# Supplementary material for: Diversification of the type IV filament superfamily into machines for adhesion, protein secretion, DNA uptake, and motility
Source: PLoS Biol. 2019 Jul 19;17(7):e3000390. doi: 10.1371/journal.pbio.3000390 (PMC6668835; doi:10.1371/journal.pbio.3000390)
Supplement: S2 Table — (XLSX) [file pbio.3000390.s018.xlsx]

## Sheet: TableS2-Experimentally validate
SeqId	Replicon_name	Gene	System_name	System_Id	Family	Species_name	Kingdom	Phylum	Notes	Reference (DOI)	Gene detected with final model	System detected with final model
ACCI001.B.00001.C001_00629	ACCI001.B.00001.C001	T4P_pilU	T4P	ACCI001.B.00001.C001_T4P_1_V	ATPase_ret	Acidovorax citrulli AAC00-1	Bacteria	Proteobacteria	.	10.1094/MPMI-22-8-0909	Yes	T4P
ACCI001.B.00001.C001_00631	ACCI001.B.00001.C001	T4P_pilT	T4P	ACCI001.B.00001.C001_T4P_1_V	ATPase_ret	Acidovorax citrulli AAC00-1	Bacteria	Proteobacteria	.	10.1094/MPMI-22-8-0909	Yes	T4P
ACCI001.B.00001.C001_00978	ACCI001.B.00001.C001	T4P_pilM	T4P	ACCI001.B.00001.C001_T4P_1_V	.	Acidovorax citrulli AAC00-1	Bacteria	Proteobacteria	.	10.1094/MPMI-22-8-0909	Yes	T4P
ACCI001.B.00001.C001_00979	ACCI001.B.00001.C001	T4P_pilN	T4P	ACCI001.B.00001.C001_T4P_1_V	.	Acidovorax citrulli AAC00-1	Bacteria	Proteobacteria	.	10.1094/MPMI-22-8-0909	Yes	T4P
ACCI001.B.00001.C001_00980	ACCI001.B.00001.C001	T4P_pilO	T4P	ACCI001.B.00001.C001_T4P_1_V	.	Acidovorax citrulli AAC00-1	Bacteria	Proteobacteria	.	10.1094/MPMI-22-8-0909	Yes	T4P
ACCI001.B.00001.C001_00981	ACCI001.B.00001.C001	T4P_pilP	T4P	ACCI001.B.00001.C001_T4P_1_V	.	Acidovorax citrulli AAC00-1	Bacteria	Proteobacteria	.	10.1094/MPMI-22-8-0909	Yes	T4P
ACCI001.B.00001.C001_00982	ACCI001.B.00001.C001	T4P_pilQ	T4P	ACCI001.B.00001.C001_T4P_1_V	secretin	Acidovorax citrulli AAC00-1	Bacteria	Proteobacteria	.	10.1094/MPMI-22-8-0909	Yes	T4P
ACCI001.B.00001.C001_03517	ACCI001.B.00001.C001	T4P_fimT	T4P	ACCI001.B.00001.C001_T4P_1_V	min_pilin	Acidovorax citrulli AAC00-1	Bacteria	Proteobacteria	.	10.1094/MPMI-22-8-0909	Yes	T4P
ACCI001.B.00001.C001_03518	ACCI001.B.00001.C001	T4P_pilE	T4P	ACCI001.B.00001.C001_T4P_1_V	min_pilin	Acidovorax citrulli AAC00-1	Bacteria	Proteobacteria	.	10.1094/MPMI-22-8-0909	Yes	T4P
ACCI001.B.00001.C001_03519	ACCI001.B.00001.C001	T4P_pilY	T4P	ACCI001.B.00001.C001_T4P_1_V	min_pilin	Acidovorax citrulli AAC00-1	Bacteria	Proteobacteria	.	10.1094/MPMI-22-8-0909	Yes	T4P
ACCI001.B.00001.C001_03520	ACCI001.B.00001.C001	T4P_pilX	T4P	ACCI001.B.00001.C001_T4P_1_V	min_pilin	Acidovorax citrulli AAC00-1	Bacteria	Proteobacteria	.	10.1094/MPMI-22-8-0909	Yes	T4P
ACCI001.B.00001.C001_03521	ACCI001.B.00001.C001	T4P_pilW	T4P	ACCI001.B.00001.C001_T4P_1_V	min_pilin	Acidovorax citrulli AAC00-1	Bacteria	Proteobacteria	.	10.1094/MPMI-22-8-0909	Yes	T4P
ACCI001.B.00001.C001_03522	ACCI001.B.00001.C001	T4P_pilV	T4P	ACCI001.B.00001.C001_T4P_1_V	min_pilin	Acidovorax citrulli AAC00-1	Bacteria	Proteobacteria	.	10.1094/MPMI-22-8-0909	Yes	T4P
ACCI001.B.00001.C001_03650	ACCI001.B.00001.C001	T4P_pilB	T4P	ACCI001.B.00001.C001_T4P_1_V	ATPase_ext	Acidovorax citrulli AAC00-1	Bacteria	Proteobacteria	.	10.1094/MPMI-22-8-0909	Yes	T4P
ACCI001.B.00001.C001_03651	ACCI001.B.00001.C001	T4P_pilC	T4P	ACCI001.B.00001.C001_T4P_1_V	IM_platform	Acidovorax citrulli AAC00-1	Bacteria	Proteobacteria	.	10.1094/MPMI-22-8-0909	Yes	T4P
ACCI001.B.00001.C001_03652	ACCI001.B.00001.C001	T4P_pilD	T4P	ACCI001.B.00001.C001_T4P_1_V	prepilin	Acidovorax citrulli AAC00-1	Bacteria	Proteobacteria	.	10.1094/MPMI-22-8-0909	Yes	T4P
ACSP011.B.00001.C001_00335	ACSP011.B.00001.C001	T4P_pilD	T4P	ACSP011.B.00001.C001_T4P_1_V	prepilin	Acinetobacter sp. ADP1	Bacteria	Proteobacteria	Com	10.1093/nar/gkh910	Yes	T4P
ACSP011.B.00001.C001_00336	ACSP011.B.00001.C001	T4P_pilC	T4P	ACSP011.B.00001.C001_T4P_1_V	IM_platform	Acinetobacter sp. ADP1	Bacteria	Proteobacteria	Com	10.1093/nar/gkh910	Yes	T4P
ACSP011.B.00001.C001_00337	ACSP011.B.00001.C001	T4P_pilB	T4P	ACSP011.B.00001.C001_T4P_1_V	ATPase_ext	Acinetobacter sp. ADP1	Bacteria	Proteobacteria	Com	10.1093/nar/gkh910	Yes	T4P
ACSP011.B.00001.C001_00841	ACSP011.B.00001.C001	T4P_pilU	T4P	ACSP011.B.00001.C001_T4P_1_V	ATPase_ret	Acinetobacter sp. ADP1	Bacteria	Proteobacteria	Com	10.1093/nar/gkh910	Yes	T4P
ACSP011.B.00001.C001_00842	ACSP011.B.00001.C001	T4P_pilT	T4P	ACSP011.B.00001.C001_T4P_1_V	ATPase_ret	Acinetobacter sp. ADP1	Bacteria	Proteobacteria	Com	10.1093/nar/gkh910	Yes	T4P
ACSP011.B.00001.C001_02999	ACSP011.B.00001.C001	T4P_pilA	T4P	ACSP011.B.00001.C001_T4P_1_V	maj_pilin	Acinetobacter sp. ADP1	Bacteria	Proteobacteria	Com	10.1093/nar/gkh910	Yes	T4P
ACSP011.B.00001.C001_03000	ACSP011.B.00001.C001	T4P_pilE	T4P	ACSP011.B.00001.C001_T4P_1_V	min_pilin	Acinetobacter sp. ADP1	Bacteria	Proteobacteria	Com	10.1093/nar/gkh910	Yes	T4P
ACSP011.B.00001.C001_03001	ACSP011.B.00001.C001	T4P_pilY	T4P	ACSP011.B.00001.C001_T4P_1_V	min_pilin	Acinetobacter sp. ADP1	Bacteria	Proteobacteria	Com	10.1093/nar/gkh910	Yes	T4P
ACSP011.B.00001.C001_03002	ACSP011.B.00001.C001	T4P_pilX	T4P	ACSP011.B.00001.C001_T4P_1_V	min_pilin	Acinetobacter sp. ADP1	Bacteria	Proteobacteria	Com	10.1093/nar/gkh910	Yes	T4P
ACSP011.B.00001.C001_03003	ACSP011.B.00001.C001	T4P_pilW	T4P	ACSP011.B.00001.C001_T4P_1_V	min_pilin	Acinetobacter sp. ADP1	Bacteria	Proteobacteria	Com	10.1093/nar/gkh910	Yes	T4P
ACSP011.B.00001.C001_03004	ACSP011.B.00001.C001	T4P_pilV	T4P	ACSP011.B.00001.C001_T4P_1_V	min_pilin	Acinetobacter sp. ADP1	Bacteria	Proteobacteria	Com	10.1093/nar/gkh910	Yes	T4P
ACSP011.B.00001.C001_03005	ACSP011.B.00001.C001	T4P_fimT	T4P	ACSP011.B.00001.C001_T4P_1_V	min_pilin	Acinetobacter sp. ADP1	Bacteria	Proteobacteria	Com	10.1093/nar/gkh910	Yes	T4P
ACSP011.B.00001.C001_03034	ACSP011.B.00001.C001	T4P_pilQ	T4P	ACSP011.B.00001.C001_T4P_1_V	secretin	Acinetobacter sp. ADP1	Bacteria	Proteobacteria	Com	10.1093/nar/gkh910	Yes	T4P
ACSP011.B.00001.C001_03035	ACSP011.B.00001.C001	T4P_pilP	T4P	ACSP011.B.00001.C001_T4P_1_V	.	Acinetobacter sp. ADP1	Bacteria	Proteobacteria	Com	10.1093/nar/gkh910	Yes	T4P
ACSP011.B.00001.C001_03036	ACSP011.B.00001.C001	T4P_pilO	T4P	ACSP011.B.00001.C001_T4P_1_V	.	Acinetobacter sp. ADP1	Bacteria	Proteobacteria	Com	10.1093/nar/gkh910	Yes	T4P
ACSP011.B.00001.C001_03037	ACSP011.B.00001.C001	T4P_pilN	T4P	ACSP011.B.00001.C001_T4P_1_V	.	Acinetobacter sp. ADP1	Bacteria	Proteobacteria	Com	10.1093/nar/gkh910	Yes	T4P
ACSP011.B.00001.C001_03038	ACSP011.B.00001.C001	T4P_pilM	T4P	ACSP011.B.00001.C001_T4P_1_V	.	Acinetobacter sp. ADP1	Bacteria	Proteobacteria	Com	10.1093/nar/gkh910	Yes	T4P
AESA002.B.00001.C001_00408	AESA002.B.00001.C001	T4P_pilD	T4P	AESA002.B.00001.C001_T4P_1_V	prepilin	Aeromonas salmonicida subsp. salmonicida A449	Bacteria	Proteobacteria	(Tap)	10.1128/IAI.01019-07	Yes	T4P
AESA002.B.00001.C001_00410	AESA002.B.00001.C001	T4P_pilB	T4P	AESA002.B.00001.C001_T4P_1_V	ATPase_ext	Aeromonas salmonicida subsp. salmonicida A449	Bacteria	Proteobacteria	(Tap)	10.1128/IAI.01019-07	Yes	T4P
AESA002.B.00001.C001_WP005314158	AESA002.B.00001.C001	T4P_pilA	T4P	AESA002.B.00001.C001_T4P_1_V	maj_pilin	Aeromonas salmonicida subsp. salmonicida A449	Bacteria	Proteobacteria	(Tap)	10.1128/IAI.01019-07	.	T4P
AESA002.B.00001.C001_00680	AESA002.B.00001.C001	T4P_pilE	T4P	AESA002.B.00001.C001_T4P_1_V	min_pilin	Aeromonas salmonicida subsp. salmonicida A449	Bacteria	Proteobacteria	(Tap)	10.1128/IAI.01019-07	No	T4P
AESA002.B.00001.C001_00681	AESA002.B.00001.C001	T4P_pilV	T4P	AESA002.B.00001.C001_T4P_1_V	min_pilin	Aeromonas salmonicida subsp. salmonicida A449	Bacteria	Proteobacteria	(Tap)	10.1128/IAI.01019-07	No	T4P
AESA002.B.00001.C001_00683	AESA002.B.00001.C001	T4P_pilX	T4P	AESA002.B.00001.C001_T4P_1_V	min_pilin	Aeromonas salmonicida subsp. salmonicida A449	Bacteria	Proteobacteria	(Tap)	10.1128/IAI.01019-07	No	T4P
AESA002.B.00001.C001_00684	AESA002.B.00001.C001	T4P_pilY	T4P	AESA002.B.00001.C001_T4P_1_V	min_pilin	Aeromonas salmonicida subsp. salmonicida A449	Bacteria	Proteobacteria	(Tap)	10.1128/IAI.01019-07	No	T4P
AESA002.B.00001.C001_00686	AESA002.B.00001.C001	T4P_fimT	T4P	AESA002.B.00001.C001_T4P_1_V	min_pilin	Aeromonas salmonicida subsp. salmonicida A449	Bacteria	Proteobacteria	(Tap)	10.1128/IAI.01019-07	No	T4P
AESA002.B.00001.C001_01106	AESA002.B.00001.C001	T4P_pilM	T4P	AESA002.B.00001.C001_T4P_1_V	.	Aeromonas salmonicida subsp. salmonicida A449	Bacteria	Proteobacteria	(Tap)	10.1128/IAI.01019-07	Yes	T4P
AESA002.B.00001.C001_01107	AESA002.B.00001.C001	T4P_pilN	T4P	AESA002.B.00001.C001_T4P_1_V	.	Aeromonas salmonicida subsp. salmonicida A449	Bacteria	Proteobacteria	(Tap)	10.1128/IAI.01019-07	Yes	T4P
AESA002.B.00001.C001_01108	AESA002.B.00001.C001	T4P_pilO	T4P	AESA002.B.00001.C001_T4P_1_V	.	Aeromonas salmonicida subsp. salmonicida A449	Bacteria	Proteobacteria	(Tap)	10.1128/IAI.01019-07	Yes	T4P
AESA002.B.00001.C001_01109	AESA002.B.00001.C001	T4P_pilP	T4P	AESA002.B.00001.C001_T4P_1_V	.	Aeromonas salmonicida subsp. salmonicida A449	Bacteria	Proteobacteria	(Tap)	10.1128/IAI.01019-07	Yes	T4P
AESA002.B.00001.C001_01110	AESA002.B.00001.C001	T4P_pilQ	T4P	AESA002.B.00001.C001_T4P_1_V	secretin	Aeromonas salmonicida subsp. salmonicida A449	Bacteria	Proteobacteria	(Tap)	10.1128/IAI.01019-07	Yes	T4P
AESA002.B.00001.C001_03573	AESA002.B.00001.C001	T4P_pilT	T4P	AESA002.B.00001.C001_T4P_1_V	ATPase_ret	Aeromonas salmonicida subsp. salmonicida A449	Bacteria	Proteobacteria	(Tap)	10.1128/IAI.01019-07	Yes	T4P
AESA002.B.00001.C001_03574	AESA002.B.00001.C001	T4P_pilU	T4P	AESA002.B.00001.C001_T4P_1_V	ATPase_ret	Aeromonas salmonicida subsp. salmonicida A449	Bacteria	Proteobacteria	(Tap)	10.1128/IAI.01019-07	Yes	T4P
AESA002.B.00001.C001_02868	AESA002.B.00001.C001	Tad_tadC	Tad	AESA002.B.00001.C001_Tad_1_V	IM_platform	Aeromonas salmonicida subsp. salmonicida A449	Bacteria	Proteobacteria	.	10.1128/IAI.01019-07	Yes	Tad
AESA002.B.00001.C001_02870	AESA002.B.00001.C001	Tad_tadA	Tad	AESA002.B.00001.C001_Tad_1_V	ATPase_ext	Aeromonas salmonicida subsp. salmonicida A449	Bacteria	Proteobacteria	.	10.1128/IAI.01019-07	Yes	Tad
AESA002.B.00001.C001_02871	AESA002.B.00001.C001	Tad_tadZ	Tad	AESA002.B.00001.C001_Tad_1_V	.	Aeromonas salmonicida subsp. salmonicida A449	Bacteria	Proteobacteria	.	10.1128/IAI.01019-07	Yes	Tad
AESA002.B.00001.C001_02873	AESA002.B.00001.C001	Tad_rcpA	Tad	AESA002.B.00001.C001_Tad_1_V	secretin	Aeromonas salmonicida subsp. salmonicida A449	Bacteria	Proteobacteria	.	10.1128/IAI.01019-07	Yes	Tad
AESA002.B.00001.C001_02875	AESA002.B.00001.C001	Tad_tadV	Tad	AESA002.B.00001.C001_Tad_1_V	prepilin	Aeromonas salmonicida subsp. salmonicida A449	Bacteria	Proteobacteria	.	10.1128/IAI.01019-07	Yes	Tad
AESA002.B.00001.C001_02876	AESA002.B.00001.C001	Tad_flp	Tad	AESA002.B.00001.C001_Tad_1_V	maj_pilin	Aeromonas salmonicida subsp. salmonicida A449	Bacteria	Proteobacteria	.	10.1128/IAI.01019-07	Yes	Tad
AGAC001.B.00006.C001_00234	AGAC001.B.00006.C001	Tad_tadF	Tad	AGAC001.B.00006.C001_Tad_1_V	min_pilin	Aggregatibacter actinomycetemcomitans	Bacteria	Proteobacteria	.	10.1128/JB.182.21.6169-6176.2000	Yes	Tad
AGAC001.B.00006.C001_00235	AGAC001.B.00006.C001	Tad_tadE	Tad	AGAC001.B.00006.C001_Tad_1_V	min_pilin	Aggregatibacter actinomycetemcomitans	Bacteria	Proteobacteria	.	10.1128/JB.182.21.6169-6176.2000	Yes	Tad
AGAC001.B.00006.C001_00237	AGAC001.B.00006.C001	Tad_tadC	Tad	AGAC001.B.00006.C001_Tad_1_V	IM_platform	Aggregatibacter actinomycetemcomitans	Bacteria	Proteobacteria	.	10.1128/JB.182.21.6169-6176.2000	Yes	Tad
AGAC001.B.00006.C001_00238	AGAC001.B.00006.C001	Tad_tadB	Tad	AGAC001.B.00006.C001_Tad_1_V	IM_platform	Aggregatibacter actinomycetemcomitans	Bacteria	Proteobacteria	.	10.1128/JB.182.21.6169-6176.2000	Yes	Tad
AGAC001.B.00006.C001_00239	AGAC001.B.00006.C001	Tad_tadA	Tad	AGAC001.B.00006.C001_Tad_1_V	ATPase_ext	Aggregatibacter actinomycetemcomitans	Bacteria	Proteobacteria	.	10.1128/JB.182.21.6169-6176.2000	Yes	Tad
AGAC001.B.00006.C001_00240	AGAC001.B.00006.C001	Tad_tadZ	Tad	AGAC001.B.00006.C001_Tad_1_V	.	Aggregatibacter actinomycetemcomitans	Bacteria	Proteobacteria	.	10.1128/JB.182.21.6169-6176.2000	Yes	Tad
AGAC001.B.00006.C001_00242	AGAC001.B.00006.C001	Tad_rcpA	Tad	AGAC001.B.00006.C001_Tad_1_V	secretin	Aggregatibacter actinomycetemcomitans	Bacteria	Proteobacteria	.	10.1128/JB.182.21.6169-6176.2000	Yes	Tad
AGAC001.B.00006.C001_00244	AGAC001.B.00006.C001	Tad_tadV	Tad	AGAC001.B.00006.C001_Tad_1_V	prepilin	Aggregatibacter actinomycetemcomitans	Bacteria	Proteobacteria	.	10.1128/JB.182.21.6169-6176.2000	Yes	Tad
AGAC001.B.00006.C001_00245	AGAC001.B.00006.C001	Tad_flp	Tad	AGAC001.B.00006.C001_Tad_1_V	maj_pilin	Aggregatibacter actinomycetemcomitans	Bacteria	Proteobacteria	.	10.1128/JB.182.21.6169-6176.2000	Yes	Tad
AGAC001.B.00006.C001_00246	AGAC001.B.00006.C001	Tad_flp	Tad	AGAC001.B.00006.C001_Tad_1_V	maj_pilin	Aggregatibacter actinomycetemcomitans	Bacteria	Proteobacteria	.	10.1128/JB.182.21.6169-6176.2000	Yes	Tad
AGFA001.B.00001.C001_00213	AGFA001.B.00001.C001	Tad_tadC	Tad	AGFA001.B.00001.C001_Tad_1_V	IM_platform	Agrobacterium fabrum str. C58	Bacteria	Proteobacteria	.	10.1128/JB.01670-14	Yes	Tad
AGFA001.B.00001.C001_00214	AGFA001.B.00001.C001	Tad_tadB	Tad	AGFA001.B.00001.C001_Tad_1_V	IM_platform	Agrobacterium fabrum str. C58	Bacteria	Proteobacteria	.	10.1128/JB.01670-14	Yes	Tad
AGFA001.B.00001.C001_00215	AGFA001.B.00001.C001	Tad_tadA	Tad	AGFA001.B.00001.C001_Tad_1_V	ATPase_ext	Agrobacterium fabrum str. C58	Bacteria	Proteobacteria	.	10.1128/JB.01670-14	Yes	Tad
AGFA001.B.00001.C001_00216	AGFA001.B.00001.C001	Tad_tadZ	Tad	AGFA001.B.00001.C001_Tad_1_V	.	Agrobacterium fabrum str. C58	Bacteria	Proteobacteria	.	10.1128/JB.01670-14	Yes	Tad
AGFA001.B.00001.C001_00217	AGFA001.B.00001.C001	Tad_CtpE	Tad	AGFA001.B.00001.C001_Tad_1_V	.	Agrobacterium fabrum str. C58	Bacteria	Proteobacteria	.	10.1128/JB.01670-14	.	Tad
AGFA001.B.00001.C001_00218	AGFA001.B.00001.C001	Tad_rcpA	Tad	AGFA001.B.00001.C001_Tad_1_V	secretin	Agrobacterium fabrum str. C58	Bacteria	Proteobacteria	.	10.1128/JB.01670-14	Yes	Tad
AGFA001.B.00001.C001_00219	AGFA001.B.00001.C001	Tad_CtpC	Tad	AGFA001.B.00001.C001_Tad_1_V	.	Agrobacterium fabrum str. C58	Bacteria	Proteobacteria	.	10.1128/JB.01670-14	.	Tad
AGFA001.B.00001.C001_00220	AGFA001.B.00001.C001	Tad_tadV	Tad	AGFA001.B.00001.C001_Tad_1_V	prepilin	Agrobacterium fabrum str. C58	Bacteria	Proteobacteria	.	10.1128/JB.01670-14	Yes	Tad
AGFA001.B.00001.C001_00221	AGFA001.B.00001.C001	Tad_flp	Tad	AGFA001.B.00001.C001_Tad_1_V	maj_pilin	Agrobacterium fabrum str. C58	Bacteria	Proteobacteria	.	10.1128/JB.01670-14	Yes	Tad
BALI001.B.00001.C001_01105	BALI001.B.00001.C001	ComM_comK	ComM	BALI001.B.00001.C001_ComM_1_V	.	Bacillus licheniformis DSM 13 = ATCC 14580	Bacteria	Firmicutes	.	10.1038/nrmicro3199	Yes	ComM
BALI001.B.00001.C001_01208	BALI001.B.00001.C001	ComM_comZ	ComM	BALI001.B.00001.C001_ComM_1_V	.	Bacillus licheniformis DSM 13 = ATCC 14580	Bacteria	Firmicutes	.	10.1038/nrmicro3199	.	ComM
BALI001.B.00001.C001_02614	BALI001.B.00001.C001	ComM_comGG	ComM	BALI001.B.00001.C001_ComM_1_V	.	Bacillus licheniformis DSM 13 = ATCC 14580	Bacteria	Firmicutes	.	10.1038/nrmicro3199	Yes	ComM
BALI001.B.00001.C001_02615	BALI001.B.00001.C001	ComM_comGF	ComM	BALI001.B.00001.C001_ComM_1_V	.	Bacillus licheniformis DSM 13 = ATCC 14580	Bacteria	Firmicutes	.	10.1038/nrmicro3199	No	ComM
BALI001.B.00001.C001_02616	BALI001.B.00001.C001	ComM_comGE	ComM	BALI001.B.00001.C001_ComM_1_V	minor_pilin	Bacillus licheniformis DSM 13 = ATCC 14580	Bacteria	Firmicutes	.	10.1038/nrmicro3199	Yes	ComM
BALI001.B.00001.C001_02617	BALI001.B.00001.C001	ComM_comGD	ComM	BALI001.B.00001.C001_ComM_1_V	minor_pilin	Bacillus licheniformis DSM 13 = ATCC 14580	Bacteria	Firmicutes	.	10.1038/nrmicro3199	Yes	ComM
BALI001.B.00001.C001_02618	BALI001.B.00001.C001	ComM_comGC	ComM	BALI001.B.00001.C001_ComM_1_V	major_pilin	Bacillus licheniformis DSM 13 = ATCC 14580	Bacteria	Firmicutes	.	10.1038/nrmicro3199	Yes	ComM
BALI001.B.00001.C001_02619	BALI001.B.00001.C001	ComM_comGB	ComM	BALI001.B.00001.C001_ComM_1_V	IM_platform	Bacillus licheniformis DSM 13 = ATCC 14580	Bacteria	Firmicutes	.	10.1038/nrmicro3199	Yes	ComM
BALI001.B.00001.C001_02620	BALI001.B.00001.C001	ComM_comGA	ComM	BALI001.B.00001.C001_ComM_1_V	ATPase_ext	Bacillus licheniformis DSM 13 = ATCC 14580	Bacteria	Firmicutes	.	10.1038/nrmicro3199	Yes	ComM
BALI001.B.00001.C001_02716	BALI001.B.00001.C001	ComM_comEC	ComM	BALI001.B.00001.C001_ComM_1_V	.	Bacillus licheniformis DSM 13 = ATCC 14580	Bacteria	Firmicutes	.	10.1038/nrmicro3199	Yes	ComM
BALI001.B.00001.C001_02717	BALI001.B.00001.C001	ComM_comEB	ComM	BALI001.B.00001.C001_ComM_1_V	.	Bacillus licheniformis DSM 13 = ATCC 14580	Bacteria	Firmicutes	.	10.1038/nrmicro3199	Yes	ComM
BALI001.B.00001.C001_02718	BALI001.B.00001.C001	ComM_comEA	ComM	BALI001.B.00001.C001_ComM_1_V	.	Bacillus licheniformis DSM 13 = ATCC 14580	Bacteria	Firmicutes	.	10.1038/nrmicro3199	Yes	ComM
BALI001.B.00001.C001_02719	BALI001.B.00001.C001	ComM_comER	ComM	BALI001.B.00001.C001_ComM_1_V	.	Bacillus licheniformis DSM 13 = ATCC 14580	Bacteria	Firmicutes	.	10.1038/nrmicro3199	.	ComM
BALI001.B.00001.C001_02899	BALI001.B.00001.C001	ComM_comC	ComM	BALI001.B.00001.C001_ComM_1_V	prepilinPeptidase	Bacillus licheniformis DSM 13 = ATCC 14580	Bacteria	Firmicutes	.	10.1038/nrmicro3199	Yes	ComM
BALI001.B.00001.C001_03305	BALI001.B.00001.C001	ComM_comX	ComM	BALI001.B.00001.C001_ComM_1_V	.	Bacillus licheniformis DSM 13 = ATCC 14580	Bacteria	Firmicutes	.	10.1038/nrmicro3199	No	ComM
BALI001.B.00001.C001_03306	BALI001.B.00001.C001	ComM_comQ	ComM	BALI001.B.00001.C001_ComM_1_V	.	Bacillus licheniformis DSM 13 = ATCC 14580	Bacteria	Firmicutes	.	10.1038/nrmicro3199	.	ComM
BALI001.B.00001.C001_03721	BALI001.B.00001.C001	ComM_comFC	ComM	BALI001.B.00001.C001_ComM_1_V	.	Bacillus licheniformis DSM 13 = ATCC 14580	Bacteria	Firmicutes	.	10.1038/nrmicro3199	No	ComM
BALI001.B.00001.C001_03722	BALI001.B.00001.C001	ComM_comFB	ComM	BALI001.B.00001.C001_ComM_1_V	.	Bacillus licheniformis DSM 13 = ATCC 14580	Bacteria	Firmicutes	.	10.1038/nrmicro3199	.	ComM
BALI001.B.00001.C001_03723	BALI001.B.00001.C001	ComM_comFA	ComM	BALI001.B.00001.C001_ComM_1_V	.	Bacillus licheniformis DSM 13 = ATCC 14580	Bacteria	Firmicutes	.	10.1038/nrmicro3199	No	ComM
BASU001.B.00001.C001_00399	BASU001.B.00001.C001	ComM_comS	ComM	BASU001.B.00001.C001_ComM_1_V	.	Bacillus subtilis subsp. subtilis str. 168	Bacteria	Firmicutes	.	10.1038/nrmicro3199	.	ComM
BASU001.B.00001.C001_01133	BASU001.B.00001.C001	ComM_comK	ComM	BASU001.B.00001.C001_ComM_1_V	.	Bacillus subtilis subsp. subtilis str. 168	Bacteria	Firmicutes	.	10.1038/nrmicro3199	Yes	ComM
BASU001.B.00001.C001_01223	BASU001.B.00001.C001	ComM_comZ	ComM	BASU001.B.00001.C001_ComM_1_V	.	Bacillus subtilis subsp. subtilis str. 168	Bacteria	Firmicutes	.	10.1038/nrmicro3199	.	ComM
BASU001.B.00001.C001_01244	BASU001.B.00001.C001	ComM_coiA	ComM	BASU001.B.00001.C001_ComM_1_V	.	Bacillus subtilis subsp. subtilis str. 168	Bacteria	Firmicutes	.	10.1038/nrmicro3199	No	ComM
BASU001.B.00001.C001_01805	BASU001.B.00001.C001	ComM_cinA	ComM	BASU001.B.00001.C001_ComM_1_V	.	Bacillus subtilis subsp. subtilis str. 168	Bacteria	Firmicutes	.	10.1038/nrmicro3199	No	ComM
BASU001.B.00001.C001_02604	BASU001.B.00001.C001	ComM_comGG	ComM	BASU001.B.00001.C001_ComM_1_V	.	Bacillus subtilis subsp. subtilis str. 168	Bacteria	Firmicutes	.	10.1038/nrmicro3199	Yes	ComM
BASU001.B.00001.C001_02605	BASU001.B.00001.C001	ComM_comGF	ComM	BASU001.B.00001.C001_ComM_1_V	.	Bacillus subtilis subsp. subtilis str. 168	Bacteria	Firmicutes	.	10.1038/nrmicro3199	Yes	ComM
BASU001.B.00001.C001_02606	BASU001.B.00001.C001	ComM_comGE	ComM	BASU001.B.00001.C001_ComM_1_V	minor_pilin	Bacillus subtilis subsp. subtilis str. 168	Bacteria	Firmicutes	.	10.1038/nrmicro3199	Yes	ComM
BASU001.B.00001.C001_02607	BASU001.B.00001.C001	ComM_comGD	ComM	BASU001.B.00001.C001_ComM_1_V	minor_pilin	Bacillus subtilis subsp. subtilis str. 168	Bacteria	Firmicutes	.	10.1038/nrmicro3199	Yes	ComM
BASU001.B.00001.C001_02608	BASU001.B.00001.C001	ComM_comGC	ComM	BASU001.B.00001.C001_ComM_1_V	major_pilin	Bacillus subtilis subsp. subtilis str. 168	Bacteria	Firmicutes	.	10.1038/nrmicro3199	Yes	ComM
BASU001.B.00001.C001_02609	BASU001.B.00001.C001	ComM_comGB	ComM	BASU001.B.00001.C001_ComM_1_V	IM_platform	Bacillus subtilis subsp. subtilis str. 168	Bacteria	Firmicutes	.	10.1038/nrmicro3199	Yes	ComM
BASU001.B.00001.C001_02610	BASU001.B.00001.C001	ComM_comGA	ComM	BASU001.B.00001.C001_ComM_1_V	ATPase_ext	Bacillus subtilis subsp. subtilis str. 168	Bacteria	Firmicutes	.	10.1038/nrmicro3199	Yes	ComM
BASU001.B.00001.C001_02697	BASU001.B.00001.C001	ComM_comEC	ComM	BASU001.B.00001.C001_ComM_1_V	.	Bacillus subtilis subsp. subtilis str. 168	Bacteria	Firmicutes	.	10.1038/nrmicro3199	Yes	ComM
BASU001.B.00001.C001_02698	BASU001.B.00001.C001	ComM_comEB	ComM	BASU001.B.00001.C001_ComM_1_V	.	Bacillus subtilis subsp. subtilis str. 168	Bacteria	Firmicutes	.	10.1038/nrmicro3199	Yes	ComM
BASU001.B.00001.C001_02699	BASU001.B.00001.C001	ComM_comEA	ComM	BASU001.B.00001.C001_ComM_1_V	.	Bacillus subtilis subsp. subtilis str. 168	Bacteria	Firmicutes	.	10.1038/nrmicro3199	Yes	ComM
BASU001.B.00001.C001_02700	BASU001.B.00001.C001	ComM_comER	ComM	BASU001.B.00001.C001_ComM_1_V	.	Bacillus subtilis subsp. subtilis str. 168	Bacteria	Firmicutes	.	10.1038/nrmicro3199	.	ComM
BASU001.B.00001.C001_02904	BASU001.B.00001.C001	ComM_comN	ComM	BASU001.B.00001.C001_ComM_1_V	.	Bacillus subtilis subsp. subtilis str. 168	Bacteria	Firmicutes	.	10.1038/nrmicro3199	.	ComM
BASU001.B.00001.C001_02946	BASU001.B.00001.C001	ComM_comC	ComM	BASU001.B.00001.C001_ComM_1_V	prepilin	Bacillus subtilis subsp. subtilis str. 168	Bacteria	Firmicutes	.	10.1038/nrmicro3199	Yes	ComM
BASU001.B.00001.C001_03335	BASU001.B.00001.C001	ComM_comA	ComM	BASU001.B.00001.C001_ComM_1_V	.	Bacillus subtilis subsp. subtilis str. 168	Bacteria	Firmicutes	.	10.1038/nrmicro3199	.	ComM
BASU001.B.00001.C001_03336	BASU001.B.00001.C001	ComM_comP	ComM	BASU001.B.00001.C001_ComM_1_V	.	Bacillus subtilis subsp. subtilis str. 168	Bacteria	Firmicutes	.	10.1038/nrmicro3199	.	ComM
BASU001.B.00001.C001_03337	BASU001.B.00001.C001	ComM_comX	ComM	BASU001.B.00001.C001_ComM_1_V	.	Bacillus subtilis subsp. subtilis str. 168	Bacteria	Firmicutes	.	10.1038/nrmicro3199	No	ComM
BASU001.B.00001.C001_03338	BASU001.B.00001.C001	ComM_comQ	ComM	BASU001.B.00001.C001_ComM_1_V	.	Bacillus subtilis subsp. subtilis str. 168	Bacteria	Firmicutes	.	10.1038/nrmicro3199	.	ComM
BASU001.B.00001.C001_03719	BASU001.B.00001.C001	ComM_comFC	ComM	BASU001.B.00001.C001_ComM_1_V	.	Bacillus subtilis subsp. subtilis str. 168	Bacteria	Firmicutes	.	10.1038/nrmicro3199	No	ComM
BASU001.B.00001.C001_03720	BASU001.B.00001.C001	ComM_comFB	ComM	BASU001.B.00001.C001_ComM_1_V	.	Bacillus subtilis subsp. subtilis str. 168	Bacteria	Firmicutes	.	10.1038/nrmicro3199	.	ComM
BASU001.B.00001.C001_03721	BASU001.B.00001.C001	ComM_comFA	ComM	BASU001.B.00001.C001_ComM_1_V	.	Bacillus subtilis subsp. subtilis str. 168	Bacteria	Firmicutes	.	10.1038/nrmicro3199	No	ComM
BAVE001.B.00001.C001_01056	BAVE001.B.00001.C001	ComM_comK	ComM	BAVE001.B.00001.C001_ComM_1_V	.	Bacillus velezensis FZB42	Bacteria	Firmicutes	.	10.1038/nrmicro3199	Yes	ComM
BAVE001.B.00001.C001_01126	BAVE001.B.00001.C001	ComM_comZ	ComM	BAVE001.B.00001.C001_ComM_1_V	.	Bacillus velezensis FZB42	Bacteria	Firmicutes	.	10.1038/nrmicro3199	.	ComM
BAVE001.B.00001.C001_01148	BAVE001.B.00001.C001	ComM_coiA	ComM	BAVE001.B.00001.C001_ComM_1_V	.	Bacillus velezensis FZB42	Bacteria	Firmicutes	.	10.1038/nrmicro3199	No	ComM
BAVE001.B.00001.C001_02280	BAVE001.B.00001.C001	ComM_comGG	ComM	BAVE001.B.00001.C001_ComM_1_V	.	Bacillus velezensis FZB42	Bacteria	Firmicutes	.	10.1038/nrmicro3199	Yes	ComM
BAVE001.B.00001.C001_02281	BAVE001.B.00001.C001	ComM_comGF	ComM	BAVE001.B.00001.C001_ComM_1_V	.	Bacillus velezensis FZB42	Bacteria	Firmicutes	.	10.1038/nrmicro3199	No	ComM
BAVE001.B.00001.C001_02282	BAVE001.B.00001.C001	ComM_comGE	ComM	BAVE001.B.00001.C001_ComM_1_V	minor_pilin	Bacillus velezensis FZB42	Bacteria	Firmicutes	.	10.1038/nrmicro3199	Yes	ComM
BAVE001.B.00001.C001_02283	BAVE001.B.00001.C001	ComM_comGD	ComM	BAVE001.B.00001.C001_ComM_1_V	minor_pilin	Bacillus velezensis FZB42	Bacteria	Firmicutes	.	10.1038/nrmicro3199	Yes	ComM
BAVE001.B.00001.C001_02284	BAVE001.B.00001.C001	ComM_comGC	ComM	BAVE001.B.00001.C001_ComM_1_V	major_pilin	Bacillus velezensis FZB42	Bacteria	Firmicutes	.	10.1038/nrmicro3199	Yes	ComM
BAVE001.B.00001.C001_02285	BAVE001.B.00001.C001	ComM_comGB	ComM	BAVE001.B.00001.C001_ComM_1_V	IM_platform	Bacillus velezensis FZB42	Bacteria	Firmicutes	.	10.1038/nrmicro3199	Yes	ComM
BAVE001.B.00001.C001_02286	BAVE001.B.00001.C001	ComM_comGA	ComM	BAVE001.B.00001.C001_ComM_1_V	ATPase_ext	Bacillus velezensis FZB42	Bacteria	Firmicutes	.	10.1038/nrmicro3199	Yes	ComM
BAVE001.B.00001.C001_02365	BAVE001.B.00001.C001	ComM_comEC	ComM	BAVE001.B.00001.C001_ComM_1_V	.	Bacillus velezensis FZB42	Bacteria	Firmicutes	.	10.1038/nrmicro3199	Yes	ComM
BAVE001.B.00001.C001_02367	BAVE001.B.00001.C001	ComM_comEA	ComM	BAVE001.B.00001.C001_ComM_1_V	.	Bacillus velezensis FZB42	Bacteria	Firmicutes	.	10.1038/nrmicro3199	Yes	ComM
BAVE001.B.00001.C001_02368	BAVE001.B.00001.C001	ComM_comER	ComM	BAVE001.B.00001.C001_ComM_1_V	.	Bacillus velezensis FZB42	Bacteria	Firmicutes	.	10.1038/nrmicro3199	.	ComM
BAVE001.B.00001.C001_02492	BAVE001.B.00001.C001	ComM_comC	ComM	BAVE001.B.00001.C001_ComM_1_V	prepilinPeptidase	Bacillus velezensis FZB42	Bacteria	Firmicutes	.	10.1038/nrmicro3199	Yes	ComM
BAVE001.B.00001.C001_03244	BAVE001.B.00001.C001	ComM_comFC	ComM	BAVE001.B.00001.C001_ComM_1_V	.	Bacillus velezensis FZB42	Bacteria	Firmicutes	.	10.1038/nrmicro3199	No	ComM
BAVE001.B.00001.C001_03245	BAVE001.B.00001.C001	ComM_comFB	ComM	BAVE001.B.00001.C001_ComM_1_V	.	Bacillus velezensis FZB42	Bacteria	Firmicutes	.	10.1038/nrmicro3199	.	ComM
BAVE001.B.00001.C001_03246	BAVE001.B.00001.C001	ComM_comFA	ComM	BAVE001.B.00001.C001_ComM_1_V	.	Bacillus velezensis FZB42	Bacteria	Firmicutes	.	10.1038/nrmicro3199	No	ComM
BIBR001.B.00002.C001_00139	BIBR001.B.00002.C001	Tad_tadZ	Tad	BIBR001.B.00002.C001_Tad_1_V	.	Bifidobacterium breve UCC2003	Bacteria	Actinobacteria	.	10.1073/pnas.1105380108	Yes	Tad
BIBR001.B.00002.C001_00140	BIBR001.B.00002.C001	Tad_tadA	Tad	BIBR001.B.00002.C001_Tad_1_V	ATPase_ext	Bifidobacterium breve UCC2003	Bacteria	Actinobacteria	.	10.1073/pnas.1105380108	Yes	Tad
BIBR001.B.00002.C001_00141	BIBR001.B.00002.C001	Tad_tadB	Tad	BIBR001.B.00002.C001_Tad_1_V	IM_platform	Bifidobacterium breve UCC2003	Bacteria	Actinobacteria	.	10.1073/pnas.1105380108	Yes	Tad
BIBR001.B.00002.C001_00142	BIBR001.B.00002.C001	Tad_tadC	Tad	BIBR001.B.00002.C001_Tad_1_V	IM_platform	Bifidobacterium breve UCC2003	Bacteria	Actinobacteria	.	10.1073/pnas.1105380108	No	Tad
BIBR001.B.00002.C001_00143	BIBR001.B.00002.C001	Tad_flp	Tad	BIBR001.B.00002.C001_Tad_1_V	maj_pilin	Bifidobacterium breve UCC2003	Bacteria	Actinobacteria	.	10.1073/pnas.1105380108	Yes	Tad
BIBR001.B.00002.C001_00144	BIBR001.B.00002.C001	Tad_tadF	Tad	BIBR001.B.00002.C001_Tad_1_V	min_pilin	Bifidobacterium breve UCC2003	Bacteria	Actinobacteria	.	10.1073/pnas.1105380108	Yes	Tad
BIBR001.B.00002.C001_00963	BIBR001.B.00002.C001	Tad_tadV	Tad	BIBR001.B.00002.C001_Tad_1_V	prepilin	Bifidobacterium breve UCC2003	Bacteria	Actinobacteria	.	10.1073/pnas.1105380108	Yes	Tad
BUPS002.B.00001.C001_00007	BUPS002.B.00001.C001	T2SS_gspD	T2SS	BUPS002.B.00001.C001_T2SS_1_V	secretin	Burkholderia pseudomallei K96243	Bacteria	Proteobacteria	.	PMID: 10419967	Yes	T2SS
BUPS002.B.00001.C001_00008	BUPS002.B.00001.C001	T2SS_gspE	T2SS	BUPS002.B.00001.C001_T2SS_1_V	ATPase_ext	Burkholderia pseudomallei K96243	Bacteria	Proteobacteria	.	PMID: 10419967	Yes	T2SS
BUPS002.B.00001.C001_00009	BUPS002.B.00001.C001	T2SS_gspF	T2SS	BUPS002.B.00001.C001_T2SS_1_V	IM_platform	Burkholderia pseudomallei K96243	Bacteria	Proteobacteria	.	PMID: 10419967	Yes	T2SS
BUPS002.B.00001.C001_00010	BUPS002.B.00001.C001	T2SS_gspC	T2SS	BUPS002.B.00001.C001_T2SS_1_V	.	Burkholderia pseudomallei K96243	Bacteria	Proteobacteria	.	PMID: 10419967	Yes	T2SS
BUPS002.B.00001.C001_00011	BUPS002.B.00001.C001	T2SS_gspG	T2SS	BUPS002.B.00001.C001_T2SS_1_V	maj_pilin	Burkholderia pseudomallei K96243	Bacteria	Proteobacteria	.	PMID: 10419967	Yes	T2SS
BUPS002.B.00001.C001_00012	BUPS002.B.00001.C001	T2SS_gspH	T2SS	BUPS002.B.00001.C001_T2SS_1_V	.	Burkholderia pseudomallei K96243	Bacteria	Proteobacteria	.	PMID: 10419967	Yes	T2SS
BUPS002.B.00001.C001_00013	BUPS002.B.00001.C001	T2SS_gspI	T2SS	BUPS002.B.00001.C001_T2SS_1_V	.	Burkholderia pseudomallei K96243	Bacteria	Proteobacteria	.	PMID: 10419967	Yes	T2SS
BUPS002.B.00001.C001_00014	BUPS002.B.00001.C001	T2SS_gspJ	T2SS	BUPS002.B.00001.C001_T2SS_1_V	.	Burkholderia pseudomallei K96243	Bacteria	Proteobacteria	.	PMID: 10419967	Yes	T2SS
BUPS002.B.00001.C001_00015	BUPS002.B.00001.C001	T2SS_gspK	T2SS	BUPS002.B.00001.C001_T2SS_1_V	.	Burkholderia pseudomallei K96243	Bacteria	Proteobacteria	.	PMID: 10419967	Yes	T2SS
BUPS002.B.00001.C001_00016	BUPS002.B.00001.C001	T2SS_gspL	T2SS	BUPS002.B.00001.C001_T2SS_1_V	.	Burkholderia pseudomallei K96243	Bacteria	Proteobacteria	.	PMID: 10419967	Yes	T2SS
BUPS002.B.00001.C001_00017	BUPS002.B.00001.C001	T2SS_gspM	T2SS	BUPS002.B.00001.C001_T2SS_1_V	.	Burkholderia pseudomallei K96243	Bacteria	Proteobacteria	.	PMID: 10419967	Yes	T2SS
BUPS002.B.00001.C001_00018	BUPS002.B.00001.C001	T2SS_gspN	T2SS	BUPS002.B.00001.C001_T2SS_1_V	.	Burkholderia pseudomallei K96243	Bacteria	Proteobacteria	.	PMID: 10419967	Yes	T2SS
CACR001.B.00001.C001_00172	CACR001.B.00001.C001	T2SS_gspC	T2SS	CACR001.B.00001.C001_T2SS_1_V	.	Caulobacter crescentus CB15	Bacteria	Proteobacteria	.	10.1371/journal.pone.0014198	Yes	T2SS
CACR001.B.00001.C001_00173	CACR001.B.00001.C001	T2SS_gspD	T2SS	CACR001.B.00001.C001_T2SS_1_V	secretin	Caulobacter crescentus CB15	Bacteria	Proteobacteria	.	10.1371/journal.pone.0014198	Yes	T2SS
CACR001.B.00001.C001_00174	CACR001.B.00001.C001	T2SS_gspE	T2SS	CACR001.B.00001.C001_T2SS_1_V	ATPase_ext	Caulobacter crescentus CB15	Bacteria	Proteobacteria	.	10.1371/journal.pone.0014198	Yes	T2SS
CACR001.B.00001.C001_00175	CACR001.B.00001.C001	T2SS_gspF	T2SS	CACR001.B.00001.C001_T2SS_1_V	IM_platform	Caulobacter crescentus CB15	Bacteria	Proteobacteria	.	10.1371/journal.pone.0014198	Yes	T2SS
CACR001.B.00001.C001_00176	CACR001.B.00001.C001	T2SS_gspG	T2SS	CACR001.B.00001.C001_T2SS_1_V	maj_pilin	Caulobacter crescentus CB15	Bacteria	Proteobacteria	.	10.1371/journal.pone.0014198	Yes	T2SS
CACR001.B.00001.C001_00177	CACR001.B.00001.C001	T2SS_gspH	T2SS	CACR001.B.00001.C001_T2SS_1_V	.	Caulobacter crescentus CB15	Bacteria	Proteobacteria	.	10.1371/journal.pone.0014198	Yes	T2SS
CACR001.B.00001.C001_00178	CACR001.B.00001.C001	T2SS_gspI	T2SS	CACR001.B.00001.C001_T2SS_1_V	.	Caulobacter crescentus CB15	Bacteria	Proteobacteria	.	10.1371/journal.pone.0014198	Yes	T2SS
CACR001.B.00001.C001_00179	CACR001.B.00001.C001	T2SS_gspJ	T2SS	CACR001.B.00001.C001_T2SS_1_V	.	Caulobacter crescentus CB15	Bacteria	Proteobacteria	.	10.1371/journal.pone.0014198	Yes	T2SS
CACR001.B.00001.C001_00180	CACR001.B.00001.C001	T2SS_gspK	T2SS	CACR001.B.00001.C001_T2SS_1_V	.	Caulobacter crescentus CB15	Bacteria	Proteobacteria	.	10.1371/journal.pone.0014198	Yes	T2SS
CACR001.B.00001.C001_00181	CACR001.B.00001.C001	T2SS_gspL	T2SS	CACR001.B.00001.C001_T2SS_1_V	.	Caulobacter crescentus CB15	Bacteria	Proteobacteria	.	10.1371/journal.pone.0014198	Yes	T2SS
CACR001.B.00001.C001_00182	CACR001.B.00001.C001	T2SS_gspM	T2SS	CACR001.B.00001.C001_T2SS_1_V	.	Caulobacter crescentus CB15	Bacteria	Proteobacteria	.	10.1371/journal.pone.0014198	Yes	T2SS
CACR001.B.00001.C001_00183	CACR001.B.00001.C001	T2SS_gspN	T2SS	CACR001.B.00001.C001_T2SS_1_V	.	Caulobacter crescentus CB15	Bacteria	Proteobacteria	.	10.1371/journal.pone.0014198	Yes	T2SS
CACR001.B.00001.C001_00184	CACR001.B.00001.C001	T2SS_gspO	T2SS	CACR001.B.00001.C001_T2SS_1_V	prepilin	Caulobacter crescentus CB15	Bacteria	Proteobacteria	.	10.1371/journal.pone.0014198	Yes	T2SS
CACR001.B.00001.C001_02960	CACR001.B.00001.C001	Tad_tadC	Tad	CACR001.B.00001.C001_Tad_1_V	IM_platform	Caulobacter crescentus CB15	Bacteria	Proteobacteria	(Cpa pilus)	10.1093/emboj/19.13.3223	Yes	Tad
CACR001.B.00001.C001_02961	CACR001.B.00001.C001	Tad_tadB	Tad	CACR001.B.00001.C001_Tad_1_V	IM_platform	Caulobacter crescentus CB15	Bacteria	Proteobacteria	(Cpa pilus)	10.1093/emboj/19.13.3223	Yes	Tad
CACR001.B.00001.C001_02962	CACR001.B.00001.C001	Tad_tadA	Tad	CACR001.B.00001.C001_Tad_1_V	ATPase_ext	Caulobacter crescentus CB15	Bacteria	Proteobacteria	(Cpa pilus)	10.1093/emboj/19.13.3223	Yes	Tad
CACR001.B.00001.C001_02963	CACR001.B.00001.C001	Tad_tadZ	Tad	CACR001.B.00001.C001_Tad_1_V	.	Caulobacter crescentus CB15	Bacteria	Proteobacteria	(Cpa pilus)	10.1093/emboj/19.13.3223	Yes	Tad
CACR001.B.00001.C001_02965	CACR001.B.00001.C001	Tad_rcpA	Tad	CACR001.B.00001.C001_Tad_1_V	secretin	Caulobacter crescentus CB15	Bacteria	Proteobacteria	(Cpa pilus)	10.1093/emboj/19.13.3223	Yes	Tad
CACR001.B.00001.C001_02967	CACR001.B.00001.C001	Tad_tadV	Tad	CACR001.B.00001.C001_Tad_1_V	prepilin	Caulobacter crescentus CB15	Bacteria	Proteobacteria	(Cpa pilus)	10.1093/emboj/19.13.3223	Yes	Tad
CACR001.B.00001.C001_02968	CACR001.B.00001.C001	Tad_flp	Tad	CACR001.B.00001.C001_Tad_1_V	maj_pilin	Caulobacter crescentus CB15	Bacteria	Proteobacteria	(Cpa pilus)	10.1093/emboj/19.13.3223	Yes	Tad
CACR001.B.00001.C001_02970	CACR001.B.00001.C001	Tad_tadE	Tad	CACR001.B.00001.C001_Tad_1_V	.	Caulobacter crescentus CB15	Bacteria	Proteobacteria	(Cpa pilus)	10.1093/emboj/19.13.3223	Yes	Tad
CHTR001.B.00036.C001_00878	CHTR001.B.00036.C001	T2SS_gspG	T2SS	CHTR001.B.00036.C001_T2SS_1_V	maj_pilin	Chlamydia trachomatis L2/434/Bu(f)	Bacteria	Chlamydiae	.	10.1073/pnas.1117884109	Yes	Generic
CHTR001.B.00036.C001_00879	CHTR001.B.00036.C001	T2SS_gspF	T2SS	CHTR001.B.00036.C001_T2SS_1_V	IM_platform	Chlamydia trachomatis L2/434/Bu(f)	Bacteria	Chlamydiae	.	10.1073/pnas.1117884109	Yes	Generic
CHTR001.B.00036.C001_00881	CHTR001.B.00036.C001	T2SS_gspD	T2SS	CHTR001.B.00036.C001_T2SS_1_V	secretin	Chlamydia trachomatis L2/434/Bu(f)	Bacteria	Chlamydiae	.	10.1073/pnas.1117884109	Yes	Generic
CHTR001.B.00036.C001_00880	CHTR001.B.00036.C001	T2SS_gspE	T2SS	CHTR001.B.00036.C001_T2SS_1_V	ATPase_ext	Chlamydia trachomatis L2/434/Bu(f)	Bacteria	Chlamydiae	.	10.1073/pnas.1117884109	Yes	Generic
CLPE001.B.00001.C001_01764	CLPE001.B.00001.C001	T4P_pilT	T4P	CLPE001.B.00001.C001_T4P_1_V	ATPase_ret	Clostridium perfringens str. 13	Bacteria	Firmicutes	.	10.1128/MMBR.00063-12	No	T4P
CLPE001.B.00001.C001_01839	CLPE001.B.00001.C001	T4P_pilC	T4P	CLPE001.B.00001.C001_T4P_1_V	IM_platform	Clostridium perfringens str. 13	Bacteria	Firmicutes	.	10.1128/MMBR.00063-12	Yes	T4P
CLPE001.B.00001.C001_01840	CLPE001.B.00001.C001	T4P_pilB	T4P	CLPE001.B.00001.C001_T4P_1_V	ATPase_ext	Clostridium perfringens str. 13	Bacteria	Firmicutes	.	10.1128/MMBR.00063-12	Yes	T4P
CLPE001.B.00001.C001_02311	CLPE001.B.00001.C001	T4P_pilW	T4P	CLPE001.B.00001.C001_T4P_1_V	min_pilin	Clostridium perfringens str. 13	Bacteria	Firmicutes	.	10.1128/MMBR.00063-12	Yes	T4P
CLPE001.B.00001.C001_02313	CLPE001.B.00001.C001	T4P_pilV	T4P	CLPE001.B.00001.C001_T4P_1_V	min_pilin	Clostridium perfringens str. 13	Bacteria	Firmicutes	.	10.1128/MMBR.00063-12	Yes	T4P
CLPE001.B.00001.C001_02314	CLPE001.B.00001.C001	T4P_pilO	T4P	CLPE001.B.00001.C001_T4P_1_V	.	Clostridium perfringens str. 13	Bacteria	Firmicutes	.	10.1128/MMBR.00063-12	Yes	T4P
CLPE001.B.00001.C001_02315	CLPE001.B.00001.C001	T4P_pilN	T4P	CLPE001.B.00001.C001_T4P_1_V	.	Clostridium perfringens str. 13	Bacteria	Firmicutes	.	10.1128/MMBR.00063-12	Yes	T4P
CLPE001.B.00001.C001_02316	CLPE001.B.00001.C001	T4P_pilM	T4P	CLPE001.B.00001.C001_T4P_1_V	.	Clostridium perfringens str. 13	Bacteria	Firmicutes	.	10.1128/MMBR.00063-12	Yes	T4P
CLPE001.B.00001.C001_WP011010860	CLPE001.B.00001.C001	T4P_pilA	T4P	CLPE001.B.00001.C001_T4P_1_V	maj_pilin	Clostridium perfringens str. 13	Bacteria	Firmicutes	.	10.1128/MMBR.00063-12	.	T4P
CLPE001.B.00001.C001_02318	CLPE001.B.00001.C001	T4P_pilC	T4P	CLPE001.B.00001.C001_T4P_1_V	IM_platform	Clostridium perfringens str. 13	Bacteria	Firmicutes	.	10.1128/MMBR.00063-12	Yes	T4P
CLPE001.B.00001.C001_02319	CLPE001.B.00001.C001	T4P_pilB	T4P	CLPE001.B.00001.C001_T4P_1_V	ATPase_ext	Clostridium perfringens str. 13	Bacteria	Firmicutes	.	10.1128/MMBR.00063-12	Yes	T4P
CLPE001.B.00001.C001_02320	CLPE001.B.00001.C001	T4P_pilD	T4P	CLPE001.B.00001.C001_T4P_1_V	prepilin	Clostridium perfringens str. 13	Bacteria	Firmicutes	.	10.1128/MMBR.00063-12	Yes	T4P
CLPE001.B.00001.C001_02321	CLPE001.B.00001.C001	T4P_pilA	T4P	CLPE001.B.00001.C001_T4P_1_V	min_pilin	Clostridium perfringens str. 13	Bacteria	Firmicutes	.	10.1128/MMBR.00063-12	Yes	T4P
DIDA001.B.00001.C001_02531	DIDA001.B.00001.C001	T2SS_gspJ	T2SS	DIDA001.B.00001.C001_T2SS_1_V	.	Dickeya dadantii 3937	Bacteria	Proteobacteria	(stt)	10.1111/j.1365-2958.2008.06366.x	Yes	T2SS
DIDA001.B.00001.C001_02532	DIDA001.B.00001.C001	T2SS_gspI	T2SS	DIDA001.B.00001.C001_T2SS_1_V	.	Dickeya dadantii 3937	Bacteria	Proteobacteria	(stt)	10.1111/j.1365-2958.2008.06366.x	Yes	T2SS
DIDA001.B.00001.C001_02533	DIDA001.B.00001.C001	T2SS_gspG	T2SS	DIDA001.B.00001.C001_T2SS_1_V	maj_pilin	Dickeya dadantii 3937	Bacteria	Proteobacteria	(stt)	10.1111/j.1365-2958.2008.06366.x	Yes	T2SS
DIDA001.B.00001.C001_02534	DIDA001.B.00001.C001	T2SS_gspF	T2SS	DIDA001.B.00001.C001_T2SS_1_V	IM_platform	Dickeya dadantii 3937	Bacteria	Proteobacteria	(stt)	10.1111/j.1365-2958.2008.06366.x	Yes	T2SS
DIDA001.B.00001.C001_02535	DIDA001.B.00001.C001	T2SS_gspE	T2SS	DIDA001.B.00001.C001_T2SS_1_V	ATPase_ext	Dickeya dadantii 3937	Bacteria	Proteobacteria	(stt)	10.1111/j.1365-2958.2008.06366.x	Yes	T2SS
DIDA001.B.00001.C001_02536	DIDA001.B.00001.C001	T2SS_gspD	T2SS	DIDA001.B.00001.C001_T2SS_1_V	secretin	Dickeya dadantii 3937	Bacteria	Proteobacteria	(stt)	10.1111/j.1365-2958.2008.06366.x	Yes	T2SS
DIDA001.B.00001.C001_02946	DIDA001.B.00001.C001	T2SS_gspO	T2SS	DIDA001.B.00001.C001_T2SS_2_V	prepilin	Dickeya dadantii 3937	Bacteria	Proteobacteria	(out) || _pilD	10.1111/j.1365-2958.2008.06366.x	Yes	T2SS
DIDA001.B.00001.C001_02947	DIDA001.B.00001.C001	T2SS_gspM	T2SS	DIDA001.B.00001.C001_T2SS_2_V	.	Dickeya dadantii 3937	Bacteria	Proteobacteria	(out)	10.1111/j.1365-2958.2008.06366.x	Yes	T2SS
DIDA001.B.00001.C001_02948	DIDA001.B.00001.C001	T2SS_gspL	T2SS	DIDA001.B.00001.C001_T2SS_2_V	.	Dickeya dadantii 3937	Bacteria	Proteobacteria	(out)	10.1111/j.1365-2958.2008.06366.x	Yes	T2SS
DIDA001.B.00001.C001_02949	DIDA001.B.00001.C001	T2SS_gspK	T2SS	DIDA001.B.00001.C001_T2SS_2_V	.	Dickeya dadantii 3937	Bacteria	Proteobacteria	(out)	10.1111/j.1365-2958.2008.06366.x	Yes	T2SS
DIDA001.B.00001.C001_02950	DIDA001.B.00001.C001	T2SS_gspJ	T2SS	DIDA001.B.00001.C001_T2SS_2_V	.	Dickeya dadantii 3937	Bacteria	Proteobacteria	(out)	10.1111/j.1365-2958.2008.06366.x	Yes	T2SS
DIDA001.B.00001.C001_02951	DIDA001.B.00001.C001	T2SS_gspI	T2SS	DIDA001.B.00001.C001_T2SS_2_V	.	Dickeya dadantii 3937	Bacteria	Proteobacteria	(out)	10.1111/j.1365-2958.2008.06366.x	Yes	T2SS
DIDA001.B.00001.C001_02953	DIDA001.B.00001.C001	T2SS_gspG	T2SS	DIDA001.B.00001.C001_T2SS_2_V	maj_pilin	Dickeya dadantii 3937	Bacteria	Proteobacteria	(out)	10.1111/j.1365-2958.2008.06366.x	Yes	T2SS
DIDA001.B.00001.C001_02954	DIDA001.B.00001.C001	T2SS_gspF	T2SS	DIDA001.B.00001.C001_T2SS_2_V	IM_platform	Dickeya dadantii 3937	Bacteria	Proteobacteria	(out)	10.1111/j.1365-2958.2008.06366.x	Yes	T2SS
DIDA001.B.00001.C001_02955	DIDA001.B.00001.C001	T2SS_gspE	T2SS	DIDA001.B.00001.C001_T2SS_2_V	ATPase_ext	Dickeya dadantii 3937	Bacteria	Proteobacteria	(out)	10.1111/j.1365-2958.2008.06366.x	Yes	T2SS
DIDA001.B.00001.C001_02956	DIDA001.B.00001.C001	T2SS_gspD	T2SS	DIDA001.B.00001.C001_T2SS_2_V	secretin	Dickeya dadantii 3937	Bacteria	Proteobacteria	(out)	10.1111/j.1365-2958.2008.06366.x	Yes	T2SS
DIDA001.B.00001.C001_02957	DIDA001.B.00001.C001	T2SS_gspC	T2SS	DIDA001.B.00001.C001_T2SS_2_V	.	Dickeya dadantii 3937	Bacteria	Proteobacteria	(out)	10.1111/j.1365-2958.2008.06366.x	Yes	T2SS
ESCO001.B.00001.C001_03384	ESCO001.B.00001.C001	T2SS_gspC	T2SS	ESCO001.B.00001.C001_T2SS_1_V	.	Escherichia coli str. K-12 substr. MG1655	Bacteria	Proteobacteria	(esco_1060)	10.1128/jb.178.12.3544-3549.1996	Yes	T2SS
ESCO001.B.00001.C001_03385	ESCO001.B.00001.C001	T2SS_gspD	T2SS	ESCO001.B.00001.C001_T2SS_1_V	secretin	Escherichia coli str. K-12 substr. MG1655	Bacteria	Proteobacteria	(esco_1060)	10.1128/jb.178.12.3544-3549.1996	Yes	T2SS
ESCO001.B.00001.C001_03386	ESCO001.B.00001.C001	T2SS_gspE	T2SS	ESCO001.B.00001.C001_T2SS_1_V	ATPase_ext	Escherichia coli str. K-12 substr. MG1655	Bacteria	Proteobacteria	(esco_1060)	10.1128/jb.178.12.3544-3549.1996	Yes	T2SS
ESCO001.B.00001.C001_03387	ESCO001.B.00001.C001	T2SS_gspF	T2SS	ESCO001.B.00001.C001_T2SS_1_V	IM_platform	Escherichia coli str. K-12 substr. MG1655	Bacteria	Proteobacteria	(esco_1060)	10.1128/jb.178.12.3544-3549.1996	Yes	T2SS
ESCO001.B.00001.C001_03388	ESCO001.B.00001.C001	T2SS_gspG	T2SS	ESCO001.B.00001.C001_T2SS_1_V	maj_pilin	Escherichia coli str. K-12 substr. MG1655	Bacteria	Proteobacteria	(esco_1060)	10.1128/jb.178.12.3544-3549.1996	Yes	T2SS
ESCO001.B.00001.C001_03389	ESCO001.B.00001.C001	T2SS_gspH	T2SS	ESCO001.B.00001.C001_T2SS_1_V	.	Escherichia coli str. K-12 substr. MG1655	Bacteria	Proteobacteria	(esco_1060)	10.1128/jb.178.12.3544-3549.1996	Yes	T2SS
ESCO001.B.00001.C001_03390	ESCO001.B.00001.C001	T2SS_gspI	T2SS	ESCO001.B.00001.C001_T2SS_1_V	.	Escherichia coli str. K-12 substr. MG1655	Bacteria	Proteobacteria	(esco_1060)	10.1128/jb.178.12.3544-3549.1996	Yes	T2SS
ESCO001.B.00001.C001_03391	ESCO001.B.00001.C001	T2SS_gspJ	T2SS	ESCO001.B.00001.C001_T2SS_1_V	.	Escherichia coli str. K-12 substr. MG1655	Bacteria	Proteobacteria	(esco_1060)	10.1128/jb.178.12.3544-3549.1996	Yes	T2SS
ESCO001.B.00001.C001_03392	ESCO001.B.00001.C001	T2SS_gspK	T2SS	ESCO001.B.00001.C001_T2SS_1_V	.	Escherichia coli str. K-12 substr. MG1655	Bacteria	Proteobacteria	(esco_1060)	10.1128/jb.178.12.3544-3549.1996	Yes	T2SS
ESCO001.B.00001.C001_03393	ESCO001.B.00001.C001	T2SS_gspL	T2SS	ESCO001.B.00001.C001_T2SS_1_V	.	Escherichia coli str. K-12 substr. MG1655	Bacteria	Proteobacteria	(esco_1060)	10.1128/jb.178.12.3544-3549.1996	Yes	T2SS
ESCO001.B.00001.C001_03395	ESCO001.B.00001.C001	T2SS_gspO	T2SS	ESCO001.B.00001.C001_T2SS_1_V	prepilin	Escherichia coli str. K-12 substr. MG1655	Bacteria	Proteobacteria	(esco_1060)	10.1128/jb.178.12.3544-3549.1996	Yes	T2SS
ESCO001.B.00003.P002_00001	ESCO001.B.00003.P002	T2SS_gspC	T2SS	ESCO001.B.00003.P002_T2SS_1_V	.	Escherichia coli O157:H7 str. Sakai	Bacteria	Proteobacteria	(esco_plasmid)	10.1046/j.1365-2958.2002.02997.x	Yes	T2SS
ESCO001.B.00003.P002_00002	ESCO001.B.00003.P002	T2SS_gspD	T2SS	ESCO001.B.00003.P002_T2SS_1_V	secretin	Escherichia coli O157:H7 str. Sakai	Bacteria	Proteobacteria	(esco_plasmid)	10.1046/j.1365-2958.2002.02997.x	Yes	T2SS
ESCO001.B.00003.P002_00003	ESCO001.B.00003.P002	T2SS_gspE	T2SS	ESCO001.B.00003.P002_T2SS_1_V	ATPase_ext	Escherichia coli O157:H7 str. Sakai	Bacteria	Proteobacteria	(esco_plasmid)	10.1046/j.1365-2958.2002.02997.x	Yes	T2SS
ESCO001.B.00003.P002_00004	ESCO001.B.00003.P002	T2SS_gspF	T2SS	ESCO001.B.00003.P002_T2SS_1_V	IM_platform	Escherichia coli O157:H7 str. Sakai	Bacteria	Proteobacteria	(esco_plasmid)	10.1046/j.1365-2958.2002.02997.x	Yes	T2SS
ESCO001.B.00003.P002_00005	ESCO001.B.00003.P002	T2SS_gspG	T2SS	ESCO001.B.00003.P002_T2SS_1_V	maj_pilin	Escherichia coli O157:H7 str. Sakai	Bacteria	Proteobacteria	(esco_plasmid)	10.1046/j.1365-2958.2002.02997.x	Yes	T2SS
ESCO001.B.00003.P002_00006	ESCO001.B.00003.P002	T2SS_gspH	T2SS	ESCO001.B.00003.P002_T2SS_1_V	.	Escherichia coli O157:H7 str. Sakai	Bacteria	Proteobacteria	(esco_plasmid)	10.1046/j.1365-2958.2002.02997.x	Yes	T2SS
ESCO001.B.00003.P002_00007	ESCO001.B.00003.P002	T2SS_gspI	T2SS	ESCO001.B.00003.P002_T2SS_1_V	.	Escherichia coli O157:H7 str. Sakai	Bacteria	Proteobacteria	(esco_plasmid)	10.1046/j.1365-2958.2002.02997.x	Yes	T2SS
ESCO001.B.00003.P002_00008	ESCO001.B.00003.P002	T2SS_gspJ	T2SS	ESCO001.B.00003.P002_T2SS_1_V	.	Escherichia coli O157:H7 str. Sakai	Bacteria	Proteobacteria	(esco_plasmid)	10.1046/j.1365-2958.2002.02997.x	Yes	T2SS
ESCO001.B.00003.P002_00009	ESCO001.B.00003.P002	T2SS_gspK	T2SS	ESCO001.B.00003.P002_T2SS_1_V	.	Escherichia coli O157:H7 str. Sakai	Bacteria	Proteobacteria	(esco_plasmid)	10.1046/j.1365-2958.2002.02997.x	Yes	T2SS
ESCO001.B.00003.P002_00010	ESCO001.B.00003.P002	T2SS_gspL	T2SS	ESCO001.B.00003.P002_T2SS_1_V	.	Escherichia coli O157:H7 str. Sakai	Bacteria	Proteobacteria	(esco_plasmid)	10.1046/j.1365-2958.2002.02997.x	No	T2SS
ESCO001.B.00003.P002_00011	ESCO001.B.00003.P002	T2SS_gspM	T2SS	ESCO001.B.00003.P002_T2SS_1_V	.	Escherichia coli O157:H7 str. Sakai	Bacteria	Proteobacteria	(esco_plasmid)	10.1046/j.1365-2958.2002.02997.x	Yes	T2SS
ESCO001.B.00003.P002_00012	ESCO001.B.00003.P002	T2SS_gspO	T2SS	ESCO001.B.00003.P002_T2SS_1_V	prepilin	Escherichia coli O157:H7 str. Sakai	Bacteria	Proteobacteria	(esco_plasmid)	10.1046/j.1365-2958.2002.02997.x	Yes	T2SS
ESCO001.B.00074.C001_00113	ESCO001.B.00074.C001	T4P_pilC	T4P	ESCO001.B.00074.C001_T4P_1_V	IM_platform	Escherichia coli O157:H7 str. EDL933	Bacteria	Proteobacteria	(Hcp) || Com	10.1172/JCI30727	Yes	T4P
ESCO001.B.00074.C001_00114	ESCO001.B.00074.C001	T4P_pilB	T4P	ESCO001.B.00074.C001_T4P_1_V	ATPase_ext	Escherichia coli O157:H7 str. EDL933	Bacteria	Proteobacteria	(Hcp) || Com	10.1172/JCI30727	Yes	T4P
ESCO001.B.00074.C001_00115	ESCO001.B.00074.C001	T4P_pilA	T4P	ESCO001.B.00074.C001_T4P_1_V	maj_pilin	Escherichia coli O157:H7 str. EDL933	Bacteria	Proteobacteria	(Hcp) || Com	10.1172/JCI30727	Yes	T4P
ESCO001.B.00074.C001_03908	ESCO001.B.00074.C001	T4P_pilV	T4P	ESCO001.B.00074.C001_T4P_1_V	maj_pilin	Escherichia coli O157:H7 str. EDL933	Bacteria	Proteobacteria	(Hcp) || Com	10.1172/JCI30727	Yes	T4P
ESCO001.B.00074.C001_03910	ESCO001.B.00074.C001	T4P_pilW	T4P	ESCO001.B.00074.C001_T4P_1_V	maj_pilin	Escherichia coli O157:H7 str. EDL933	Bacteria	Proteobacteria	(Hcp) || Com	10.1172/JCI30727	Yes	T4P
ESCO001.B.00074.C001_03911	ESCO001.B.00074.C001	T4P_fimT	T4P	ESCO001.B.00074.C001_T4P_1_V	maj_pilin	Escherichia coli O157:H7 str. EDL933	Bacteria	Proteobacteria	(Hcp) || Com	10.1172/JCI30727	Yes	T4P
ESCO001.B.00074.C001_04063	ESCO001.B.00074.C001	T4P_pilT	T4P	ESCO001.B.00074.C001_T4P_1_V	maj_pilin	Escherichia coli O157:H7 str. EDL933	Bacteria	Proteobacteria	(Hcp) || Com	10.1172/JCI30727	Yes	T4P
ESCO001.B.00074.C001_04499	ESCO001.B.00074.C001	T4P_pilQ	T4P	ESCO001.B.00074.C001_T4P_1_V	maj_pilin	Escherichia coli O157:H7 str. EDL933	Bacteria	Proteobacteria	(Hcp) || Com	10.1172/JCI30727	Yes	T4P
ESCO001.B.00074.C001_04502	ESCO001.B.00074.C001	T4P_pilN	T4P	ESCO001.B.00074.C001_T4P_1_V	maj_pilin	Escherichia coli O157:H7 str. EDL933	Bacteria	Proteobacteria	(Hcp) || Com	10.1172/JCI30727	Yes	T4P
ESCO001.B.00074.C001_04503	ESCO001.B.00074.C001	T4P_pilM	T4P	ESCO001.B.00074.C001_T4P_1_V	maj_pilin	Escherichia coli O157:H7 str. EDL933	Bacteria	Proteobacteria	(Hcp) || Com	10.1172/JCI30727	Yes	T4P
ESCO001.B.00030.P002_00004	ESCO001.B.00030.P002	T4bP_pilA	T4bP	ESCO001.B.00030.P002_Bfp_1_V	maj_pilin	Escherichia coli O127:H6 str. E2348/69	Bacteria	Proteobacteria	.	PMID: 2888732	Yes	T4bP
ESCO001.B.00030.P002_00006	ESCO001.B.00030.P002	T4bP_pilQ	T4bP	ESCO001.B.00030.P002_Bfp_1_V	secretin	Escherichia coli O127:H6 str. E2348/69	Bacteria	Proteobacteria	.	PMID: 2888732	Yes	T4bP
ESCO001.B.00030.P002_00009	ESCO001.B.00030.P002	T4bP_pilB	T4bP	ESCO001.B.00030.P002_Bfp_1_V	ATPase_ext	Escherichia coli O127:H6 str. E2348/69	Bacteria	Proteobacteria	.	PMID: 2888732	Yes	T4bP
ESCO001.B.00030.P002_00010	ESCO001.B.00030.P002	T4bP_pilC	T4bP	ESCO001.B.00030.P002_Bfp_1_V	IM_platform	Escherichia coli O127:H6 str. E2348/69	Bacteria	Proteobacteria	.	PMID: 2888732	Yes	T4bP
ESCO001.B.00030.P002_00011	ESCO001.B.00030.P002	T4bP_pilT	T4bP	ESCO001.B.00030.P002_Bfp_1_V	ATPase_ret	Escherichia coli O127:H6 str. E2348/69	Bacteria	Proteobacteria	.	PMID: 2888732	Yes	T4bP
ESCO001.B.00030.P002_00012	ESCO001.B.00030.P002	T4bP_pilD	T4bP	ESCO001.B.00030.P002_Bfp_1_V	prepilin	Escherichia coli O127:H6 str. E2348/69	Bacteria	Proteobacteria	.	PMID: 2888732	Yes	T4bP
ESCO001.B.00038.C001_03514	ESCO001.B.00038.C001	T2SS_gspM	T2SS	ESCO001.B.00038.C001_T2SS_1_V	.	Escherichia coli ETEC H10407	Bacteria	Proteobacteria	(esco_909)	10.1128/IAI.06160-11	Yes	T2SS
ESCO001.B.00038.C001_03515	ESCO001.B.00038.C001	T2SS_gspL	T2SS	ESCO001.B.00038.C001_T2SS_1_V	.	Escherichia coli ETEC H10407	Bacteria	Proteobacteria	(esco_909)	10.1128/IAI.06160-11	Yes	T2SS
ESCO001.B.00038.C001_03516	ESCO001.B.00038.C001	T2SS_gspK	T2SS	ESCO001.B.00038.C001_T2SS_1_V	.	Escherichia coli ETEC H10407	Bacteria	Proteobacteria	(esco_909)	10.1128/IAI.06160-11	Yes	T2SS
ESCO001.B.00038.C001_03517	ESCO001.B.00038.C001	T2SS_gspJ	T2SS	ESCO001.B.00038.C001_T2SS_1_V	.	Escherichia coli ETEC H10407	Bacteria	Proteobacteria	(esco_909)	10.1128/IAI.06160-11	Yes	T2SS
ESCO001.B.00038.C001_03518	ESCO001.B.00038.C001	T2SS_gspI	T2SS	ESCO001.B.00038.C001_T2SS_1_V	.	Escherichia coli ETEC H10407	Bacteria	Proteobacteria	(esco_909)	10.1128/IAI.06160-11	Yes	T2SS
ESCO001.B.00038.C001_03519	ESCO001.B.00038.C001	T2SS_gspH	T2SS	ESCO001.B.00038.C001_T2SS_1_V	.	Escherichia coli ETEC H10407	Bacteria	Proteobacteria	(esco_909)	10.1128/IAI.06160-11	Yes	T2SS
ESCO001.B.00038.C001_03520	ESCO001.B.00038.C001	T2SS_gspG	T2SS	ESCO001.B.00038.C001_T2SS_1_V	maj_pilin	Escherichia coli ETEC H10407	Bacteria	Proteobacteria	(esco_909)	10.1128/IAI.06160-11	Yes	T2SS
ESCO001.B.00038.C001_03521	ESCO001.B.00038.C001	T2SS_gspF	T2SS	ESCO001.B.00038.C001_T2SS_1_V	IM_platform	Escherichia coli ETEC H10407	Bacteria	Proteobacteria	(esco_909)	10.1128/IAI.06160-11	Yes	T2SS
ESCO001.B.00038.C001_03522	ESCO001.B.00038.C001	T2SS_gspE	T2SS	ESCO001.B.00038.C001_T2SS_1_V	ATPase_ext	Escherichia coli ETEC H10407	Bacteria	Proteobacteria	(esco_909)	10.1128/IAI.06160-11	Yes	T2SS
ESCO001.B.00038.C001_03523	ESCO001.B.00038.C001	T2SS_gspD	T2SS	ESCO001.B.00038.C001_T2SS_1_V	secretin	Escherichia coli ETEC H10407	Bacteria	Proteobacteria	(esco_909)	10.1128/IAI.06160-11	Yes	T2SS
ESCO001.B.00038.C001_03524	ESCO001.B.00038.C001	T2SS_gspC	T2SS	ESCO001.B.00038.C001_T2SS_1_V	.	Escherichia coli ETEC H10407	Bacteria	Proteobacteria	(esco_909)	10.1128/IAI.06160-11	Yes	T2SS
ESCO001.B.00038.C001_03526	ESCO001.B.00038.C001	T2SS_gspO	T2SS	ESCO001.B.00038.C001_T2SS_1_V	prepilin	Escherichia coli ETEC H10407	Bacteria	Proteobacteria	(esco_909)	10.1128/IAI.06160-11	Yes	T2SS
ESCO001.B.00038.C001_03888	ESCO001.B.00038.C001	T2SS_gspC	T2SS	ESCO001.B.00038.C001_T2SS_2_V	.	Escherichia coli ETEC H10407	Bacteria	Proteobacteria	(esco_1060)	10.1128/IAI.06160-11	Yes	T2SS
ESCO001.B.00038.C001_03889	ESCO001.B.00038.C001	T2SS_gspD	T2SS	ESCO001.B.00038.C001_T2SS_2_V	secretin	Escherichia coli ETEC H10407	Bacteria	Proteobacteria	(esco_1060)	10.1128/IAI.06160-11	Yes	T2SS
ESCO001.B.00038.C001_03890	ESCO001.B.00038.C001	T2SS_gspE	T2SS	ESCO001.B.00038.C001_T2SS_2_V	ATPase_ext	Escherichia coli ETEC H10407	Bacteria	Proteobacteria	(esco_1060)	10.1128/IAI.06160-11	Yes	T2SS
ESCO001.B.00038.C001_03891	ESCO001.B.00038.C001	T2SS_gspF	T2SS	ESCO001.B.00038.C001_T2SS_2_V	IM_platform	Escherichia coli ETEC H10407	Bacteria	Proteobacteria	(esco_1060)	10.1128/IAI.06160-11	Yes	T2SS
ESCO001.B.00038.C001_03892	ESCO001.B.00038.C001	T2SS_gspG	T2SS	ESCO001.B.00038.C001_T2SS_2_V	maj_pilin	Escherichia coli ETEC H10407	Bacteria	Proteobacteria	(esco_1060)	10.1128/IAI.06160-11	Yes	T2SS
ESCO001.B.00038.C001_03893	ESCO001.B.00038.C001	T2SS_gspH	T2SS	ESCO001.B.00038.C001_T2SS_2_V	.	Escherichia coli ETEC H10407	Bacteria	Proteobacteria	(esco_1060)	10.1128/IAI.06160-11	Yes	T2SS
ESCO001.B.00038.C001_03894	ESCO001.B.00038.C001	T2SS_gspI	T2SS	ESCO001.B.00038.C001_T2SS_2_V	.	Escherichia coli ETEC H10407	Bacteria	Proteobacteria	(esco_1060)	10.1128/IAI.06160-11	Yes	T2SS
ESCO001.B.00038.C001_03895	ESCO001.B.00038.C001	T2SS_gspJ	T2SS	ESCO001.B.00038.C001_T2SS_2_V	.	Escherichia coli ETEC H10407	Bacteria	Proteobacteria	(esco_1060)	10.1128/IAI.06160-11	Yes	T2SS
ESCO001.B.00038.C001_03896	ESCO001.B.00038.C001	T2SS_gspK	T2SS	ESCO001.B.00038.C001_T2SS_2_V	.	Escherichia coli ETEC H10407	Bacteria	Proteobacteria	(esco_1060)	10.1128/IAI.06160-11	Yes	T2SS
ESCO001.B.00038.C001_03897	ESCO001.B.00038.C001	T2SS_gspL	T2SS	ESCO001.B.00038.C001_T2SS_2_V	.	Escherichia coli ETEC H10407	Bacteria	Proteobacteria	(esco_1060)	10.1128/IAI.06160-11	Yes	T2SS
ESCO001.B.00038.C001_03898	ESCO001.B.00038.C001	T2SS_gspM	T2SS	ESCO001.B.00038.C001_T2SS_2_V	.	Escherichia coli ETEC H10407	Bacteria	Proteobacteria	(esco_1060)	10.1128/IAI.06160-11	Yes	T2SS
ESCO001.B.00038.C001_03899	ESCO001.B.00038.C001	T2SS_gspO	T2SS	ESCO001.B.00038.C001_T2SS_2_V	prepilin	Escherichia coli ETEC H10407	Bacteria	Proteobacteria	(esco_1060)	10.1128/IAI.06160-11	Yes	T2SS
EURE001.B.00001.C001_00980	EURE001.B.00001.C001	Tad_tadZ	Tad	EURE001.B.00001.C001_Tad_1_V	.	[Eubacterium rectale] ATCC 33656	Bacteria	Firmicutes	.	10.1111/j.1365-2958.2011.07954.x	Yes	Tad
EURE001.B.00001.C001_00981	EURE001.B.00001.C001	Tad_tadA	Tad	EURE001.B.00001.C001_Tad_1_V	ATPase_ext	[Eubacterium rectale] ATCC 33656	Bacteria	Firmicutes	.	10.1111/j.1365-2958.2011.07954.x	Yes	Tad
EURE001.B.00001.C001_00982	EURE001.B.00001.C001	Tad_tadB	Tad	EURE001.B.00001.C001_Tad_1_V	IM_platform	[Eubacterium rectale] ATCC 33656	Bacteria	Firmicutes	.	10.1111/j.1365-2958.2011.07954.x	Yes	Tad
EURE001.B.00001.C001_00983	EURE001.B.00001.C001	Tad_tadC	Tad	EURE001.B.00001.C001_Tad_1_V	IM_platform	[Eubacterium rectale] ATCC 33656	Bacteria	Firmicutes	.	10.1111/j.1365-2958.2011.07954.x	Yes	Tad
EURE001.B.00001.C001_00985	EURE001.B.00001.C001	Tad_tadE	Tad	EURE001.B.00001.C001_Tad_1_V	.	[Eubacterium rectale] ATCC 33656	Bacteria	Firmicutes	.	10.1111/j.1365-2958.2011.07954.x	Yes	Tad
EURE001.B.00001.C001_00986	EURE001.B.00001.C001	Tad_tadE	Tad	EURE001.B.00001.C001_Tad_1_V	.	[Eubacterium rectale] ATCC 33656	Bacteria	Firmicutes	.	10.1111/j.1365-2958.2011.07954.x	No	Tad
EURE001.B.00001.C001_00988	EURE001.B.00001.C001	Tad_tadF	Tad	EURE001.B.00001.C001_Tad_1_V	.	[Eubacterium rectale] ATCC 33656	Bacteria	Firmicutes	.	10.1111/j.1365-2958.2011.07954.x	Yes	Tad
EURE001.B.00001.C001_00989	EURE001.B.00001.C001	Tad_tadV	Tad	EURE001.B.00001.C001_Tad_1_V	prepilin	[Eubacterium rectale] ATCC 33656	Bacteria	Firmicutes	.	10.1111/j.1365-2958.2011.07954.x	Yes	Tad
FRTU001.B.00001.C001_00079	FRTU001.B.00001.C001	T4P_pilT	T4P	FRTU001.B.00001.C001_T4P_1_V	ATPase_ret	Francisella tularensis subsp. tularensis SCHU S4	Bacteria	Proteobacteria	.	10.1111/j.1365-2958.2006.05061.x	Yes	T4P
FRTU001.B.00001.C001_00607	FRTU001.B.00001.C001	T4P_pilD	T4P	FRTU001.B.00001.C001_T4P_1_V	ATPase_ret	Francisella tularensis subsp. tularensis SCHU S4	Bacteria	Proteobacteria	.	10.1111/j.1365-2958.2006.05061.x	Yes	T4P
FRTU001.B.00001.C001_01005	FRTU001.B.00001.C001	T4P_pilB	T4P	FRTU001.B.00001.C001_T4P_1_V	ATPase_ext	Francisella tularensis subsp. tularensis SCHU S4	Bacteria	Proteobacteria	.	10.1111/j.1365-2958.2006.05061.x	Yes	T4P
FRTU001.B.00001.C001_01006	FRTU001.B.00001.C001	T4P_pilC	T4P	FRTU001.B.00001.C001_T4P_1_V	IM_platform	Francisella tularensis subsp. tularensis SCHU S4	Bacteria	Proteobacteria	.	10.1111/j.1365-2958.2006.05061.x	Yes	T4P
FRTU001.B.00001.C001_01023	FRTU001.B.00001.C001	T4P_pilQ	T4P	FRTU001.B.00001.C001_T4P_1_V	secretin	Francisella tularensis subsp. tularensis SCHU S4	Bacteria	Proteobacteria	.	10.1111/j.1365-2958.2006.05061.x	Yes	T4P
FRTU001.B.00001.C001_01024	FRTU001.B.00001.C001	T4P_pilP	T4P	FRTU001.B.00001.C001_T4P_1_V	.	Francisella tularensis subsp. tularensis SCHU S4	Bacteria	Proteobacteria	.	10.1111/j.1365-2958.2006.05061.x	Yes	T4P
FRTU001.B.00001.C001_01025	FRTU001.B.00001.C001	T4P_pilO	T4P	FRTU001.B.00001.C001_T4P_1_V	.	Francisella tularensis subsp. tularensis SCHU S4	Bacteria	Proteobacteria	.	10.1111/j.1365-2958.2006.05061.x	Yes	T4P
FRTU001.B.00001.C001_01026	FRTU001.B.00001.C001	T4P_pilN	T4P	FRTU001.B.00001.C001_T4P_1_V	.	Francisella tularensis subsp. tularensis SCHU S4	Bacteria	Proteobacteria	.	10.1111/j.1365-2958.2006.05061.x	Yes	T4P
GESU002.B.00001.C001_00357	GESU002.B.00001.C001	T2SS_gspN	T2SS	GESU002.B.00001.C001_T2SS_1_V	.	Geobacter sulfurreducens PCA	Bacteria	Proteobacteria	.	10.1099/mic.0.28864-0	Yes	T2SS
GESU002.B.00001.C001_00358	GESU002.B.00001.C001	T2SS_gspM	T2SS	GESU002.B.00001.C001_T2SS_1_V	.	Geobacter sulfurreducens PCA	Bacteria	Proteobacteria	.	10.1099/mic.0.28864-0	Yes	T2SS
GESU002.B.00001.C001_00359	GESU002.B.00001.C001	T2SS_gspL	T2SS	GESU002.B.00001.C001_T2SS_1_V	.	Geobacter sulfurreducens PCA	Bacteria	Proteobacteria	.	10.1099/mic.0.28864-0	Yes	T2SS
GESU002.B.00001.C001_00360	GESU002.B.00001.C001	T2SS_gspK	T2SS	GESU002.B.00001.C001_T2SS_1_V	.	Geobacter sulfurreducens PCA	Bacteria	Proteobacteria	.	10.1099/mic.0.28864-0	Yes	T2SS
GESU002.B.00001.C001_00361	GESU002.B.00001.C001	T2SS_gspJ	T2SS	GESU002.B.00001.C001_T2SS_1_V	.	Geobacter sulfurreducens PCA	Bacteria	Proteobacteria	.	10.1099/mic.0.28864-0	Yes	T2SS
GESU002.B.00001.C001_00362	GESU002.B.00001.C001	T2SS_gspI	T2SS	GESU002.B.00001.C001_T2SS_1_V	.	Geobacter sulfurreducens PCA	Bacteria	Proteobacteria	.	10.1099/mic.0.28864-0	Yes	T2SS
GESU002.B.00001.C001_00363	GESU002.B.00001.C001	T2SS_gspH	T2SS	GESU002.B.00001.C001_T2SS_1_V	.	Geobacter sulfurreducens PCA	Bacteria	Proteobacteria	.	10.1099/mic.0.28864-0	Yes	T2SS
GESU002.B.00001.C001_00364	GESU002.B.00001.C001	T2SS_gspG	T2SS	GESU002.B.00001.C001_T2SS_1_V	maj_pilin	Geobacter sulfurreducens PCA	Bacteria	Proteobacteria	.	10.1099/mic.0.28864-0	Yes	T2SS
GESU002.B.00001.C001_00365	GESU002.B.00001.C001	T2SS_gspF	T2SS	GESU002.B.00001.C001_T2SS_1_V	IM_platform	Geobacter sulfurreducens PCA	Bacteria	Proteobacteria	.	10.1099/mic.0.28864-0	Yes	T2SS
GESU002.B.00001.C001_00366	GESU002.B.00001.C001	T2SS_gspE	T2SS	GESU002.B.00001.C001_T2SS_1_V	ATPase_ext	Geobacter sulfurreducens PCA	Bacteria	Proteobacteria	.	10.1099/mic.0.28864-0	Yes	T2SS
GESU002.B.00001.C001_00367	GESU002.B.00001.C001	T2SS_gspD	T2SS	GESU002.B.00001.C001_T2SS_1_V	secretin	Geobacter sulfurreducens PCA	Bacteria	Proteobacteria	.	10.1099/mic.0.28864-0	Yes	T2SS
GESU002.B.00001.C001_00368	GESU002.B.00001.C001	T2SS_gspC	T2SS	GESU002.B.00001.C001_T2SS_1_V	.	Geobacter sulfurreducens PCA	Bacteria	Proteobacteria	.	10.1099/mic.0.28864-0	Yes	T2SS
HADU001.B.00001.C001_01061	HADU001.B.00001.C001	Tad_tadF	Tad	HADU001.B.00001.C001_Tad_1_V	.	Haemophilus ducreyi 35000HP	Bacteria	Proteobacteria	.	10.1128/IAI.70.6.2965-2975.2002	Yes	Tad
HADU001.B.00001.C001_01062	HADU001.B.00001.C001	Tad_tadE	Tad	HADU001.B.00001.C001_Tad_1_V	.	Haemophilus ducreyi 35000HP	Bacteria	Proteobacteria	.	10.1128/IAI.70.6.2965-2975.2002	Yes	Tad
HADU001.B.00001.C001_01064	HADU001.B.00001.C001	Tad_tadC	Tad	HADU001.B.00001.C001_Tad_1_V	IM_platform	Haemophilus ducreyi 35000HP	Bacteria	Proteobacteria	.	10.1128/IAI.70.6.2965-2975.2002	Yes	Tad
HADU001.B.00001.C001_01065	HADU001.B.00001.C001	Tad_tadB	Tad	HADU001.B.00001.C001_Tad_1_V	IM_platform	Haemophilus ducreyi 35000HP	Bacteria	Proteobacteria	.	10.1128/IAI.70.6.2965-2975.2002	Yes	Tad
HADU001.B.00001.C001_01066	HADU001.B.00001.C001	Tad_tadA	Tad	HADU001.B.00001.C001_Tad_1_V	ATPase_ext	Haemophilus ducreyi 35000HP	Bacteria	Proteobacteria	.	10.1128/IAI.70.6.2965-2975.2002	Yes	Tad
HADU001.B.00001.C001_01067	HADU001.B.00001.C001	Tad_tadZ	Tad	HADU001.B.00001.C001_Tad_1_V	.	Haemophilus ducreyi 35000HP	Bacteria	Proteobacteria	.	10.1128/IAI.70.6.2965-2975.2002	Yes	Tad
HADU001.B.00001.C001_01069	HADU001.B.00001.C001	Tad_rcpA	Tad	HADU001.B.00001.C001_Tad_1_V	secretin	Haemophilus ducreyi 35000HP	Bacteria	Proteobacteria	.	10.1128/IAI.70.6.2965-2975.2002	Yes	Tad
HADU001.B.00001.C001_01071	HADU001.B.00001.C001	Tad_tadV	Tad	HADU001.B.00001.C001_Tad_1_V	prepilin	Haemophilus ducreyi 35000HP	Bacteria	Proteobacteria	.	10.1128/IAI.70.6.2965-2975.2002	Yes	Tad
HADU001.B.00001.C001_01072	HADU001.B.00001.C001	Tad_flp	Tad	HADU001.B.00001.C001_Tad_1_V	maj_pilin	Haemophilus ducreyi 35000HP	Bacteria	Proteobacteria	.	10.1128/IAI.70.6.2965-2975.2002	Yes	Tad
HADU001.B.00001.C001_01073	HADU001.B.00001.C001	Tad_flp	Tad	HADU001.B.00001.C001_Tad_1_V	maj_pilin	Haemophilus ducreyi 35000HP	Bacteria	Proteobacteria	.	10.1128/IAI.70.6.2965-2975.2002	Yes	Tad
HADU001.B.00001.C001_01074	HADU001.B.00001.C001	Tad_flp	Tad	HADU001.B.00001.C001_Tad_1_V	maj_pilin	Haemophilus ducreyi 35000HP	Bacteria	Proteobacteria	.	10.1128/IAI.70.6.2965-2975.2002	Yes	Tad
HAIN001.B.00001.C001_00386	HAIN001.B.00001.C001	T4P_pilD	T4P	HAIN001.B.00001.C001_T4P_1_V	prepilin	Haemophilus influenzae 86-028NP	Bacteria	Proteobacteria	Com	10.1128/IAI.73.3.1635-1643.2005	Yes	T4P
HAIN001.B.00001.C001_00387	HAIN001.B.00001.C001	T4P_pilC	T4P	HAIN001.B.00001.C001_T4P_1_V	IM_platform	Haemophilus influenzae 86-028NP	Bacteria	Proteobacteria	Com	10.1128/IAI.73.3.1635-1643.2005	Yes	T4P
HAIN001.B.00001.C001_00388	HAIN001.B.00001.C001	T4P_pilB	T4P	HAIN001.B.00001.C001_T4P_1_V	ATPase_ext	Haemophilus influenzae 86-028NP	Bacteria	Proteobacteria	Com	10.1128/IAI.73.3.1635-1643.2005	Yes	T4P
HAIN001.B.00001.C001_00389	HAIN001.B.00001.C001	T4P_pilA	T4P	HAIN001.B.00001.C001_T4P_1_V	maj_pilin	Haemophilus influenzae 86-028NP	Bacteria	Proteobacteria	Com	10.1128/IAI.73.3.1635-1643.2005	Yes	T4P
HAIN001.B.00001.C001_00527	HAIN001.B.00001.C001	T4P_pilQ	T4P	HAIN001.B.00001.C001_T4P_1_V	secretin	Haemophilus influenzae 86-028NP	Bacteria	Proteobacteria	Com	10.1128/IAI.73.3.1635-1643.2005	Yes	T4P
HAIN001.B.00001.C001_00528	HAIN001.B.00001.C001	T4P_pilP	T4P	HAIN001.B.00001.C001_T4P_1_V	.	Haemophilus influenzae 86-028NP	Bacteria	Proteobacteria	Com	10.1128/IAI.73.3.1635-1643.2005	Yes	T4P
HAIN001.B.00001.C001_00529	HAIN001.B.00001.C001	T4P_pilO	T4P	HAIN001.B.00001.C001_T4P_1_V	.	Haemophilus influenzae 86-028NP	Bacteria	Proteobacteria	Com	10.1128/IAI.73.3.1635-1643.2005	Yes	T4P
HAIN001.B.00001.C001_00530	HAIN001.B.00001.C001	T4P_pilN	T4P	HAIN001.B.00001.C001_T4P_1_V	.	Haemophilus influenzae 86-028NP	Bacteria	Proteobacteria	Com	10.1128/IAI.73.3.1635-1643.2005	Yes	T4P
HAIN001.B.00001.C001_00531	HAIN001.B.00001.C001	T4P_pilM	T4P	HAIN001.B.00001.C001_T4P_1_V	.	Haemophilus influenzae 86-028NP	Bacteria	Proteobacteria	Com	10.1128/IAI.73.3.1635-1643.2005	Yes	T4P
HAIN001.B.00001.C001_01061	HAIN001.B.00001.C001	T4P_fimT	T4P	HAIN001.B.00001.C001_T4P_1_V	min_pilin	Haemophilus influenzae 86-028NP	Bacteria	Proteobacteria	Com	10.1128/IAI.73.3.1635-1643.2005	Yes	T4P
HAIN001.B.00001.C001_01062	HAIN001.B.00001.C001	T4P_pilW	T4P	HAIN001.B.00001.C001_T4P_1_V	min_pilin	Haemophilus influenzae 86-028NP	Bacteria	Proteobacteria	Com	10.1128/IAI.73.3.1635-1643.2005	Yes	T4P
KLMI001.B.00002.C001_00939	KLMI001.B.00002.C001	T2SS_gspO	T2SS	KLMI001.B.00002.C001_T2SS_1_V	prepilin	Klebsiella oxytoca E718	Bacteria	Proteobacteria	.	10.1111/j.1365-2958.1993.tb00938.x	Yes	T2SS
KLMI001.B.00002.C001_00941	KLMI001.B.00002.C001	T2SS_gspM	T2SS	KLMI001.B.00002.C001_T2SS_1_V	.	Klebsiella oxytoca E718	Bacteria	Proteobacteria	.	10.1111/j.1365-2958.1993.tb00938.x	Yes	T2SS
KLMI001.B.00002.C001_00943	KLMI001.B.00002.C001	T2SS_gspK	T2SS	KLMI001.B.00002.C001_T2SS_1_V	.	Klebsiella oxytoca E718	Bacteria	Proteobacteria	.	10.1111/j.1365-2958.1993.tb00938.x	Yes	T2SS
KLMI001.B.00002.C001_00944	KLMI001.B.00002.C001	T2SS_gspJ	T2SS	KLMI001.B.00002.C001_T2SS_1_V	.	Klebsiella oxytoca E718	Bacteria	Proteobacteria	.	10.1111/j.1365-2958.1993.tb00938.x	Yes	T2SS
KLMI001.B.00002.C001_00945	KLMI001.B.00002.C001	T2SS_gspI	T2SS	KLMI001.B.00002.C001_T2SS_1_V	.	Klebsiella oxytoca E718	Bacteria	Proteobacteria	.	10.1111/j.1365-2958.1993.tb00938.x	Yes	T2SS
KLMI001.B.00002.C001_00947	KLMI001.B.00002.C001	T2SS_gspG	T2SS	KLMI001.B.00002.C001_T2SS_1_V	maj_pilin	Klebsiella oxytoca E718	Bacteria	Proteobacteria	.	10.1111/j.1365-2958.1993.tb00938.x	Yes	T2SS
KLMI001.B.00002.C001_00948	KLMI001.B.00002.C001	T2SS_gspF	T2SS	KLMI001.B.00002.C001_T2SS_1_V	IM_platform	Klebsiella oxytoca E718	Bacteria	Proteobacteria	.	10.1111/j.1365-2958.1993.tb00938.x	Yes	T2SS
KLMI001.B.00002.C001_00949	KLMI001.B.00002.C001	T2SS_gspE	T2SS	KLMI001.B.00002.C001_T2SS_1_V	ATPase_ext	Klebsiella oxytoca E718	Bacteria	Proteobacteria	.	10.1111/j.1365-2958.1993.tb00938.x	Yes	T2SS
KLMI001.B.00002.C001_00950	KLMI001.B.00002.C001	T2SS_gspD	T2SS	KLMI001.B.00002.C001_T2SS_1_V	secretin	Klebsiella oxytoca E718	Bacteria	Proteobacteria	.	10.1111/j.1365-2958.1993.tb00938.x	Yes	T2SS
KLMI001.B.00002.C001_00951	KLMI001.B.00002.C001	T2SS_gspC	T2SS	KLMI001.B.00002.C001_T2SS_1_V	.	Klebsiella oxytoca E718	Bacteria	Proteobacteria	.	10.1111/j.1365-2958.1993.tb00938.x	Yes	T2SS
KLMI001.B.00002.C001_01496	KLMI001.B.00002.C001	T2SS_gspC	T2SS	KLMI001.B.00002.C001_T2SS_2_V	.	Klebsiella oxytoca E718	Bacteria	Proteobacteria	.	10.1111/j.1365-2958.1993.tb00938.x	Yes	T2SS
KLMI001.B.00002.C001_01497	KLMI001.B.00002.C001	T2SS_gspD	T2SS	KLMI001.B.00002.C001_T2SS_2_V	secretin	Klebsiella oxytoca E718	Bacteria	Proteobacteria	.	10.1111/j.1365-2958.1993.tb00938.x	Yes	T2SS
KLMI001.B.00002.C001_01498	KLMI001.B.00002.C001	T2SS_gspE	T2SS	KLMI001.B.00002.C001_T2SS_2_V	ATPase_ext	Klebsiella oxytoca E718	Bacteria	Proteobacteria	.	10.1111/j.1365-2958.1993.tb00938.x	Yes	T2SS
KLMI001.B.00002.C001_01499	KLMI001.B.00002.C001	T2SS_gspF	T2SS	KLMI001.B.00002.C001_T2SS_2_V	IM_platform	Klebsiella oxytoca E718	Bacteria	Proteobacteria	.	10.1111/j.1365-2958.1993.tb00938.x	Yes	T2SS
KLMI001.B.00002.C001_01500	KLMI001.B.00002.C001	T2SS_gspG	T2SS	KLMI001.B.00002.C001_T2SS_2_V	maj_pilin	Klebsiella oxytoca E718	Bacteria	Proteobacteria	.	10.1111/j.1365-2958.1993.tb00938.x	Yes	T2SS
KLMI001.B.00002.C001_01501	KLMI001.B.00002.C001	T2SS_gspH	T2SS	KLMI001.B.00002.C001_T2SS_2_V	.	Klebsiella oxytoca E718	Bacteria	Proteobacteria	.	10.1111/j.1365-2958.1993.tb00938.x	Yes	T2SS
KLMI001.B.00002.C001_01502	KLMI001.B.00002.C001	T2SS_gspI	T2SS	KLMI001.B.00002.C001_T2SS_2_V	.	Klebsiella oxytoca E718	Bacteria	Proteobacteria	.	10.1111/j.1365-2958.1993.tb00938.x	Yes	T2SS
KLMI001.B.00002.C001_01503	KLMI001.B.00002.C001	T2SS_gspJ	T2SS	KLMI001.B.00002.C001_T2SS_2_V	.	Klebsiella oxytoca E718	Bacteria	Proteobacteria	.	10.1111/j.1365-2958.1993.tb00938.x	Yes	T2SS
KLMI001.B.00002.C001_01504	KLMI001.B.00002.C001	T2SS_gspK	T2SS	KLMI001.B.00002.C001_T2SS_2_V	.	Klebsiella oxytoca E718	Bacteria	Proteobacteria	.	10.1111/j.1365-2958.1993.tb00938.x	Yes	T2SS
KLMI001.B.00002.C001_01505	KLMI001.B.00002.C001	T2SS_gspL	T2SS	KLMI001.B.00002.C001_T2SS_2_V	.	Klebsiella oxytoca E718	Bacteria	Proteobacteria	.	10.1111/j.1365-2958.1993.tb00938.x	Yes	T2SS
KLMI001.B.00002.C001_01506	KLMI001.B.00002.C001	T2SS_gspM	T2SS	KLMI001.B.00002.C001_T2SS_2_V	.	Klebsiella oxytoca E718	Bacteria	Proteobacteria	.	10.1111/j.1365-2958.1993.tb00938.x	Yes	T2SS
KLMI001.B.00002.C001_01507	KLMI001.B.00002.C001	T2SS_gspN	T2SS	KLMI001.B.00002.C001_T2SS_2_V	.	Klebsiella oxytoca E718	Bacteria	Proteobacteria	.	10.1111/j.1365-2958.1993.tb00938.x	Yes	T2SS
KLMI001.B.00002.C001_01508	KLMI001.B.00002.C001	T2SS_gspO	T2SS	KLMI001.B.00002.C001_T2SS_2_V	prepilin	Klebsiella oxytoca E718	Bacteria	Proteobacteria	.	10.1111/j.1365-2958.1993.tb00938.x	Yes	T2SS
KLPN001.B.00003.C001_04341	KLPN001.B.00003.C001	T2SS_gspC	T2SS	KLPN001.B.00003.C001_T2SS_1_V	.	Klebsiella pneumoniae 342	Bacteria	Proteobacteria	.	10.1111/j.1365-2958.1989.tb00196.x	Yes	T2SS
KLPN001.B.00003.C001_04342	KLPN001.B.00003.C001	T2SS_gspD	T2SS	KLPN001.B.00003.C001_T2SS_1_V	.	Klebsiella pneumoniae 342	Bacteria	Proteobacteria	.	10.1111/j.1365-2958.1989.tb00196.x	Yes	T2SS
KLPN001.B.00003.C001_04343	KLPN001.B.00003.C001	T2SS_gspE	T2SS	KLPN001.B.00003.C001_T2SS_1_V	ATPase_ext	Klebsiella pneumoniae 342	Bacteria	Proteobacteria	.	10.1111/j.1365-2958.1989.tb00196.x	Yes	T2SS
KLPN001.B.00003.C001_04344	KLPN001.B.00003.C001	T2SS_gspF	T2SS	KLPN001.B.00003.C001_T2SS_1_V	IM_platform	Klebsiella pneumoniae 342	Bacteria	Proteobacteria	.	10.1111/j.1365-2958.1989.tb00196.x	Yes	T2SS
KLPN001.B.00003.C001_04345	KLPN001.B.00003.C001	T2SS_gspG	T2SS	KLPN001.B.00003.C001_T2SS_1_V	maj_pilin	Klebsiella pneumoniae 342	Bacteria	Proteobacteria	.	10.1111/j.1365-2958.1989.tb00196.x	Yes	T2SS
KLPN001.B.00003.C001_04346	KLPN001.B.00003.C001	T2SS_gspH	T2SS	KLPN001.B.00003.C001_T2SS_1_V	.	Klebsiella pneumoniae 342	Bacteria	Proteobacteria	.	10.1111/j.1365-2958.1989.tb00196.x	Yes	T2SS
KLPN001.B.00003.C001_04347	KLPN001.B.00003.C001	T2SS_gspI	T2SS	KLPN001.B.00003.C001_T2SS_1_V	.	Klebsiella pneumoniae 342	Bacteria	Proteobacteria	.	10.1111/j.1365-2958.1989.tb00196.x	Yes	T2SS
KLPN001.B.00003.C001_04348	KLPN001.B.00003.C001	T2SS_gspJ	T2SS	KLPN001.B.00003.C001_T2SS_1_V	.	Klebsiella pneumoniae 342	Bacteria	Proteobacteria	.	10.1111/j.1365-2958.1989.tb00196.x	Yes	T2SS
KLPN001.B.00003.C001_04349	KLPN001.B.00003.C001	T2SS_gspK	T2SS	KLPN001.B.00003.C001_T2SS_1_V	.	Klebsiella pneumoniae 342	Bacteria	Proteobacteria	.	10.1111/j.1365-2958.1989.tb00196.x	Yes	T2SS
KLPN001.B.00003.C001_04350	KLPN001.B.00003.C001	T2SS_gspL	T2SS	KLPN001.B.00003.C001_T2SS_1_V	.	Klebsiella pneumoniae 342	Bacteria	Proteobacteria	.	10.1111/j.1365-2958.1989.tb00196.x	Yes	T2SS
KLPN001.B.00003.C001_04351	KLPN001.B.00003.C001	T2SS_gspM	T2SS	KLPN001.B.00003.C001_T2SS_1_V	.	Klebsiella pneumoniae 342	Bacteria	Proteobacteria	.	10.1111/j.1365-2958.1989.tb00196.x	Yes	T2SS
KLPN001.B.00003.C001_04352	KLPN001.B.00003.C001	T2SS_gspN	T2SS	KLPN001.B.00003.C001_T2SS_1_V	.	Klebsiella pneumoniae 342	Bacteria	Proteobacteria	.	10.1111/j.1365-2958.1989.tb00196.x	Yes	T2SS
KLPN001.B.00003.C001_04353	KLPN001.B.00003.C001	T2SS_gspO	T2SS	KLPN001.B.00003.C001_T2SS_1_V	prepilin	Klebsiella pneumoniae 342	Bacteria	Proteobacteria	.	10.1111/j.1365-2958.1989.tb00196.x	Yes	T2SS
LASA001.B.00001.C001_00511	LASA001.B.00001.C001	ComM_comFA	ComM	LASA001.B.00001.C001_ComM_1_V	.	Lactobacillus sakei subsp. sakei 23K	Bacteria	Firmicutes	.	10.1038/nrmicro3199	No	ComM
LASA001.B.00001.C001_00512	LASA001.B.00001.C001	ComM_comFC	ComM	LASA001.B.00001.C001_ComM_1_V	.	Lactobacillus sakei subsp. sakei 23K	Bacteria	Firmicutes	.	10.1038/nrmicro3199	No	ComM
LASA001.B.00001.C001_01064	LASA001.B.00001.C001	ComM_comEC	ComM	LASA001.B.00001.C001_ComM_1_V	.	Lactobacillus sakei subsp. sakei 23K	Bacteria	Firmicutes	.	10.1038/nrmicro3199	Yes	ComM
LASA001.B.00001.C001_01065	LASA001.B.00001.C001	ComM_comEB	ComM	LASA001.B.00001.C001_ComM_1_V	.	Lactobacillus sakei subsp. sakei 23K	Bacteria	Firmicutes	.	10.1038/nrmicro3199	Yes	ComM
LASA001.B.00001.C001_01066	LASA001.B.00001.C001	ComM_comEA	ComM	LASA001.B.00001.C001_ComM_1_V	.	Lactobacillus sakei subsp. sakei 23K	Bacteria	Firmicutes	.	10.1038/nrmicro3199	Yes	ComM
LASA001.B.00001.C001_01287	LASA001.B.00001.C001	ComM_comGG	ComM	LASA001.B.00001.C001_ComM_1_V	.	Lactobacillus sakei subsp. sakei 23K	Bacteria	Firmicutes	.	10.1038/nrmicro3199	Yes	ComM
LASA001.B.00001.C001_01288	LASA001.B.00001.C001	ComM_comGF	ComM	LASA001.B.00001.C001_ComM_1_V	.	Lactobacillus sakei subsp. sakei 23K	Bacteria	Firmicutes	.	10.1038/nrmicro3199	Yes	ComM
LASA001.B.00001.C001_01289	LASA001.B.00001.C001	ComM_comGE	ComM	LASA001.B.00001.C001_ComM_1_V	minor_pilin	Lactobacillus sakei subsp. sakei 23K	Bacteria	Firmicutes	.	10.1038/nrmicro3199	Yes	ComM
LASA001.B.00001.C001_01290	LASA001.B.00001.C001	ComM_comGD	ComM	LASA001.B.00001.C001_ComM_1_V	minor_pilin	Lactobacillus sakei subsp. sakei 23K	Bacteria	Firmicutes	.	10.1038/nrmicro3199	Yes	ComM
LASA001.B.00001.C001_01291	LASA001.B.00001.C001	ComM_comGC	ComM	LASA001.B.00001.C001_ComM_1_V	major_pilin	Lactobacillus sakei subsp. sakei 23K	Bacteria	Firmicutes	.	10.1038/nrmicro3199	Yes	ComM
LASA001.B.00001.C001_01292	LASA001.B.00001.C001	ComM_comGB	ComM	LASA001.B.00001.C001_ComM_1_V	IM_platform	Lactobacillus sakei subsp. sakei 23K	Bacteria	Firmicutes	.	10.1038/nrmicro3199	Yes	ComM
LASA001.B.00001.C001_01293	LASA001.B.00001.C001	ComM_comGA	ComM	LASA001.B.00001.C001_ComM_1_V	ATPase_ext	Lactobacillus sakei subsp. sakei 23K	Bacteria	Firmicutes	.	10.1038/nrmicro3199	Yes	ComM
LASA001.B.00001.C001_01759	LASA001.B.00001.C001	ComM_comC	ComM	LASA001.B.00001.C001_ComM_1_V	prepilinPeptidase	Lactobacillus sakei subsp. sakei 23K	Bacteria	Firmicutes	.	10.1038/nrmicro3199	Yes	ComM
LECA001.B.00001.C001_00184	LECA001.B.00001.C001	ComM_comC	ComM	LECA001.B.00001.C001_ComM_1_V	prepilinPeptidase	Leuconostoc carnosum JB16	Bacteria	Firmicutes	.	10.1038/nrmicro3199	Yes	ComM
LECA001.B.00001.C001_00251	LECA001.B.00001.C001	ComM_comX	ComM	LECA001.B.00001.C001_ComM_1_V	.	Leuconostoc carnosum JB16	Bacteria	Firmicutes	.	10.1038/nrmicro3199	Yes	ComM
LECA001.B.00001.C001_00451	LECA001.B.00001.C001	ComM_comEB	ComM	LECA001.B.00001.C001_ComM_1_V	.	Leuconostoc carnosum JB16	Bacteria	Firmicutes	.	10.1038/nrmicro3199	Yes	ComM
LECA001.B.00001.C001_01294	LECA001.B.00001.C001	ComM_coiA	ComM	LECA001.B.00001.C001_ComM_1_V	.	Leuconostoc carnosum JB16	Bacteria	Firmicutes	.	10.1038/nrmicro3199	No	ComM
LECA001.B.00001.C001_01377	LECA001.B.00001.C001	ComM_comGF	ComM	LECA001.B.00001.C001_ComM_1_V	.	Leuconostoc carnosum JB16	Bacteria	Firmicutes	.	10.1038/nrmicro3199	Yes	ComM
LECA001.B.00001.C001_01378	LECA001.B.00001.C001	ComM_comGE	ComM	LECA001.B.00001.C001_ComM_1_V	minor_pilin	Leuconostoc carnosum JB16	Bacteria	Firmicutes	.	10.1038/nrmicro3199	Yes	ComM
LECA001.B.00001.C001_01379	LECA001.B.00001.C001	ComM_comGD	ComM	LECA001.B.00001.C001_ComM_1_V	minor_pilin	Leuconostoc carnosum JB16	Bacteria	Firmicutes	.	10.1038/nrmicro3199	Yes	ComM
LECA001.B.00001.C001_01380	LECA001.B.00001.C001	ComM_comGC	ComM	LECA001.B.00001.C001_ComM_1_V	major_pilin	Leuconostoc carnosum JB16	Bacteria	Firmicutes	.	10.1038/nrmicro3199	Yes	ComM
LECA001.B.00001.C001_01381	LECA001.B.00001.C001	ComM_comGB	ComM	LECA001.B.00001.C001_ComM_1_V	IM_platform	Leuconostoc carnosum JB16	Bacteria	Firmicutes	.	10.1038/nrmicro3199	Yes	ComM
LECA001.B.00001.C001_01382	LECA001.B.00001.C001	ComM_comGA	ComM	LECA001.B.00001.C001_ComM_1_V	ATPase_ext	Leuconostoc carnosum JB16	Bacteria	Firmicutes	.	10.1038/nrmicro3199	Yes	ComM
LEPN001.B.00001.C001_01317	LEPN001.B.00001.C001	T2SS_gspE	T2SS	LEPN001.B.00001.C001_T2SS_1_V	ATPase_ext	Legionella pneumophila subsp. pneumophila str. Philadelphia 1	Bacteria	Proteobacteria	.	10.1111/j.1462-2920.2011.02646.x	Yes	T2SS
LEPN001.B.00001.C001_01318	LEPN001.B.00001.C001	T2SS_gspD	T2SS	LEPN001.B.00001.C001_T2SS_1_V	secretin	Legionella pneumophila subsp. pneumophila str. Philadelphia 1	Bacteria	Proteobacteria	.	10.1111/j.1462-2920.2011.02646.x	Yes	T2SS
LEPN001.B.00001.C001_01356	LEPN001.B.00001.C001	T2SS_gspK	T2SS	LEPN001.B.00001.C001_T2SS_1_V	.	Legionella pneumophila subsp. pneumophila str. Philadelphia 1	Bacteria	Proteobacteria	.	10.1111/j.1462-2920.2011.02646.x	Yes	T2SS
LEPN001.B.00001.C001_01357	LEPN001.B.00001.C001	T2SS_gspJ	T2SS	LEPN001.B.00001.C001_T2SS_1_V	.	Legionella pneumophila subsp. pneumophila str. Philadelphia 1	Bacteria	Proteobacteria	.	10.1111/j.1462-2920.2011.02646.x	Yes	T2SS
LEPN001.B.00001.C001_01358	LEPN001.B.00001.C001	T2SS_gspI	T2SS	LEPN001.B.00001.C001_T2SS_1_V	.	Legionella pneumophila subsp. pneumophila str. Philadelphia 1	Bacteria	Proteobacteria	.	10.1111/j.1462-2920.2011.02646.x	Yes	T2SS
LEPN001.B.00001.C001_01359	LEPN001.B.00001.C001	T2SS_gspH	T2SS	LEPN001.B.00001.C001_T2SS_1_V	.	Legionella pneumophila subsp. pneumophila str. Philadelphia 1	Bacteria	Proteobacteria	.	10.1111/j.1462-2920.2011.02646.x	Yes	T2SS
LEPN001.B.00001.C001_01360	LEPN001.B.00001.C001	T2SS_gspG	T2SS	LEPN001.B.00001.C001_T2SS_1_V	maj_pilin	Legionella pneumophila subsp. pneumophila str. Philadelphia 1	Bacteria	Proteobacteria	.	10.1111/j.1462-2920.2011.02646.x	Yes	T2SS
LEPN001.B.00001.C001_01361	LEPN001.B.00001.C001	T2SS_gspF	T2SS	LEPN001.B.00001.C001_T2SS_1_V	IM_platform	Legionella pneumophila subsp. pneumophila str. Philadelphia 1	Bacteria	Proteobacteria	.	10.1111/j.1462-2920.2011.02646.x	Yes	T2SS
MYXA001.B.00001.C001_05594	MYXA001.B.00001.C001	T4P_pilQ	T4P	MYXA001.B.00001.C001_T4P_1_V	secretin	Myxococcus xanthus DK 1622	Bacteria	Proteobacteria	.	10.1128/JB.01094-13	Yes	T4P
MYXA001.B.00001.C001_05596	MYXA001.B.00001.C001	T4P_pilO	T4P	MYXA001.B.00001.C001_T4P_1_V	.	Myxococcus xanthus DK 1622	Bacteria	Proteobacteria	.	10.1128/JB.01094-13	Yes	T4P
MYXA001.B.00001.C001_05597	MYXA001.B.00001.C001	T4P_pilN	T4P	MYXA001.B.00001.C001_T4P_1_V	.	Myxococcus xanthus DK 1622	Bacteria	Proteobacteria	.	10.1128/JB.01094-13	Yes	T4P
MYXA001.B.00001.C001_05598	MYXA001.B.00001.C001	T4P_pilM	T4P	MYXA001.B.00001.C001_T4P_1_V	.	Myxococcus xanthus DK 1622	Bacteria	Proteobacteria	.	10.1128/JB.01094-13	Yes	T4P
MYXA001.B.00001.C001_05601	MYXA001.B.00001.C001	T4P_pilD	T4P	MYXA001.B.00001.C001_T4P_1_V	prepilin	Myxococcus xanthus DK 1622	Bacteria	Proteobacteria	.	10.1128/JB.01094-13	Yes	T4P
MYXA001.B.00001.C001_05605	MYXA001.B.00001.C001	T4P_pilA	T4P	MYXA001.B.00001.C001_T4P_1_V	maj_pilin	Myxococcus xanthus DK 1622	Bacteria	Proteobacteria	.	10.1128/JB.01094-13	Yes	T4P
MYXA001.B.00001.C001_05608	MYXA001.B.00001.C001	T4P_pilC	T4P	MYXA001.B.00001.C001_T4P_1_V	IM_platform	Myxococcus xanthus DK 1622	Bacteria	Proteobacteria	.	10.1128/JB.01094-13	Yes	T4P
MYXA001.B.00001.C001_05609	MYXA001.B.00001.C001	T4P_pilT	T4P	MYXA001.B.00001.C001_T4P_1_V	ATPase_ret	Myxococcus xanthus DK 1622	Bacteria	Proteobacteria	.	10.1128/JB.01094-13	Yes	T4P
MYXA001.B.00001.C001_05610	MYXA001.B.00001.C001	T4P_pilB	T4P	MYXA001.B.00001.C001_T4P_1_V	ATPase_ext	Myxococcus xanthus DK 1622	Bacteria	Proteobacteria	.	10.1128/JB.01094-13	Yes	T4P
PR64001.B.00001.P001_00001	PR64001.B.00001.P001	T4bP_pilD	T4bP	PR64001.B.00001.P001_R64_1_V	prepilin	Salmonella enterica subsp. enterica serovar Typhimurium plasmid R64	Bacteria	Proteobacteria	.	10.1128/jb.179.11.3594-3603.1997	.	T4bP
PR64001.B.00001.P001_00002	PR64001.B.00001.P001	T4bP_pilC	T4bP	PR64001.B.00001.P001_R64_1_V	IM_platform	Salmonella enterica subsp. enterica serovar Typhimurium plasmid R64	Bacteria	Proteobacteria	.	10.1128/jb.179.11.3594-3603.1997	.	T4bP
PR64001.B.00001.P001_00003	PR64001.B.00001.P001	T4bP_pilB	T4bP	PR64001.B.00001.P001_R64_1_V	ATPase_ext	Salmonella enterica subsp. enterica serovar Typhimurium plasmid R64	Bacteria	Proteobacteria	.	10.1128/jb.179.11.3594-3603.1997	.	T4bP
PR64001.B.00001.P001_00004	PR64001.B.00001.P001	T4bP_pilQ	T4bP	PR64001.B.00001.P001_R64_1_V	secretin	Salmonella enterica subsp. enterica serovar Typhimurium plasmid R64	Bacteria	Proteobacteria	.	10.1128/jb.179.11.3594-3603.1997	.	T4bP
ESCO001.B.00191.P004_00036	ESCO001.B.00191.P004	T4bP_pilA	T4bP	ESCO001.B.00191.P004_Lng_1_V	maj_pilin	Escherichia coli	Bacteria	Proteobacteria	.	10.1016/j.micpath.2010.03.006	.	T4bP
ESCO001.B.00191.P004_00037	ESCO001.B.00191.P004	T4bP_pilE	T4bP	ESCO001.B.00191.P004_Lng_1_V	min_pilin	Escherichia coli	Bacteria	Proteobacteria	.	10.1016/j.micpath.2010.03.006	.	T4bP
ESCO001.B.00191.P004_00039	ESCO001.B.00191.P004	T4bP_pilQ	T4bP	ESCO001.B.00191.P004_Lng_1_V	secretin	Escherichia coli	Bacteria	Proteobacteria	.	10.1016/j.micpath.2010.03.006	.	T4bP
ESCO001.B.00191.P004_00043	ESCO001.B.00191.P004	T4bP_pilB	T4bP	ESCO001.B.00191.P004_Lng_1_V	ATPase_ext	Escherichia coli	Bacteria	Proteobacteria	.	10.1016/j.micpath.2010.03.006	Yes	T4bP
ESCO001.B.00191.P004_00044	ESCO001.B.00191.P004	T4bP_pilC	T4bP	ESCO001.B.00191.P004_Lng_1_V	IM_platform	Escherichia coli	Bacteria	Proteobacteria	.	10.1016/j.micpath.2010.03.006	Yes	T4bP
ESCO001.B.00191.P004_00046	ESCO001.B.00191.P004	T4bP_pilD	T4bP	ESCO001.B.00191.P004_Lng_1_V	prepilin	Escherichia coli	Bacteria	Proteobacteria	.	10.1016/j.micpath.2010.03.006	Yes	T4bP
NEME001.B.00005.C001_00045	NEME001.B.00005.C001	T4P_pilY	T4P	NEME001.B.00005.C001_T4P_1_V	min_pilin	Neisseria meningitidis 8013	Bacteria	Proteobacteria	Com	10.1016/S0378-1119(97)00018-8	Yes	T4P
NEME001.B.00005.C001_00047	NEME001.B.00005.C001	T4P_pilU	T4P	NEME001.B.00005.C001_T4P_1_V	ATPase_ret	Neisseria meningitidis 8013	Bacteria	Proteobacteria	Com	10.1016/S0378-1119(97)00018-8	Yes	T4P
NEME001.B.00005.C001_00048	NEME001.B.00005.C001	T4P_pilT	T4P	NEME001.B.00005.C001_T4P_1_V	ATPase_ret	Neisseria meningitidis 8013	Bacteria	Proteobacteria	Com	10.1016/S0378-1119(97)00018-8	Yes	T4P
NEME001.B.00005.C001_00367	NEME001.B.00005.C001	T4P_pilB	T4P	NEME001.B.00005.C001_T4P_1_V	ATPase_ext	Neisseria meningitidis 8013	Bacteria	Proteobacteria	Com	10.1016/S0378-1119(97)00018-8	Yes	T4P
NEME001.B.00005.C001_00370	NEME001.B.00005.C001	T4P_pilD	T4P	NEME001.B.00005.C001_T4P_1_V	prepilin	Neisseria meningitidis 8013	Bacteria	Proteobacteria	Com	10.1016/S0378-1119(97)00018-8	Yes	T4P
NEME001.B.00005.C001_00371	NEME001.B.00005.C001	T4P_pilC	T4P	NEME001.B.00005.C001_T4P_1_V	IM_platform	Neisseria meningitidis 8013	Bacteria	Proteobacteria	Com	10.1016/S0378-1119(97)00018-8	Yes	T4P
NEME001.B.00005.C001_01487	NEME001.B.00005.C001	T4P_pilA	T4P	NEME001.B.00005.C001_T4P_1_V	min_pilin	Neisseria meningitidis 8013	Bacteria	Proteobacteria	Com	10.1016/S0378-1119(97)00018-8	Yes	T4P
NEME001.B.00005.C001_01488	NEME001.B.00005.C001	T4P_pilX	T4P	NEME001.B.00005.C001_T4P_1_V	min_pilin	Neisseria meningitidis 8013	Bacteria	Proteobacteria	Com	10.1016/S0378-1119(97)00018-8	Yes	T4P
NEME001.B.00005.C001_01489	NEME001.B.00005.C001	T4P_pilW	T4P	NEME001.B.00005.C001_T4P_1_V	min_pilin	Neisseria meningitidis 8013	Bacteria	Proteobacteria	Com	10.1016/S0378-1119(97)00018-8	Yes	T4P
NEME001.B.00005.C001_01490	NEME001.B.00005.C001	T4P_pilV	T4P	NEME001.B.00005.C001_T4P_1_V	min_pilin	Neisseria meningitidis 8013	Bacteria	Proteobacteria	Com	10.1016/S0378-1119(97)00018-8	Yes	T4P
NEME001.B.00005.C001_01491	NEME001.B.00005.C001	T4P_fimT	T4P	NEME001.B.00005.C001_T4P_1_V	min_pilin	Neisseria meningitidis 8013	Bacteria	Proteobacteria	Com	10.1016/S0378-1119(97)00018-8	Yes	T4P
NEME001.B.00005.C001_01607	NEME001.B.00005.C001	T4P_pilU	T4P	NEME001.B.00005.C001_T4P_1_V	ATPase_ret	Neisseria meningitidis 8013	Bacteria	Proteobacteria	Com	10.1016/S0378-1119(97)00018-8	No	T4P
NEME001.B.00005.C001_01936	NEME001.B.00005.C001	T4P_pilM	T4P	NEME001.B.00005.C001_T4P_1_V	.	Neisseria meningitidis 8013	Bacteria	Proteobacteria	Com	10.1016/S0378-1119(97)00018-8	Yes	T4P
NEME001.B.00005.C001_01937	NEME001.B.00005.C001	T4P_pilN	T4P	NEME001.B.00005.C001_T4P_1_V	.	Neisseria meningitidis 8013	Bacteria	Proteobacteria	Com	10.1016/S0378-1119(97)00018-8	Yes	T4P
NEME001.B.00005.C001_01938	NEME001.B.00005.C001	T4P_pilO	T4P	NEME001.B.00005.C001_T4P_1_V	.	Neisseria meningitidis 8013	Bacteria	Proteobacteria	Com	10.1016/S0378-1119(97)00018-8	Yes	T4P
NEME001.B.00005.C001_01939	NEME001.B.00005.C001	T4P_pilP	T4P	NEME001.B.00005.C001_T4P_1_V	.	Neisseria meningitidis 8013	Bacteria	Proteobacteria	Com	10.1016/S0378-1119(97)00018-8	Yes	T4P
NEME001.B.00005.C001_01940	NEME001.B.00005.C001	T4P_pilQ	T4P	NEME001.B.00005.C001_T4P_1_V	secretin	Neisseria meningitidis 8013	Bacteria	Proteobacteria	Com	10.1016/S0378-1119(97)00018-8	Yes	T4P
NOPU001.B.00001.C001_00068	NOPU001.B.00001.C001	T4P_pilE	T4P	NOPU001.B.00001.C001_T4P_1_V	min_pilin	Nostoc punctiforme PCC 73102	Bacteria	Cyanobacteria	.	10.1128/JB.01927-06	Yes	T4P
NOPU001.B.00001.C001_00069	NOPU001.B.00001.C001	T4P_pilW	T4P	NOPU001.B.00001.C001_T4P_1_V	min_pilin	Nostoc punctiforme PCC 73102	Bacteria	Cyanobacteria	.	10.1128/JB.01927-06	Yes	T4P
NOPU001.B.00001.C001_00070	NOPU001.B.00001.C001	T4P_fimT	T4P	NOPU001.B.00001.C001_T4P_1_V	min_pilin	Nostoc punctiforme PCC 73102	Bacteria	Cyanobacteria	.	10.1128/JB.01927-06	Yes	T4P
NOPU001.B.00001.C001_00074	NOPU001.B.00001.C001	T4P_fimT	T4P	NOPU001.B.00001.C001_T4P_1_V	min_pilin	Nostoc punctiforme PCC 73102	Bacteria	Cyanobacteria	.	10.1128/JB.01927-06	Yes	T4P
NOPU001.B.00001.C001_00120	NOPU001.B.00001.C001	T4P_pilC	T4P	NOPU001.B.00001.C001_T4P_1_V	IM_platform	Nostoc punctiforme PCC 73102	Bacteria	Cyanobacteria	.	10.1128/JB.01927-06	Yes	T4P
NOPU001.B.00001.C001_00121	NOPU001.B.00001.C001	T4P_pilT	T4P	NOPU001.B.00001.C001_T4P_1_V	ATPase_ret	Nostoc punctiforme PCC 73102	Bacteria	Cyanobacteria	.	10.1128/JB.01927-06	Yes	T4P
NOPU001.B.00001.C001_00122	NOPU001.B.00001.C001	T4P_pilB	T4P	NOPU001.B.00001.C001_T4P_1_V	ATPase_ext	Nostoc punctiforme PCC 73102	Bacteria	Cyanobacteria	.	10.1128/JB.01927-06	Yes	T4P
NOPU001.B.00001.C001_00684	NOPU001.B.00001.C001	T4P_pilA	T4P	NOPU001.B.00001.C001_T4P_1_V	maj_pilin	Nostoc punctiforme PCC 73102	Bacteria	Cyanobacteria	.	10.1128/JB.01927-06	Yes	T4P
NOPU001.B.00001.C001_02519	NOPU001.B.00001.C001	T4P_pilT	T4P	NOPU001.B.00001.C001_T4P_1_V	ATPase_ret	Nostoc punctiforme PCC 73102	Bacteria	Cyanobacteria	.	10.1128/JB.01927-06	Yes	T4P
NOPU001.B.00001.C001_02853	NOPU001.B.00001.C001	T4P_pilD	T4P	NOPU001.B.00001.C001_T4P_1_V	prepilin	Nostoc punctiforme PCC 73102	Bacteria	Cyanobacteria	.	10.1128/JB.01927-06	Yes	T4P
NOPU001.B.00001.C001_05063	NOPU001.B.00001.C001	T4P_pilM	T4P	NOPU001.B.00001.C001_T4P_1_V	.	Nostoc punctiforme PCC 73102	Bacteria	Cyanobacteria	.	10.1128/JB.01927-06	Yes	T4P
NOPU001.B.00001.C001_05064	NOPU001.B.00001.C001	T4P_pilN	T4P	NOPU001.B.00001.C001_T4P_1_V	.	Nostoc punctiforme PCC 73102	Bacteria	Cyanobacteria	.	10.1128/JB.01927-06	Yes	T4P
NOPU001.B.00001.C001_05065	NOPU001.B.00001.C001	T4P_pilO	T4P	NOPU001.B.00001.C001_T4P_1_V	.	Nostoc punctiforme PCC 73102	Bacteria	Cyanobacteria	.	10.1128/JB.01927-06	Yes	T4P
NOPU001.B.00001.C001_05066	NOPU001.B.00001.C001	T4P_pilQ	T4P	NOPU001.B.00001.C001_T4P_1_V	secretin	Nostoc punctiforme PCC 73102	Bacteria	Cyanobacteria	.	10.1128/JB.01927-06	Yes	T4P
PECA002.B.00001.C001_02823	PECA002.B.00001.C001	T2SS_gspO	T2SS	PECA002.B.00001.C001_T2SS_1_V	prepilin	Pectobacterium carotovorum subsp. carotovorum PC1	Bacteria	Proteobacteria	.	10.1111/j.1365-2958.1993.tb00938.x	Yes	T2SS
PECA002.B.00001.C001_02824	PECA002.B.00001.C001	T2SS_gspN	T2SS	PECA002.B.00001.C001_T2SS_1_V	.	Pectobacterium carotovorum subsp. carotovorum PC1	Bacteria	Proteobacteria	.	10.1111/j.1365-2958.1993.tb00938.x	Yes	T2SS
PECA002.B.00001.C001_02825	PECA002.B.00001.C001	T2SS_gspM	T2SS	PECA002.B.00001.C001_T2SS_1_V	.	Pectobacterium carotovorum subsp. carotovorum PC1	Bacteria	Proteobacteria	.	10.1111/j.1365-2958.1993.tb00938.x	Yes	T2SS
PECA002.B.00001.C001_02826	PECA002.B.00001.C001	T2SS_gspL	T2SS	PECA002.B.00001.C001_T2SS_1_V	.	Pectobacterium carotovorum subsp. carotovorum PC1	Bacteria	Proteobacteria	.	10.1111/j.1365-2958.1993.tb00938.x	Yes	T2SS
PECA002.B.00001.C001_02827	PECA002.B.00001.C001	T2SS_gspK	T2SS	PECA002.B.00001.C001_T2SS_1_V	.	Pectobacterium carotovorum subsp. carotovorum PC1	Bacteria	Proteobacteria	.	10.1111/j.1365-2958.1993.tb00938.x	Yes	T2SS
PECA002.B.00001.C001_02828	PECA002.B.00001.C001	T2SS_gspJ	T2SS	PECA002.B.00001.C001_T2SS_1_V	.	Pectobacterium carotovorum subsp. carotovorum PC1	Bacteria	Proteobacteria	.	10.1111/j.1365-2958.1993.tb00938.x	Yes	T2SS
PECA002.B.00001.C001_02829	PECA002.B.00001.C001	T2SS_gspI	T2SS	PECA002.B.00001.C001_T2SS_1_V	.	Pectobacterium carotovorum subsp. carotovorum PC1	Bacteria	Proteobacteria	.	10.1111/j.1365-2958.1993.tb00938.x	Yes	T2SS
PECA002.B.00001.C001_02830	PECA002.B.00001.C001	T2SS_gspH	T2SS	PECA002.B.00001.C001_T2SS_1_V	.	Pectobacterium carotovorum subsp. carotovorum PC1	Bacteria	Proteobacteria	.	10.1111/j.1365-2958.1993.tb00938.x	Yes	T2SS
PECA002.B.00001.C001_02831	PECA002.B.00001.C001	T2SS_gspG	T2SS	PECA002.B.00001.C001_T2SS_1_V	maj_pilin	Pectobacterium carotovorum subsp. carotovorum PC1	Bacteria	Proteobacteria	.	10.1111/j.1365-2958.1993.tb00938.x	Yes	T2SS
PECA002.B.00001.C001_02832	PECA002.B.00001.C001	T2SS_gspF	T2SS	PECA002.B.00001.C001_T2SS_1_V	IM_platform	Pectobacterium carotovorum subsp. carotovorum PC1	Bacteria	Proteobacteria	.	10.1111/j.1365-2958.1993.tb00938.x	Yes	T2SS
PECA002.B.00001.C001_02833	PECA002.B.00001.C001	T2SS_gspE	T2SS	PECA002.B.00001.C001_T2SS_1_V	ATPase_ext	Pectobacterium carotovorum subsp. carotovorum PC1	Bacteria	Proteobacteria	.	10.1111/j.1365-2958.1993.tb00938.x	Yes	T2SS
PECA002.B.00001.C001_02834	PECA002.B.00001.C001	T2SS_gspD	T2SS	PECA002.B.00001.C001_T2SS_1_V	secretin	Pectobacterium carotovorum subsp. carotovorum PC1	Bacteria	Proteobacteria	.	10.1111/j.1365-2958.1993.tb00938.x	Yes	T2SS
PECA002.B.00001.C001_02835	PECA002.B.00001.C001	T2SS_gspC	T2SS	PECA002.B.00001.C001_T2SS_1_V	.	Pectobacterium carotovorum subsp. carotovorum PC1	Bacteria	Proteobacteria	.	10.1111/j.1365-2958.1993.tb00938.x	Yes	T2SS
PEPA001.B.00001.C001_00874	PEPA001.B.00001.C001	Tad_flp	Tad	PEPA001.B.00001.C001_Tad_1_V	maj_pilin	Pectobacterium parmentieri WPP163	Bacteria	Proteobacteria	.	10.1371/journal.pone.0073718	Yes	Tad
PEPA001.B.00001.C001_00875	PEPA001.B.00001.C001	Tad_tadV	Tad	PEPA001.B.00001.C001_Tad_1_V	prepilin	Pectobacterium parmentieri WPP163	Bacteria	Proteobacteria	.	10.1371/journal.pone.0073718	Yes	Tad
PEPA001.B.00001.C001_00877	PEPA001.B.00001.C001	Tad_rcpA	Tad	PEPA001.B.00001.C001_Tad_1_V	secretin	Pectobacterium parmentieri WPP163	Bacteria	Proteobacteria	.	10.1371/journal.pone.0073718	Yes	Tad
PEPA001.B.00001.C001_00879	PEPA001.B.00001.C001	Tad_tadZ	Tad	PEPA001.B.00001.C001_Tad_1_V	.	Pectobacterium parmentieri WPP163	Bacteria	Proteobacteria	.	10.1371/journal.pone.0073718	Yes	Tad
PEPA001.B.00001.C001_00880	PEPA001.B.00001.C001	Tad_tadA	Tad	PEPA001.B.00001.C001_Tad_1_V	ATPase_ext	Pectobacterium parmentieri WPP163	Bacteria	Proteobacteria	.	10.1371/journal.pone.0073718	Yes	Tad
PEPA001.B.00001.C001_00881	PEPA001.B.00001.C001	Tad_tadB	Tad	PEPA001.B.00001.C001_Tad_1_V	IM_platform	Pectobacterium parmentieri WPP163	Bacteria	Proteobacteria	.	10.1371/journal.pone.0073718	Yes	Tad
PEPA001.B.00001.C001_00882	PEPA001.B.00001.C001	Tad_tadC	Tad	PEPA001.B.00001.C001_Tad_1_V	IM_platform	Pectobacterium parmentieri WPP163	Bacteria	Proteobacteria	.	10.1371/journal.pone.0073718	Yes	Tad
PSAE001.B.00001.C001_00685	PSAE001.B.00001.C001	T2SS_gspJ	T2SS	PSAE001.B.00001.C001_T2SS_1_V	.	Pseudomonas aeruginosa PAO1	Bacteria	Proteobacteria	(Hxc)	10.3389/fmicb.2011.00155	Yes	T2SS
PSAE001.B.00001.C001_00686	PSAE001.B.00001.C001	T2SS_gspH	T2SS	PSAE001.B.00001.C001_T2SS_1_V	.	Pseudomonas aeruginosa PAO1	Bacteria	Proteobacteria	(Hxc)	10.3389/fmicb.2011.00155	Yes	T2SS
PSAE001.B.00001.C001_00687	PSAE001.B.00001.C001	T2SS_gspC	T2SS	PSAE001.B.00001.C001_T2SS_1_V	.	Pseudomonas aeruginosa PAO1	Bacteria	Proteobacteria	(Hxc)	10.3389/fmicb.2011.00155	Yes	T2SS
PSAE001.B.00001.C001_00688	PSAE001.B.00001.C001	T2SS_gspI	T2SS	PSAE001.B.00001.C001_T2SS_1_V	.	Pseudomonas aeruginosa PAO1	Bacteria	Proteobacteria	(Hxc)	10.3389/fmicb.2011.00155	Yes	T2SS
PSAE001.B.00001.C001_00689	PSAE001.B.00001.C001	T2SS_gspG	T2SS	PSAE001.B.00001.C001_T2SS_1_V	maj_pilin	Pseudomonas aeruginosa PAO1	Bacteria	Proteobacteria	(Hxc)	10.3389/fmicb.2011.00155	Yes	T2SS
PSAE001.B.00001.C001_00690	PSAE001.B.00001.C001	T2SS_gspK	T2SS	PSAE001.B.00001.C001_T2SS_1_V	.	Pseudomonas aeruginosa PAO1	Bacteria	Proteobacteria	(Hxc)	10.3389/fmicb.2011.00155	Yes	T2SS
PSAE001.B.00001.C001_00691	PSAE001.B.00001.C001	T2SS_gspL	T2SS	PSAE001.B.00001.C001_T2SS_1_V	.	Pseudomonas aeruginosa PAO1	Bacteria	Proteobacteria	(Hxc)	10.3389/fmicb.2011.00155	No	T2SS
PSAE001.B.00001.C001_00692	PSAE001.B.00001.C001	T2SS_gspM	T2SS	PSAE001.B.00001.C001_T2SS_1_V	.	Pseudomonas aeruginosa PAO1	Bacteria	Proteobacteria	(Hxc)	10.3389/fmicb.2011.00155	Yes	T2SS
PSAE001.B.00001.C001_00693	PSAE001.B.00001.C001	T2SS_gspD	T2SS	PSAE001.B.00001.C001_T2SS_1_V	secretin	Pseudomonas aeruginosa PAO1	Bacteria	Proteobacteria	(Hxc)	10.3389/fmicb.2011.00155	Yes	T2SS
PSAE001.B.00001.C001_00694	PSAE001.B.00001.C001	T2SS_gspE	T2SS	PSAE001.B.00001.C001_T2SS_1_V	ATPase_ext	Pseudomonas aeruginosa PAO1	Bacteria	Proteobacteria	(Hxc)	10.3389/fmicb.2011.00155	Yes	T2SS
PSAE001.B.00001.C001_00695	PSAE001.B.00001.C001	T2SS_gspF	T2SS	PSAE001.B.00001.C001_T2SS_1_V	IM_platform	Pseudomonas aeruginosa PAO1	Bacteria	Proteobacteria	(Hxc)	10.3389/fmicb.2011.00155	Yes	T2SS
PSAE001.B.00001.C001_03139	PSAE001.B.00001.C001	T2SS_gspM	T2SS	PSAE001.B.00001.C001_T2SS_2_V	.	Pseudomonas aeruginosa PAO1	Bacteria	Proteobacteria	(Xcp)	10.3389/fmicb.2011.00155	Yes	T2SS
PSAE001.B.00001.C001_03140	PSAE001.B.00001.C001	T2SS_gspL	T2SS	PSAE001.B.00001.C001_T2SS_2_V	.	Pseudomonas aeruginosa PAO1	Bacteria	Proteobacteria	(Xcp)	10.3389/fmicb.2011.00155	Yes	T2SS
PSAE001.B.00001.C001_03141	PSAE001.B.00001.C001	T2SS_gspK	T2SS	PSAE001.B.00001.C001_T2SS_2_V	.	Pseudomonas aeruginosa PAO1	Bacteria	Proteobacteria	(Xcp)	10.3389/fmicb.2011.00155	Yes	T2SS
PSAE001.B.00001.C001_03142	PSAE001.B.00001.C001	T2SS_gspJ	T2SS	PSAE001.B.00001.C001_T2SS_2_V	.	Pseudomonas aeruginosa PAO1	Bacteria	Proteobacteria	(Xcp)	10.3389/fmicb.2011.00155	Yes	T2SS
PSAE001.B.00001.C001_03143	PSAE001.B.00001.C001	T2SS_gspI	T2SS	PSAE001.B.00001.C001_T2SS_2_V	.	Pseudomonas aeruginosa PAO1	Bacteria	Proteobacteria	(Xcp)	10.3389/fmicb.2011.00155	Yes	T2SS
PSAE001.B.00001.C001_03144	PSAE001.B.00001.C001	T2SS_gspH	T2SS	PSAE001.B.00001.C001_T2SS_2_V	.	Pseudomonas aeruginosa PAO1	Bacteria	Proteobacteria	(Xcp)	10.3389/fmicb.2011.00155	Yes	T2SS
PSAE001.B.00001.C001_03145	PSAE001.B.00001.C001	T2SS_gspG	T2SS	PSAE001.B.00001.C001_T2SS_2_V	maj_pilin	Pseudomonas aeruginosa PAO1	Bacteria	Proteobacteria	(Xcp)	10.3389/fmicb.2011.00155	Yes	T2SS
PSAE001.B.00001.C001_03146	PSAE001.B.00001.C001	T2SS_gspF	T2SS	PSAE001.B.00001.C001_T2SS_2_V	IM_platform	Pseudomonas aeruginosa PAO1	Bacteria	Proteobacteria	(Xcp)	10.3389/fmicb.2011.00155	Yes	T2SS
PSAE001.B.00001.C001_03147	PSAE001.B.00001.C001	T2SS_gspE	T2SS	PSAE001.B.00001.C001_T2SS_2_V	ATPase_ext	Pseudomonas aeruginosa PAO1	Bacteria	Proteobacteria	(Xcp)	10.3389/fmicb.2011.00155	Yes	T2SS
PSAE001.B.00001.C001_03148	PSAE001.B.00001.C001	T2SS_gspC	T2SS	PSAE001.B.00001.C001_T2SS_2_V	.	Pseudomonas aeruginosa PAO1	Bacteria	Proteobacteria	(Xcp)	10.3389/fmicb.2011.00155	Yes	T2SS
PSAE001.B.00001.C001_03149	PSAE001.B.00001.C001	T2SS_gspD	T2SS	PSAE001.B.00001.C001_T2SS_2_V	secretin	Pseudomonas aeruginosa PAO1	Bacteria	Proteobacteria	(Xcp)	10.3389/fmicb.2011.00155	Yes	T2SS
PSAE001.B.00001.C001_04364	PSAE001.B.00001.C001	Tad_tadV	Tad	PSAE001.B.00001.C001_Tad_1_V	prepilin	Pseudomonas aeruginosa PAO1	Bacteria	Proteobacteria	.	10.1128/JB.01330-08	Yes	Tad
PSAE001.B.00001.C001_04369	PSAE001.B.00001.C001	Tad_tadC	Tad	PSAE001.B.00001.C001_Tad_1_V	IM_platform	Pseudomonas aeruginosa PAO1	Bacteria	Proteobacteria	.	10.1128/JB.01330-08	Yes	Tad
PSAE001.B.00001.C001_04370	PSAE001.B.00001.C001	Tad_tadB	Tad	PSAE001.B.00001.C001_Tad_1_V	IM_platform	Pseudomonas aeruginosa PAO1	Bacteria	Proteobacteria	.	10.1128/JB.01330-08	Yes	Tad
PSAE001.B.00001.C001_04371	PSAE001.B.00001.C001	Tad_tadA	Tad	PSAE001.B.00001.C001_Tad_1_V	ATPase_ext	Pseudomonas aeruginosa PAO1	Bacteria	Proteobacteria	.	10.1128/JB.01330-08	Yes	Tad
PSAE001.B.00001.C001_04372	PSAE001.B.00001.C001	Tad_tadZ	Tad	PSAE001.B.00001.C001_Tad_1_V	.	Pseudomonas aeruginosa PAO1	Bacteria	Proteobacteria	.	10.1128/JB.01330-08	Yes	Tad
PSAE001.B.00001.C001_04373	PSAE001.B.00001.C001	Tad_rcpA	Tad	PSAE001.B.00001.C001_Tad_1_V	secretin	Pseudomonas aeruginosa PAO1	Bacteria	Proteobacteria	.	10.1128/JB.01330-08	Yes	Tad
PSAE001.B.00001.C001_04375	PSAE001.B.00001.C001	Tad_flp	Tad	PSAE001.B.00001.C001_Tad_1_V	maj_pilin	Pseudomonas aeruginosa PAO1	Bacteria	Proteobacteria	.	10.1128/JB.01330-08	Yes	Tad
PSAE001.B.00001.C001_P22609	PSAE001.B.00001.C001	T4P_pilC	T4P	PSAE001.B.00001.C001_T4P_1_V	IM_platform	Pseudomonas aeruginosa PAO1	Bacteria	Proteobacteria	.	10.1111/mmi.12034	.	T4P
PSAE001.B.00001.C001_00397	PSAE001.B.00001.C001	T4P_pilT	T4P	PSAE001.B.00001.C001_T4P_1_V	ATPase_ret	Pseudomonas aeruginosa PAO1	Bacteria	Proteobacteria	.	10.1111/mmi.12034	Yes	T4P
PSAE001.B.00001.C001_00398	PSAE001.B.00001.C001	T4P_pilU	T4P	PSAE001.B.00001.C001_T4P_1_V	ATPase_ret	Pseudomonas aeruginosa PAO1	Bacteria	Proteobacteria	.	10.1111/mmi.12034	Yes	T4P
PSAE001.B.00001.C001_04599	PSAE001.B.00001.C001	T4P_pilA	T4P	PSAE001.B.00001.C001_T4P_1_V	maj_pilin	Pseudomonas aeruginosa PAO1	Bacteria	Proteobacteria	.	10.1111/mmi.12034	Yes	T4P
PSAE001.B.00001.C001_04600	PSAE001.B.00001.C001	T4P_pilB	T4P	PSAE001.B.00001.C001_T4P_1_V	ATPase_ext	Pseudomonas aeruginosa PAO1	Bacteria	Proteobacteria	.	10.1111/mmi.12034	Yes	T4P
PSAE001.B.00001.C001_04601	PSAE001.B.00001.C001	T4P_pilD	T4P	PSAE001.B.00001.C001_T4P_1_V	prepilin	Pseudomonas aeruginosa PAO1	Bacteria	Proteobacteria	.	10.1111/mmi.12034	Yes	T4P
PSAE001.B.00001.C001_04625	PSAE001.B.00001.C001	T4P_fimT	T4P	PSAE001.B.00001.C001_T4P_1_V	min_pilin	Pseudomonas aeruginosa PAO1	Bacteria	Proteobacteria	.	10.1111/mmi.12034	Yes	T4P
PSAE001.B.00001.C001_04626	PSAE001.B.00001.C001	T4P_fimT	T4P	PSAE001.B.00001.C001_T4P_1_V	min_pilin	Pseudomonas aeruginosa PAO1	Bacteria	Proteobacteria	.	10.1111/mmi.12034	Yes	T4P
PSAE001.B.00001.C001_04627	PSAE001.B.00001.C001	T4P_pilV	T4P	PSAE001.B.00001.C001_T4P_1_V	min_pilin	Pseudomonas aeruginosa PAO1	Bacteria	Proteobacteria	.	10.1111/mmi.12034	Yes	T4P
PSAE001.B.00001.C001_04628	PSAE001.B.00001.C001	T4P_pilW	T4P	PSAE001.B.00001.C001_T4P_1_V	min_pilin	Pseudomonas aeruginosa PAO1	Bacteria	Proteobacteria	.	10.1111/mmi.12034	Yes	T4P
PSAE001.B.00001.C001_04629	PSAE001.B.00001.C001	T4P_pilX	T4P	PSAE001.B.00001.C001_T4P_1_V	min_pilin	Pseudomonas aeruginosa PAO1	Bacteria	Proteobacteria	.	10.1111/mmi.12034	Yes	T4P
PSAE001.B.00001.C001_04630	PSAE001.B.00001.C001	T4P_pilY	T4P	PSAE001.B.00001.C001_T4P_1_V	min_pilin	Pseudomonas aeruginosa PAO1	Bacteria	Proteobacteria	.	10.1111/mmi.12034	Yes	T4P
PSAE001.B.00001.C001_04632	PSAE001.B.00001.C001	T4P_pilE	T4P	PSAE001.B.00001.C001_T4P_1_V	min_pilin	Pseudomonas aeruginosa PAO1	Bacteria	Proteobacteria	.	10.1111/mmi.12034	Yes	T4P
PSAE001.B.00001.C001_05137	PSAE001.B.00001.C001	T4P_pilQ	T4P	PSAE001.B.00001.C001_T4P_1_V	secretin	Pseudomonas aeruginosa PAO1	Bacteria	Proteobacteria	.	10.1111/mmi.12034	Yes	T4P
PSAE001.B.00001.C001_05138	PSAE001.B.00001.C001	T4P_pilP	T4P	PSAE001.B.00001.C001_T4P_1_V	.	Pseudomonas aeruginosa PAO1	Bacteria	Proteobacteria	.	10.1111/mmi.12034	Yes	T4P
PSAE001.B.00001.C001_05139	PSAE001.B.00001.C001	T4P_pilO	T4P	PSAE001.B.00001.C001_T4P_1_V	.	Pseudomonas aeruginosa PAO1	Bacteria	Proteobacteria	.	10.1111/mmi.12034	Yes	T4P
PSAE001.B.00001.C001_05140	PSAE001.B.00001.C001	T4P_pilN	T4P	PSAE001.B.00001.C001_T4P_1_V	.	Pseudomonas aeruginosa PAO1	Bacteria	Proteobacteria	.	10.1111/mmi.12034	Yes	T4P
PSAE001.B.00001.C001_05141	PSAE001.B.00001.C001	T4P_pilM	T4P	PSAE001.B.00001.C001_T4P_1_V	.	Pseudomonas aeruginosa PAO1	Bacteria	Proteobacteria	.	10.1111/mmi.12034	Yes	T4P
PSAE001.B.00001.C001_05310	PSAE001.B.00001.C001	T4P_pilB	T4P	PSAE001.B.00001.C001_T4P_1_V	ATPase_ext	Pseudomonas aeruginosa PAO1	Bacteria	Proteobacteria	.	10.1111/mmi.12034	No	T4P
PSAE001.B.00003.C001_01337	PSAE001.B.00003.C001	T2SS_gspM	T2SS	PSAE001.B.00003.C001_T2SS_1_V	.	Pseudomonas aeruginosa PA7	Bacteria	Proteobacteria	(Txc system)	10.1128/Jb.01563-14	Yes	T2SS
PSAE001.B.00003.C001_01338	PSAE001.B.00003.C001	T2SS_gspL	T2SS	PSAE001.B.00003.C001_T2SS_1_V	.	Pseudomonas aeruginosa PA7	Bacteria	Proteobacteria	(Txc system)	10.1128/Jb.01563-14	Yes	T2SS
PSAE001.B.00003.C001_01339	PSAE001.B.00003.C001	T2SS_gspK	T2SS	PSAE001.B.00003.C001_T2SS_1_V	.	Pseudomonas aeruginosa PA7	Bacteria	Proteobacteria	(Txc system)	10.1128/Jb.01563-14	Yes	T2SS
PSAE001.B.00003.C001_01340	PSAE001.B.00003.C001	T2SS_gspJ	T2SS	PSAE001.B.00003.C001_T2SS_1_V	.	Pseudomonas aeruginosa PA7	Bacteria	Proteobacteria	(Txc system)	10.1128/Jb.01563-14	Yes	T2SS
PSAE001.B.00003.C001_01341	PSAE001.B.00003.C001	T2SS_gspI	T2SS	PSAE001.B.00003.C001_T2SS_1_V	.	Pseudomonas aeruginosa PA7	Bacteria	Proteobacteria	(Txc system)	10.1128/Jb.01563-14	Yes	T2SS
PSAE001.B.00003.C001_01342	PSAE001.B.00003.C001	T2SS_gspH	T2SS	PSAE001.B.00003.C001_T2SS_1_V	.	Pseudomonas aeruginosa PA7	Bacteria	Proteobacteria	(Txc system)	10.1128/Jb.01563-14	Yes	T2SS
PSAE001.B.00003.C001_01343	PSAE001.B.00003.C001	T2SS_gspG	T2SS	PSAE001.B.00003.C001_T2SS_1_V	maj_pilin	Pseudomonas aeruginosa PA7	Bacteria	Proteobacteria	(Txc system)	10.1128/Jb.01563-14	Yes	T2SS
PSAE001.B.00003.C001_01344	PSAE001.B.00003.C001	T2SS_gspF	T2SS	PSAE001.B.00003.C001_T2SS_1_V	IM_platform	Pseudomonas aeruginosa PA7	Bacteria	Proteobacteria	(Txc system)	10.1128/Jb.01563-14	Yes	T2SS
PSAE001.B.00003.C001_01345	PSAE001.B.00003.C001	T2SS_gspE	T2SS	PSAE001.B.00003.C001_T2SS_1_V	ATPase_ext	Pseudomonas aeruginosa PA7	Bacteria	Proteobacteria	(Txc system)	10.1128/Jb.01563-14	Yes	T2SS
PSAE001.B.00003.C001_01346	PSAE001.B.00003.C001	T2SS_gspD	T2SS	PSAE001.B.00003.C001_T2SS_1_V	secretin	Pseudomonas aeruginosa PA7	Bacteria	Proteobacteria	(Txc system)	10.1128/Jb.01563-14	Yes	T2SS
PSHA001.B.00001.C001_00228	PSHA001.B.00001.C001	T2SS_gspC	T2SS	PSHA001.B.00001.C001_T2SS_1_V	.	Pseudoalteromonas haloplanktis TAC125	Bacteria	Proteobacteria	.	10.1016/j.margen.2009.01.002	Yes	T2SS
PSHA001.B.00001.C001_00229	PSHA001.B.00001.C001	T2SS_gspD	T2SS	PSHA001.B.00001.C001_T2SS_1_V	secretin	Pseudoalteromonas haloplanktis TAC125	Bacteria	Proteobacteria	.	10.1016/j.margen.2009.01.002	Yes	T2SS
PSHA001.B.00001.C001_00230	PSHA001.B.00001.C001	T2SS_gspE	T2SS	PSHA001.B.00001.C001_T2SS_1_V	ATPase_ext	Pseudoalteromonas haloplanktis TAC125	Bacteria	Proteobacteria	.	10.1016/j.margen.2009.01.002	Yes	T2SS
PSHA001.B.00001.C001_00231	PSHA001.B.00001.C001	T2SS_gspF	T2SS	PSHA001.B.00001.C001_T2SS_1_V	IM_platform	Pseudoalteromonas haloplanktis TAC125	Bacteria	Proteobacteria	.	10.1016/j.margen.2009.01.002	Yes	T2SS
PSHA001.B.00001.C001_00232	PSHA001.B.00001.C001	T2SS_gspG	T2SS	PSHA001.B.00001.C001_T2SS_1_V	maj_pilin	Pseudoalteromonas haloplanktis TAC125	Bacteria	Proteobacteria	.	10.1016/j.margen.2009.01.002	Yes	T2SS
PSHA001.B.00001.C001_00233	PSHA001.B.00001.C001	T2SS_gspH	T2SS	PSHA001.B.00001.C001_T2SS_1_V	.	Pseudoalteromonas haloplanktis TAC125	Bacteria	Proteobacteria	.	10.1016/j.margen.2009.01.002	Yes	T2SS
PSHA001.B.00001.C001_00234	PSHA001.B.00001.C001	T2SS_gspI	T2SS	PSHA001.B.00001.C001_T2SS_1_V	.	Pseudoalteromonas haloplanktis TAC125	Bacteria	Proteobacteria	.	10.1016/j.margen.2009.01.002	Yes	T2SS
PSHA001.B.00001.C001_00235	PSHA001.B.00001.C001	T2SS_gspJ	T2SS	PSHA001.B.00001.C001_T2SS_1_V	.	Pseudoalteromonas haloplanktis TAC125	Bacteria	Proteobacteria	.	10.1016/j.margen.2009.01.002	Yes	T2SS
PSHA001.B.00001.C001_00236	PSHA001.B.00001.C001	T2SS_gspK	T2SS	PSHA001.B.00001.C001_T2SS_1_V	.	Pseudoalteromonas haloplanktis TAC125	Bacteria	Proteobacteria	.	10.1016/j.margen.2009.01.002	Yes	T2SS
PSHA001.B.00001.C001_00237	PSHA001.B.00001.C001	T2SS_gspL	T2SS	PSHA001.B.00001.C001_T2SS_1_V	.	Pseudoalteromonas haloplanktis TAC125	Bacteria	Proteobacteria	.	10.1016/j.margen.2009.01.002	Yes	T2SS
PSHA001.B.00001.C001_00238	PSHA001.B.00001.C001	T2SS_gspM	T2SS	PSHA001.B.00001.C001_T2SS_1_V	.	Pseudoalteromonas haloplanktis TAC125	Bacteria	Proteobacteria	.	10.1016/j.margen.2009.01.002	Yes	T2SS
PSHA001.B.00001.C001_00239	PSHA001.B.00001.C001	T2SS_gspN	T2SS	PSHA001.B.00001.C001_T2SS_1_V	.	Pseudoalteromonas haloplanktis TAC125	Bacteria	Proteobacteria	.	10.1016/j.margen.2009.01.002	Yes	T2SS
RASO001.B.00001.C001_00655	RASO001.B.00001.C001	Tad_tadC	Tad	RASO001.B.00001.C001_Tad_1_V	IM_platform	Ralstonia solanacearum GMI1000	Bacteria	Proteobacteria	.	10.1094/MPMI-06-11-0166	Yes	Tad
RASO001.B.00001.C001_00656	RASO001.B.00001.C001	Tad_tadB	Tad	RASO001.B.00001.C001_Tad_1_V	IM_platform	Ralstonia solanacearum GMI1000	Bacteria	Proteobacteria	.	10.1094/MPMI-06-11-0166	Yes	Tad
RASO001.B.00001.C001_00657	RASO001.B.00001.C001	Tad_tadA	Tad	RASO001.B.00001.C001_Tad_1_V	ATPase_ext	Ralstonia solanacearum GMI1000	Bacteria	Proteobacteria	.	10.1094/MPMI-06-11-0166	Yes	Tad
RASO001.B.00001.C001_00658	RASO001.B.00001.C001	Tad_tadZ	Tad	RASO001.B.00001.C001_Tad_1_V	.	Ralstonia solanacearum GMI1000	Bacteria	Proteobacteria	.	10.1094/MPMI-06-11-0166	Yes	Tad
RASO001.B.00001.C001_00660	RASO001.B.00001.C001	Tad_rcpA	Tad	RASO001.B.00001.C001_Tad_1_V	secretin	Ralstonia solanacearum GMI1000	Bacteria	Proteobacteria	.	10.1094/MPMI-06-11-0166	Yes	Tad
RASO001.B.00001.C001_00662	RASO001.B.00001.C001	Tad_tadV	Tad	RASO001.B.00001.C001_Tad_1_V	prepilin	Ralstonia solanacearum GMI1000	Bacteria	Proteobacteria	.	10.1094/MPMI-06-11-0166	Yes	Tad
RASO001.B.00001.C001_00663	RASO001.B.00001.C001	Tad_flp	Tad	RASO001.B.00001.C001_Tad_1_V	maj_pilin	Ralstonia solanacearum GMI1000	Bacteria	Proteobacteria	.	10.1094/MPMI-06-11-0166	Yes	Tad
RASO001.B.00001.C001_00665	RASO001.B.00001.C001	Tad_flp	Tad	RASO001.B.00001.C001_Tad_1_V	maj_pilin	Ralstonia solanacearum GMI1000	Bacteria	Proteobacteria	.	10.1094/MPMI-06-11-0166	Yes	Tad
RASO001.B.00001.C001_00666	RASO001.B.00001.C001	Tad_flp	Tad	RASO001.B.00001.C001_Tad_1_V	maj_pilin	Ralstonia solanacearum GMI1000	Bacteria	Proteobacteria	.	10.1094/MPMI-06-11-0166	Yes	Tad
RASO001.B.00001.C001_00722	RASO001.B.00001.C001	T4P_fimT	T4P	RASO001.B.00001.C001_T4P_1_V	min_pilin	Ralstonia solanacearum GMI1000	Bacteria	Proteobacteria	.	10.1099/00221287-147-12-3215	Yes	T4P
RASO001.B.00001.C001_00723	RASO001.B.00001.C001	T4P_pilA	T4P	RASO001.B.00001.C001_T4P_1_V	maj_pilin	Ralstonia solanacearum GMI1000	Bacteria	Proteobacteria	.	10.1099/00221287-147-12-3215	Yes	T4P
RASO001.B.00001.C001_00724	RASO001.B.00001.C001	T4P_pilY	T4P	RASO001.B.00001.C001_T4P_1_V	min_pilin	Ralstonia solanacearum GMI1000	Bacteria	Proteobacteria	.	10.1099/00221287-147-12-3215	Yes	T4P
RASO001.B.00001.C001_00725	RASO001.B.00001.C001	T4P_pilX	T4P	RASO001.B.00001.C001_T4P_1_V	min_pilin	Ralstonia solanacearum GMI1000	Bacteria	Proteobacteria	.	10.1099/00221287-147-12-3215	Yes	T4P
RASO001.B.00001.C001_00726	RASO001.B.00001.C001	T4P_pilW	T4P	RASO001.B.00001.C001_T4P_1_V	min_pilin	Ralstonia solanacearum GMI1000	Bacteria	Proteobacteria	.	10.1099/00221287-147-12-3215	Yes	T4P
RASO001.B.00001.C001_00728	RASO001.B.00001.C001	T4P_fimT	T4P	RASO001.B.00001.C001_T4P_1_V	min_pilin	Ralstonia solanacearum GMI1000	Bacteria	Proteobacteria	.	10.1099/00221287-147-12-3215	Yes	T4P
RASO001.B.00001.C001_00729	RASO001.B.00001.C001	T4P_pilE	T4P	RASO001.B.00001.C001_T4P_1_V	min_pilin	Ralstonia solanacearum GMI1000	Bacteria	Proteobacteria	.	10.1099/00221287-147-12-3215	Yes	T4P
RASO001.B.00001.C001_00730	RASO001.B.00001.C001	T4P_pilY	T4P	RASO001.B.00001.C001_T4P_1_V	min_pilin	Ralstonia solanacearum GMI1000	Bacteria	Proteobacteria	.	10.1099/00221287-147-12-3215	Yes	T4P
RASO001.B.00001.C001_00731	RASO001.B.00001.C001	T4P_pilX	T4P	RASO001.B.00001.C001_T4P_1_V	min_pilin	Ralstonia solanacearum GMI1000	Bacteria	Proteobacteria	.	10.1099/00221287-147-12-3215	Yes	T4P
RASO001.B.00001.C001_00732	RASO001.B.00001.C001	T4P_pilW	T4P	RASO001.B.00001.C001_T4P_1_V	min_pilin	Ralstonia solanacearum GMI1000	Bacteria	Proteobacteria	.	10.1099/00221287-147-12-3215	Yes	T4P
RASO001.B.00001.C001_00733	RASO001.B.00001.C001	T4P_pilV	T4P	RASO001.B.00001.C001_T4P_1_V	min_pilin	Ralstonia solanacearum GMI1000	Bacteria	Proteobacteria	.	10.1099/00221287-147-12-3215	Yes	T4P
RASO001.B.00001.C001_02673	RASO001.B.00001.C001	T4P_pilY	T4P	RASO001.B.00001.C001_T4P_1_V	min_pilin	Ralstonia solanacearum GMI1000	Bacteria	Proteobacteria	.	10.1099/00221287-147-12-3215	Yes	T4P
RASO001.B.00001.C001_02674	RASO001.B.00001.C001	T4P_pilX	T4P	RASO001.B.00001.C001_T4P_1_V	min_pilin	Ralstonia solanacearum GMI1000	Bacteria	Proteobacteria	.	10.1099/00221287-147-12-3215	Yes	T4P
RASO001.B.00001.C001_02675	RASO001.B.00001.C001	T4P_pilW	T4P	RASO001.B.00001.C001_T4P_1_V	min_pilin	Ralstonia solanacearum GMI1000	Bacteria	Proteobacteria	.	10.1099/00221287-147-12-3215	Yes	T4P
RASO001.B.00001.C001_02676	RASO001.B.00001.C001	T4P_pilV	T4P	RASO001.B.00001.C001_T4P_1_V	min_pilin	Ralstonia solanacearum GMI1000	Bacteria	Proteobacteria	.	10.1099/00221287-147-12-3215	Yes	T4P
RASO001.B.00001.C001_02677	RASO001.B.00001.C001	T4P_fimT	T4P	RASO001.B.00001.C001_T4P_1_V	maj_pilin	Ralstonia solanacearum GMI1000	Bacteria	Proteobacteria	.	10.1099/00221287-147-12-3215	Yes	T4P
RASO001.B.00001.C001_02678	RASO001.B.00001.C001	T4P_pilE	T4P	RASO001.B.00001.C001_T4P_1_V	maj_pilin	Ralstonia solanacearum GMI1000	Bacteria	Proteobacteria	.	10.1099/00221287-147-12-3215	Yes	T4P
RASO001.B.00001.C001_02679	RASO001.B.00001.C001	T4P_pilU	T4P	RASO001.B.00001.C001_T4P_1_V	ATPase_ret	Ralstonia solanacearum GMI1000	Bacteria	Proteobacteria	.	10.1099/00221287-147-12-3215	Yes	T4P
RASO001.B.00001.C001_02680	RASO001.B.00001.C001	T4P_pilT	T4P	RASO001.B.00001.C001_T4P_1_V	ATPase_ret	Ralstonia solanacearum GMI1000	Bacteria	Proteobacteria	.	10.1099/00221287-147-12-3215	Yes	T4P
RASO001.B.00001.C001_02820	RASO001.B.00001.C001	T4P_pilB	T4P	RASO001.B.00001.C001_T4P_1_V	ATPase_ext	Ralstonia solanacearum GMI1000	Bacteria	Proteobacteria	.	10.1099/00221287-147-12-3215	Yes	T4P
RASO001.B.00001.C001_02821	RASO001.B.00001.C001	T4P_pilC	T4P	RASO001.B.00001.C001_T4P_1_V	IM_platform	Ralstonia solanacearum GMI1000	Bacteria	Proteobacteria	.	10.1099/00221287-147-12-3215	Yes	T4P
RASO001.B.00001.C001_02822	RASO001.B.00001.C001	T4P_pilD	T4P	RASO001.B.00001.C001_T4P_1_V	prepilin	Ralstonia solanacearum GMI1000	Bacteria	Proteobacteria	.	10.1099/00221287-147-12-3215	Yes	T4P
RASO001.B.00001.C001_02972	RASO001.B.00001.C001	T4P_pilQ	T4P	RASO001.B.00001.C001_T4P_1_V	secretin	Ralstonia solanacearum GMI1000	Bacteria	Proteobacteria	.	10.1099/00221287-147-12-3215	Yes	T4P
RASO001.B.00001.C001_02973	RASO001.B.00001.C001	T4P_pilP	T4P	RASO001.B.00001.C001_T4P_1_V	.	Ralstonia solanacearum GMI1000	Bacteria	Proteobacteria	.	10.1099/00221287-147-12-3215	Yes	T4P
RASO001.B.00001.C001_02974	RASO001.B.00001.C001	T4P_pilO	T4P	RASO001.B.00001.C001_T4P_1_V	.	Ralstonia solanacearum GMI1000	Bacteria	Proteobacteria	.	10.1099/00221287-147-12-3215	Yes	T4P
RASO001.B.00001.C001_02975	RASO001.B.00001.C001	T4P_pilN	T4P	RASO001.B.00001.C001_T4P_1_V	.	Ralstonia solanacearum GMI1000	Bacteria	Proteobacteria	.	10.1099/00221287-147-12-3215	Yes	T4P
RASO001.B.00001.C001_02976	RASO001.B.00001.C001	T4P_pilM	T4P	RASO001.B.00001.C001_T4P_1_V	.	Ralstonia solanacearum GMI1000	Bacteria	Proteobacteria	.	10.1099/00221287-147-12-3215	Yes	T4P
RASO001.B.00001.C001_03113	RASO001.B.00001.C001	T2SS_gspC	T2SS	RASO001.B.00001.C001_T2SS_1_V	.	Ralstonia solanacearum GMI1000	Bacteria	Proteobacteria	.	10.1094/Mpmi-3-293	Yes	T2SS
RASO001.B.00001.C001_03114	RASO001.B.00001.C001	T2SS_gspG	T2SS	RASO001.B.00001.C001_T2SS_1_V	maj_pilin	Ralstonia solanacearum GMI1000	Bacteria	Proteobacteria	.	10.1094/Mpmi-3-293	Yes	T2SS
RASO001.B.00001.C001_03115	RASO001.B.00001.C001	T2SS_gspH	T2SS	RASO001.B.00001.C001_T2SS_1_V	.	Ralstonia solanacearum GMI1000	Bacteria	Proteobacteria	.	10.1094/Mpmi-3-293	Yes	T2SS
RASO001.B.00001.C001_03116	RASO001.B.00001.C001	T2SS_gspI	T2SS	RASO001.B.00001.C001_T2SS_1_V	.	Ralstonia solanacearum GMI1000	Bacteria	Proteobacteria	.	10.1094/Mpmi-3-293	Yes	T2SS
RASO001.B.00001.C001_03117	RASO001.B.00001.C001	T2SS_gspJ	T2SS	RASO001.B.00001.C001_T2SS_1_V	.	Ralstonia solanacearum GMI1000	Bacteria	Proteobacteria	.	10.1094/Mpmi-3-293	Yes	T2SS
RASO001.B.00001.C001_03118	RASO001.B.00001.C001	T2SS_gspK	T2SS	RASO001.B.00001.C001_T2SS_1_V	.	Ralstonia solanacearum GMI1000	Bacteria	Proteobacteria	.	10.1094/Mpmi-3-293	Yes	T2SS
RASO001.B.00001.C001_03119	RASO001.B.00001.C001	T2SS_gspL	T2SS	RASO001.B.00001.C001_T2SS_1_V	.	Ralstonia solanacearum GMI1000	Bacteria	Proteobacteria	.	10.1094/Mpmi-3-293	Yes	T2SS
RASO001.B.00001.C001_03120	RASO001.B.00001.C001	T2SS_gspM	T2SS	RASO001.B.00001.C001_T2SS_1_V	.	Ralstonia solanacearum GMI1000	Bacteria	Proteobacteria	.	10.1094/Mpmi-3-293	Yes	T2SS
RASO001.B.00001.C001_03121	RASO001.B.00001.C001	T2SS_gspN	T2SS	RASO001.B.00001.C001_T2SS_1_V	.	Ralstonia solanacearum GMI1000	Bacteria	Proteobacteria	.	10.1094/Mpmi-3-293	Yes	T2SS
RASO001.B.00001.C001_03122	RASO001.B.00001.C001	T2SS_gspD	T2SS	RASO001.B.00001.C001_T2SS_1_V	secretin	Ralstonia solanacearum GMI1000	Bacteria	Proteobacteria	.	10.1094/Mpmi-3-293	Yes	T2SS
RASO001.B.00001.C001_03123	RASO001.B.00001.C001	T2SS_gspE	T2SS	RASO001.B.00001.C001_T2SS_1_V	ATPase_ext	Ralstonia solanacearum GMI1000	Bacteria	Proteobacteria	.	10.1094/Mpmi-3-293	Yes	T2SS
RASO001.B.00001.C001_03124	RASO001.B.00001.C001	T2SS_gspF	T2SS	RASO001.B.00001.C001_T2SS_1_V	IM_platform	Ralstonia solanacearum GMI1000	Bacteria	Proteobacteria	.	10.1094/Mpmi-3-293	Yes	T2SS
SHON001.B.00001.C001_00151	SHON001.B.00001.C001	T2SS_gspC	T2SS	SHON001.B.00001.C001_T2SS_1_V	.	Shewanella oneidensis MR-1	Bacteria	Proteobacteria	.	10.1128/Jb.00514-08	Yes	T2SS
SHON001.B.00001.C001_00152	SHON001.B.00001.C001	T2SS_gspD	T2SS	SHON001.B.00001.C001_T2SS_1_V	secretin	Shewanella oneidensis MR-1	Bacteria	Proteobacteria	.	10.1128/Jb.00514-08	Yes	T2SS
SHON001.B.00001.C001_00153	SHON001.B.00001.C001	T2SS_gspE	T2SS	SHON001.B.00001.C001_T2SS_1_V	ATPase_ext	Shewanella oneidensis MR-1	Bacteria	Proteobacteria	.	10.1128/Jb.00514-08	Yes	T2SS
SHON001.B.00001.C001_00154	SHON001.B.00001.C001	T2SS_gspF	T2SS	SHON001.B.00001.C001_T2SS_1_V	IM_platform	Shewanella oneidensis MR-1	Bacteria	Proteobacteria	.	10.1128/Jb.00514-08	Yes	T2SS
SHON001.B.00001.C001_00155	SHON001.B.00001.C001	T2SS_gspG	T2SS	SHON001.B.00001.C001_T2SS_1_V	maj_pilin	Shewanella oneidensis MR-1	Bacteria	Proteobacteria	.	10.1128/Jb.00514-08	Yes	T2SS
SHON001.B.00001.C001_00156	SHON001.B.00001.C001	T2SS_gspH	T2SS	SHON001.B.00001.C001_T2SS_1_V	.	Shewanella oneidensis MR-1	Bacteria	Proteobacteria	.	10.1128/Jb.00514-08	Yes	T2SS
SHON001.B.00001.C001_00157	SHON001.B.00001.C001	T2SS_gspI	T2SS	SHON001.B.00001.C001_T2SS_1_V	.	Shewanella oneidensis MR-1	Bacteria	Proteobacteria	.	10.1128/Jb.00514-08	Yes	T2SS
SHON001.B.00001.C001_00158	SHON001.B.00001.C001	T2SS_gspJ	T2SS	SHON001.B.00001.C001_T2SS_1_V	.	Shewanella oneidensis MR-1	Bacteria	Proteobacteria	.	10.1128/Jb.00514-08	Yes	T2SS
SHON001.B.00001.C001_00159	SHON001.B.00001.C001	T2SS_gspK	T2SS	SHON001.B.00001.C001_T2SS_1_V	.	Shewanella oneidensis MR-1	Bacteria	Proteobacteria	.	10.1128/Jb.00514-08	Yes	T2SS
SHON001.B.00001.C001_00160	SHON001.B.00001.C001	T2SS_gspL	T2SS	SHON001.B.00001.C001_T2SS_1_V	.	Shewanella oneidensis MR-1	Bacteria	Proteobacteria	.	10.1128/Jb.00514-08	Yes	T2SS
SHON001.B.00001.C001_00161	SHON001.B.00001.C001	T2SS_gspM	T2SS	SHON001.B.00001.C001_T2SS_1_V	.	Shewanella oneidensis MR-1	Bacteria	Proteobacteria	.	10.1128/Jb.00514-08	Yes	T2SS
SHON001.B.00001.C001_00162	SHON001.B.00001.C001	T2SS_gspN	T2SS	SHON001.B.00001.C001_T2SS_1_V	.	Shewanella oneidensis MR-1	Bacteria	Proteobacteria	.	10.1128/Jb.00514-08	Yes	T2SS
STAU001.B.00004.C001_00794	STAU001.B.00004.C001	ComM_comFA	ComM	STAU001.B.00004.C001_ComM_1_V	.	Staphylococcus aureus subsp. aureus Mu50	Bacteria	Firmicutes	.	10.1038/nrmicro3199	No	ComM
STAU001.B.00004.C001_00795	STAU001.B.00004.C001	ComM_comFC	ComM	STAU001.B.00004.C001_ComM_1_V	.	Staphylococcus aureus subsp. aureus Mu50	Bacteria	Firmicutes	.	10.1038/nrmicro3199	No	ComM
STAU001.B.00004.C001_01052	STAU001.B.00004.C001	ComM_coiA	ComM	STAU001.B.00004.C001_ComM_1_V	.	Staphylococcus aureus subsp. aureus Mu50	Bacteria	Firmicutes	.	10.1038/nrmicro3199	No	ComM
STAU001.B.00004.C001_01079	STAU001.B.00004.C001	ComM_comK	ComM	STAU001.B.00004.C001_ComM_1_V	.	Staphylococcus aureus subsp. aureus Mu50	Bacteria	Firmicutes	.	10.1038/nrmicro3199	Yes	ComM
STAU001.B.00004.C001_01354	STAU001.B.00004.C001	ComM_cinA	ComM	STAU001.B.00004.C001_ComM_1_V	.	Staphylococcus aureus subsp. aureus Mu50	Bacteria	Firmicutes	.	10.1038/nrmicro3199	No	ComM
STAU001.B.00004.C001_01631	STAU001.B.00004.C001	ComM_comGF	ComM	STAU001.B.00004.C001_ComM_1_V	.	Staphylococcus aureus subsp. aureus Mu50	Bacteria	Firmicutes	.	10.1038/nrmicro3199	Yes	ComM
STAU001.B.00004.C001_01632	STAU001.B.00004.C001	ComM_comGE	ComM	STAU001.B.00004.C001_ComM_1_V	minor_pilin	Staphylococcus aureus subsp. aureus Mu50	Bacteria	Firmicutes	.	10.1038/nrmicro3199	Yes	ComM
STAU001.B.00004.C001_01633	STAU001.B.00004.C001	ComM_comGD	ComM	STAU001.B.00004.C001_ComM_1_V	minor_pilin	Staphylococcus aureus subsp. aureus Mu50	Bacteria	Firmicutes	.	10.1038/nrmicro3199	Yes	ComM
STAU001.B.00004.C001_01634	STAU001.B.00004.C001	ComM_comGC	ComM	STAU001.B.00004.C001_ComM_1_V	major_pilin	Staphylococcus aureus subsp. aureus Mu50	Bacteria	Firmicutes	.	10.1038/nrmicro3199	Yes	ComM
STAU001.B.00004.C001_01635	STAU001.B.00004.C001	ComM_comGB	ComM	STAU001.B.00004.C001_ComM_1_V	IM_platform	Staphylococcus aureus subsp. aureus Mu50	Bacteria	Firmicutes	.	10.1038/nrmicro3199	Yes	ComM
STAU001.B.00004.C001_01636	STAU001.B.00004.C001	ComM_comGA	ComM	STAU001.B.00004.C001_ComM_1_V	ATPase_ext	Staphylococcus aureus subsp. aureus Mu50	Bacteria	Firmicutes	.	10.1038/nrmicro3199	Yes	ComM
STAU001.B.00004.C001_01680	STAU001.B.00004.C001	ComM_comEC	ComM	STAU001.B.00004.C001_ComM_1_V	.	Staphylococcus aureus subsp. aureus Mu50	Bacteria	Firmicutes	.	10.1038/nrmicro3199	Yes	ComM
STAU001.B.00004.C001_01681	STAU001.B.00004.C001	ComM_comEB	ComM	STAU001.B.00004.C001_ComM_1_V	.	Staphylococcus aureus subsp. aureus Mu50	Bacteria	Firmicutes	.	10.1038/nrmicro3199	Yes	ComM
STAU001.B.00004.C001_01682	STAU001.B.00004.C001	ComM_comEA	ComM	STAU001.B.00004.C001_ComM_1_V	.	Staphylococcus aureus subsp. aureus Mu50	Bacteria	Firmicutes	.	10.1038/nrmicro3199	Yes	ComM
STAU001.B.00004.C001_01754	STAU001.B.00004.C001	ComM_comC	ComM	STAU001.B.00004.C001_ComM_1_V	prepilinPeptidase	Staphylococcus aureus subsp. aureus Mu50	Bacteria	Firmicutes	.	10.1038/nrmicro3199	Yes	ComM
STAU001.B.00004.C001_01882	STAU001.B.00004.C001	ComM_comK	ComM	STAU001.B.00004.C001_ComM_1_V	.	Staphylococcus aureus subsp. aureus Mu50	Bacteria	Firmicutes	.	10.1038/nrmicro3199	Yes	ComM
STGO001.B.00001.C001_00600	STGO001.B.00001.C001	ComM_comFC	ComM	STGO001.B.00001.C001_ComM_1_V	.	Streptococcus gordonii str. Challis substr. CH1	Bacteria	Firmicutes	.	10.1038/nrmicro3199	No	ComM
STGO001.B.00001.C001_00654	STGO001.B.00001.C001	ComM_comC	ComM	STGO001.B.00001.C001_ComM_1_V	prepilinPeptidase	Streptococcus gordonii str. Challis substr. CH1	Bacteria	Firmicutes	.	10.1038/nrmicro3199	Yes	ComM
STGO001.B.00001.C001_00823	STGO001.B.00001.C001	ComM_cfox	ComM	STGO001.B.00001.C001_ComM_1_V	.	Streptococcus gordonii str. Challis substr. CH1	Bacteria	Firmicutes	.	10.1038/nrmicro3199	.	ComM
STGO001.B.00001.C001_01544	STGO001.B.00001.C001	ComM_coiA	ComM	STGO001.B.00001.C001_ComM_1_V	.	Streptococcus gordonii str. Challis substr. CH1	Bacteria	Firmicutes	.	10.1038/nrmicro3199	No	ComM
STGO001.B.00001.C001_01570	STGO001.B.00001.C001	ComM_comEC	ComM	STGO001.B.00001.C001_ComM_1_V	.	Streptococcus gordonii str. Challis substr. CH1	Bacteria	Firmicutes	.	10.1038/nrmicro3199	Yes	ComM
STGO001.B.00001.C001_01571	STGO001.B.00001.C001	ComM_comEA	ComM	STGO001.B.00001.C001_ComM_1_V	.	Streptococcus gordonii str. Challis substr. CH1	Bacteria	Firmicutes	.	10.1038/nrmicro3199	Yes	ComM
STGO001.B.00001.C001_01879	STGO001.B.00001.C001	ComM_comGF	ComM	STGO001.B.00001.C001_ComM_1_V	.	Streptococcus gordonii str. Challis substr. CH1	Bacteria	Firmicutes	.	10.1038/nrmicro3199	Yes	ComM
STGO001.B.00001.C001_01881	STGO001.B.00001.C001	ComM_comGD	ComM	STGO001.B.00001.C001_ComM_1_V	minor_pilin	Streptococcus gordonii str. Challis substr. CH1	Bacteria	Firmicutes	.	10.1038/nrmicro3199	Yes	ComM
STGO001.B.00001.C001_01882	STGO001.B.00001.C001	ComM_comGC	ComM	STGO001.B.00001.C001_ComM_1_V	major_pilin	Streptococcus gordonii str. Challis substr. CH1	Bacteria	Firmicutes	.	10.1038/nrmicro3199	Yes	ComM
STGO001.B.00001.C001_01883	STGO001.B.00001.C001	ComM_comGB	ComM	STGO001.B.00001.C001_ComM_1_V	IM_platform	Streptococcus gordonii str. Challis substr. CH1	Bacteria	Firmicutes	.	10.1038/nrmicro3199	Yes	ComM
STGO001.B.00001.C001_01884	STGO001.B.00001.C001	ComM_comGA	ComM	STGO001.B.00001.C001_ComM_1_V	ATPase_ext	Streptococcus gordonii str. Challis substr. CH1	Bacteria	Firmicutes	.	10.1038/nrmicro3199	Yes	ComM
STGO001.B.00001.C001_02051	STGO001.B.00001.C001	ComM_comB	ComM	STGO001.B.00001.C001_ComM_1_V	.	Streptococcus gordonii str. Challis substr. CH1	Bacteria	Firmicutes	.	10.1038/nrmicro3199	Yes	ComM
STIN001.B.00001.C001_00122	STIN001.B.00001.C001	ComM_comGA	ComM	STIN001.B.00001.C001_ComM_1_V	ATPase_ext	Streptococcus infantarius subsp. infantarius CJ18	Bacteria	Firmicutes	.	10.1038/nrmicro3199	Yes	ComM
STIN001.B.00001.C001_00123	STIN001.B.00001.C001	ComM_comGB	ComM	STIN001.B.00001.C001_ComM_1_V	IM_platform	Streptococcus infantarius subsp. infantarius CJ18	Bacteria	Firmicutes	.	10.1038/nrmicro3199	Yes	ComM
STIN001.B.00001.C001_00124	STIN001.B.00001.C001	ComM_comGC	ComM	STIN001.B.00001.C001_ComM_1_V	major_pilin	Streptococcus infantarius subsp. infantarius CJ18	Bacteria	Firmicutes	.	10.1038/nrmicro3199	Yes	ComM
STIN001.B.00001.C001_00125	STIN001.B.00001.C001	ComM_comGD	ComM	STIN001.B.00001.C001_ComM_1_V	minor_pilin	Streptococcus infantarius subsp. infantarius CJ18	Bacteria	Firmicutes	.	10.1038/nrmicro3199	Yes	ComM
STIN001.B.00001.C001_00126	STIN001.B.00001.C001	ComM_comGE	ComM	STIN001.B.00001.C001_ComM_1_V	minor_pilin	Streptococcus infantarius subsp. infantarius CJ18	Bacteria	Firmicutes	.	10.1038/nrmicro3199	Yes	ComM
STIN001.B.00001.C001_00127	STIN001.B.00001.C001	ComM_comGF	ComM	STIN001.B.00001.C001_ComM_1_V	.	Streptococcus infantarius subsp. infantarius CJ18	Bacteria	Firmicutes	.	10.1038/nrmicro3199	Yes	ComM
STIN001.B.00001.C001_00128	STIN001.B.00001.C001	ComM_comGG	ComM	STIN001.B.00001.C001_ComM_1_V	.	Streptococcus infantarius subsp. infantarius CJ18	Bacteria	Firmicutes	.	10.1038/nrmicro3199	Yes	ComM
STIN001.B.00001.C001_00375	STIN001.B.00001.C001	ComM_comX	ComM	STIN001.B.00001.C001_ComM_1_V	.	Streptococcus infantarius subsp. infantarius CJ18	Bacteria	Firmicutes	.	10.1038/nrmicro3199	Yes	ComM
STIN001.B.00001.C001_00375	STIN001.B.00001.C001	ComM_comX	ComM	STIN001.B.00001.C001_ComM_1_V	.	Streptococcus infantarius subsp. infantarius CJ18	Bacteria	Firmicutes	.	10.1038/nrmicro3199	Yes	ComM
STIN001.B.00001.C001_00375	STIN001.B.00001.C001	ComM_comX	ComM	STIN001.B.00001.C001_ComM_1_V	.	Streptococcus infantarius subsp. infantarius CJ18	Bacteria	Firmicutes	.	10.1038/nrmicro3199	Yes	ComM
STIN001.B.00001.C001_00375	STIN001.B.00001.C001	ComM_comX	ComM	STIN001.B.00001.C001_ComM_1_V	.	Streptococcus infantarius subsp. infantarius CJ18	Bacteria	Firmicutes	.	10.1038/nrmicro3199	Yes	ComM
STIN001.B.00001.C001_00479	STIN001.B.00001.C001	ComM_comFC	ComM	STIN001.B.00001.C001_ComM_1_V	.	Streptococcus infantarius subsp. infantarius CJ18	Bacteria	Firmicutes	.	10.1038/nrmicro3199	No	ComM
STIN001.B.00001.C001_00540	STIN001.B.00001.C001	ComM_comC	ComM	STIN001.B.00001.C001_ComM_1_V	prepilinPeptidase	Streptococcus infantarius subsp. infantarius CJ18	Bacteria	Firmicutes	.	10.1038/nrmicro3199	Yes	ComM
STIN001.B.00001.C001_00612	STIN001.B.00001.C001	ComM_comEA	ComM	STIN001.B.00001.C001_ComM_1_V	.	Streptococcus infantarius subsp. infantarius CJ18	Bacteria	Firmicutes	.	10.1038/nrmicro3199	Yes	ComM
STIN001.B.00001.C001_00613	STIN001.B.00001.C001	ComM_comEC	ComM	STIN001.B.00001.C001_ComM_1_V	.	Streptococcus infantarius subsp. infantarius CJ18	Bacteria	Firmicutes	.	10.1038/nrmicro3199	Yes	ComM
STIN001.B.00001.C001_00623	STIN001.B.00001.C001	ComM_coiA	ComM	STIN001.B.00001.C001_ComM_1_V	.	Streptococcus infantarius subsp. infantarius CJ18	Bacteria	Firmicutes	.	10.1038/nrmicro3199	No	ComM
STIN001.B.00001.C001_01294	STIN001.B.00001.C001	ComM_cfoX	ComM	STIN001.B.00001.C001_ComM_1_V	.	Streptococcus infantarius subsp. infantarius CJ18	Bacteria	Firmicutes	.	10.1038/nrmicro3199	.	ComM
STIN001.B.00001.C001_01940	STIN001.B.00001.C001	ComM_cinA	ComM	STIN001.B.00001.C001_ComM_1_V	.	Streptococcus infantarius subsp. infantarius CJ18	Bacteria	Firmicutes	.	10.1038/nrmicro3199	No	ComM
STIN002.B.00001.C001_00449	STIN002.B.00001.C001	ComM_comFA	ComM	STIN002.B.00001.C001_ComM_1_V	.	Streptococcus intermedius JTH08	Bacteria	Firmicutes	.	10.1038/nrmicro3199	No	ComM
STIN002.B.00001.C001_00450	STIN002.B.00001.C001	ComM_comFC	ComM	STIN002.B.00001.C001_ComM_1_V	.	Streptococcus intermedius JTH08	Bacteria	Firmicutes	.	10.1038/nrmicro3199	No	ComM
STIN002.B.00001.C001_00458	STIN002.B.00001.C001	ComM_comC	ComM	STIN002.B.00001.C001_ComM_1_V	prepilinPeptidase	Streptococcus intermedius JTH08	Bacteria	Firmicutes	.	10.1038/nrmicro3199	Yes	ComM
STIN002.B.00001.C001_00596	STIN002.B.00001.C001	ComM_coiA	ComM	STIN002.B.00001.C001_ComM_1_V	.	Streptococcus intermedius JTH08	Bacteria	Firmicutes	.	10.1038/nrmicro3199	No	ComM
STIN002.B.00001.C001_01013	STIN002.B.00001.C001	ComM_comEC	ComM	STIN002.B.00001.C001_ComM_1_V	.	Streptococcus intermedius JTH08	Bacteria	Firmicutes	.	10.1038/nrmicro3199	Yes	ComM
STIN002.B.00001.C001_01014	STIN002.B.00001.C001	ComM_comEA	ComM	STIN002.B.00001.C001_ComM_1_V	.	Streptococcus intermedius JTH08	Bacteria	Firmicutes	.	10.1038/nrmicro3199	Yes	ComM
STIN002.B.00001.C001_01034	STIN002.B.00001.C001	ComM_cfox	ComM	STIN002.B.00001.C001_ComM_1_V	.	Streptococcus intermedius JTH08	Bacteria	Firmicutes	.	10.1038/nrmicro3199	.	ComM
STIN002.B.00001.C001_01641	STIN002.B.00001.C001	ComM_comGG	ComM	STIN002.B.00001.C001_ComM_1_V	.	Streptococcus intermedius JTH08	Bacteria	Firmicutes	.	10.1038/nrmicro3199	Yes	ComM
STIN002.B.00001.C001_01642	STIN002.B.00001.C001	ComM_comGF	ComM	STIN002.B.00001.C001_ComM_1_V	.	Streptococcus intermedius JTH08	Bacteria	Firmicutes	.	10.1038/nrmicro3199	Yes	ComM
STIN002.B.00001.C001_01643	STIN002.B.00001.C001	ComM_comGE	ComM	STIN002.B.00001.C001_ComM_1_V	ATPase_ext	Streptococcus intermedius JTH08	Bacteria	Firmicutes	.	10.1038/nrmicro3199	Yes	ComM
STIN002.B.00001.C001_01644	STIN002.B.00001.C001	ComM_comGD	ComM	STIN002.B.00001.C001_ComM_1_V	IM_platform	Streptococcus intermedius JTH08	Bacteria	Firmicutes	.	10.1038/nrmicro3199	Yes	ComM
STIN002.B.00001.C001_01645	STIN002.B.00001.C001	ComM_comGC	ComM	STIN002.B.00001.C001_ComM_1_V	major_pilin	Streptococcus intermedius JTH08	Bacteria	Firmicutes	.	10.1038/nrmicro3199	Yes	ComM
STIN002.B.00001.C001_01646	STIN002.B.00001.C001	ComM_comGB	ComM	STIN002.B.00001.C001_ComM_1_V	minor_pilin	Streptococcus intermedius JTH08	Bacteria	Firmicutes	.	10.1038/nrmicro3199	Yes	ComM
STIN002.B.00001.C001_01647	STIN002.B.00001.C001	ComM_comGA	ComM	STIN002.B.00001.C001_ComM_1_V	minor_pilin	Streptococcus intermedius JTH08	Bacteria	Firmicutes	.	10.1038/nrmicro3199	Yes	ComM
STIN002.B.00001.C001_01773	STIN002.B.00001.C001	ComM_cinA	ComM	STIN002.B.00001.C001_ComM_1_V	.	Streptococcus intermedius JTH08	Bacteria	Firmicutes	.	10.1038/nrmicro3199	No	ComM
STMA004.B.00001.C001_00138	STMA004.B.00001.C001	ComM_comGA	ComM	STMA004.B.00001.C001_ComM_1_V	ATPase_ext	Streptococcus macedonicus ACA-DC 198	Bacteria	Firmicutes	.	10.1038/nrmicro3199	Yes	ComM
STMA004.B.00001.C001_00139	STMA004.B.00001.C001	ComM_comGB	ComM	STMA004.B.00001.C001_ComM_1_V	IM_platform	Streptococcus macedonicus ACA-DC 198	Bacteria	Firmicutes	.	10.1038/nrmicro3199	Yes	ComM
STMA004.B.00001.C001_00140	STMA004.B.00001.C001	ComM_comGC	ComM	STMA004.B.00001.C001_ComM_1_V	major_pilin	Streptococcus macedonicus ACA-DC 198	Bacteria	Firmicutes	.	10.1038/nrmicro3199	Yes	ComM
STMA004.B.00001.C001_00141	STMA004.B.00001.C001	ComM_comGD	ComM	STMA004.B.00001.C001_ComM_1_V	minor_pilin	Streptococcus macedonicus ACA-DC 198	Bacteria	Firmicutes	.	10.1038/nrmicro3199	Yes	ComM
STMA004.B.00001.C001_00142	STMA004.B.00001.C001	ComM_comGE	ComM	STMA004.B.00001.C001_ComM_1_V	minor_pilin	Streptococcus macedonicus ACA-DC 198	Bacteria	Firmicutes	.	10.1038/nrmicro3199	Yes	ComM
STMA004.B.00001.C001_00143	STMA004.B.00001.C001	ComM_comGF	ComM	STMA004.B.00001.C001_ComM_1_V	.	Streptococcus macedonicus ACA-DC 198	Bacteria	Firmicutes	.	10.1038/nrmicro3199	Yes	ComM
STMA004.B.00001.C001_00144	STMA004.B.00001.C001	ComM_comGG	ComM	STMA004.B.00001.C001_ComM_1_V	.	Streptococcus macedonicus ACA-DC 198	Bacteria	Firmicutes	.	10.1038/nrmicro3199	Yes	ComM
STMA004.B.00001.C001_00314	STMA004.B.00001.C001	ComM_comX	ComM	STMA004.B.00001.C001_ComM_1_V	.	Streptococcus macedonicus ACA-DC 198	Bacteria	Firmicutes	.	10.1038/nrmicro3199	Yes	ComM
STMA004.B.00001.C001_00401	STMA004.B.00001.C001	ComM_comX	ComM	STMA004.B.00001.C001_ComM_1_V	.	Streptococcus macedonicus ACA-DC 198	Bacteria	Firmicutes	.	10.1038/nrmicro3199	Yes	ComM
STMA004.B.00001.C001_00508	STMA004.B.00001.C001	ComM_comFA	ComM	STMA004.B.00001.C001_ComM_1_V	.	Streptococcus macedonicus ACA-DC 198	Bacteria	Firmicutes	.	10.1038/nrmicro3199	No	ComM
STMA004.B.00001.C001_00509	STMA004.B.00001.C001	ComM_comFC	ComM	STMA004.B.00001.C001_ComM_1_V	.	Streptococcus macedonicus ACA-DC 198	Bacteria	Firmicutes	.	10.1038/nrmicro3199	No	ComM
STMA004.B.00001.C001_00589	STMA004.B.00001.C001	ComM_comC	ComM	STMA004.B.00001.C001_ComM_1_V	prepilinPeptidase	Streptococcus macedonicus ACA-DC 198	Bacteria	Firmicutes	.	10.1038/nrmicro3199	Yes	ComM
STMA004.B.00001.C001_00657	STMA004.B.00001.C001	ComM_comEA	ComM	STMA004.B.00001.C001_ComM_1_V	.	Streptococcus macedonicus ACA-DC 198	Bacteria	Firmicutes	.	10.1038/nrmicro3199	Yes	ComM
STMA004.B.00001.C001_00658	STMA004.B.00001.C001	ComM_comEC	ComM	STMA004.B.00001.C001_ComM_1_V	.	Streptococcus macedonicus ACA-DC 198	Bacteria	Firmicutes	.	10.1038/nrmicro3199	Yes	ComM
STMA004.B.00001.C001_00666	STMA004.B.00001.C001	ComM_coiA	ComM	STMA004.B.00001.C001_ComM_1_V	.	Streptococcus macedonicus ACA-DC 198	Bacteria	Firmicutes	.	10.1038/nrmicro3199	No	ComM
STMA004.B.00001.C001_02023	STMA004.B.00001.C001	ComM_cinA	ComM	STMA004.B.00001.C001_ComM_1_V	.	Streptococcus macedonicus ACA-DC 198	Bacteria	Firmicutes	.	10.1038/nrmicro3199	No	ComM
STMI001.B.00001.C001_00239	STMI001.B.00001.C001	ComM_comX	ComM	STMI001.B.00001.C001_ComM_1_V	.	Streptococcus mitis B6	Bacteria	Firmicutes	.	10.1038/nrmicro3199	Yes	ComM
STMI001.B.00001.C001_00239	STMI001.B.00001.C001	ComM_comX	ComM	STMI001.B.00001.C001_ComM_1_V	.	Streptococcus mitis B6	Bacteria	Firmicutes	.	10.1038/nrmicro3199	Yes	ComM
STMI001.B.00001.C001_00065	STMI001.B.00001.C001	ComM_comA	ComM	STMI001.B.00001.C001_ComM_1_V	.	Streptococcus mitis B6	Bacteria	Firmicutes	.	10.1038/nrmicro3199	.	ComM
STMI001.B.00001.C001_00066	STMI001.B.00001.C001	ComM_comB	ComM	STMI001.B.00001.C001_ComM_1_V	.	Streptococcus mitis B6	Bacteria	Firmicutes	.	10.1038/nrmicro3199	Yes	ComM
STMI001.B.00001.C001_00205	STMI001.B.00001.C001	ComM_comGA	ComM	STMI001.B.00001.C001_ComM_1_V	ATPase_ext	Streptococcus mitis B6	Bacteria	Firmicutes	.	10.1038/nrmicro3199	Yes	ComM
STMI001.B.00001.C001_00206	STMI001.B.00001.C001	ComM_comGB	ComM	STMI001.B.00001.C001_ComM_1_V	IM_platform	Streptococcus mitis B6	Bacteria	Firmicutes	.	10.1038/nrmicro3199	Yes	ComM
STMI001.B.00001.C001_00207	STMI001.B.00001.C001	ComM_comGC	ComM	STMI001.B.00001.C001_ComM_1_V	major_pilin	Streptococcus mitis B6	Bacteria	Firmicutes	.	10.1038/nrmicro3199	Yes	ComM
STMI001.B.00001.C001_00208	STMI001.B.00001.C001	ComM_comGD	ComM	STMI001.B.00001.C001_ComM_1_V	minor_pilin	Streptococcus mitis B6	Bacteria	Firmicutes	.	10.1038/nrmicro3199	Yes	ComM
STMI001.B.00001.C001_00209	STMI001.B.00001.C001	ComM_comGE	ComM	STMI001.B.00001.C001_ComM_1_V	minor_pilin	Streptococcus mitis B6	Bacteria	Firmicutes	.	10.1038/nrmicro3199	Yes	ComM
STMI001.B.00001.C001_00210	STMI001.B.00001.C001	ComM_comGF	ComM	STMI001.B.00001.C001_ComM_1_V	.	Streptococcus mitis B6	Bacteria	Firmicutes	.	10.1038/nrmicro3199	Yes	ComM
STMI001.B.00001.C001_00211	STMI001.B.00001.C001	ComM_comGG	ComM	STMI001.B.00001.C001_ComM_1_V	.	Streptococcus mitis B6	Bacteria	Firmicutes	.	10.1038/nrmicro3199	Yes	ComM
STMI001.B.00001.C001_00239	STMI001.B.00001.C001	ComM_comX	ComM	STMI001.B.00001.C001_ComM_1_V	.	Streptococcus mitis B6	Bacteria	Firmicutes	.	10.1038/nrmicro3199	Yes	ComM
STMI001.B.00001.C001_00239	STMI001.B.00001.C001	ComM_comX	ComM	STMI001.B.00001.C001_ComM_1_V	.	Streptococcus mitis B6	Bacteria	Firmicutes	.	10.1038/nrmicro3199	Yes	ComM
STMI001.B.00001.C001_00319	STMI001.B.00001.C001	ComM_cndA	ComM	STMI001.B.00001.C001_ComM_1_V	.	Streptococcus mitis B6	Bacteria	Firmicutes	.	10.1038/nrmicro3199	.	ComM
STMI001.B.00001.C001_00548	STMI001.B.00001.C001	ComM_comC	ComM	STMI001.B.00001.C001_ComM_1_V	prepilinPeptidase	Streptococcus mitis B6	Bacteria	Firmicutes	.	10.1038/nrmicro3199	Yes	ComM
STMI001.B.00001.C001_00952	STMI001.B.00001.C001	ComM_comEA	ComM	STMI001.B.00001.C001_ComM_1_V	.	Streptococcus mitis B6	Bacteria	Firmicutes	.	10.1038/nrmicro3199	Yes	ComM
STMI001.B.00001.C001_00953	STMI001.B.00001.C001	ComM_comEC	ComM	STMI001.B.00001.C001_ComM_1_V	.	Streptococcus mitis B6	Bacteria	Firmicutes	.	10.1038/nrmicro3199	Yes	ComM
STMI001.B.00001.C001_00977	STMI001.B.00001.C001	ComM_coiA	ComM	STMI001.B.00001.C001_ComM_1_V	.	Streptococcus mitis B6	Bacteria	Firmicutes	.	10.1038/nrmicro3199	No	ComM
STMI001.B.00001.C001_01412	STMI001.B.00001.C001	ComM_comEB	ComM	STMI001.B.00001.C001_ComM_1_V	.	Streptococcus mitis B6	Bacteria	Firmicutes	.	10.1038/nrmicro3199	Yes	ComM
STMI001.B.00001.C001_01834	STMI001.B.00001.C001	ComM_comM	ComM	STMI001.B.00001.C001_ComM_1_V	.	Streptococcus mitis B6	Bacteria	Firmicutes	.	10.1038/nrmicro3199	.	ComM
STMI001.B.00001.C001_01899	STMI001.B.00001.C001	ComM_ccs4	ComM	STMI001.B.00001.C001_ComM_1_V	.	Streptococcus mitis B6	Bacteria	Firmicutes	.	10.1038/nrmicro3199	.	ComM
STMI001.B.00001.C001_02043	STMI001.B.00001.C001	ComM_comFC	ComM	STMI001.B.00001.C001_ComM_1_V	.	Streptococcus mitis B6	Bacteria	Firmicutes	.	10.1038/nrmicro3199	No	ComM
STMI001.B.00001.C001_02044	STMI001.B.00001.C001	ComM_comFA	ComM	STMI001.B.00001.C001_ComM_1_V	.	Streptococcus mitis B6	Bacteria	Firmicutes	.	10.1038/nrmicro3199	No	ComM
STMI001.B.00001.C001_02069	STMI001.B.00001.C001	ComM_comE	ComM	STMI001.B.00001.C001_ComM_1_V	.	Streptococcus mitis B6	Bacteria	Firmicutes	.	10.1038/nrmicro3199	.	ComM
STMI001.B.00001.C001_02070	STMI001.B.00001.C001	ComM_comD	ComM	STMI001.B.00001.C001_ComM_1_V	.	Streptococcus mitis B6	Bacteria	Firmicutes	.	10.1038/nrmicro3199	.	ComM
STMA003.B.00002.C001_00653	STMA003.B.00002.C001	T2SS_gspE	T2SS	STMA003.B.00002.C001_T2SS_1_V	ATPase_ext	Stenotrophomonas maltophilia K279a	Bacteria	Proteobacteria	(Xps system)	10.1128/Iai.00546-13	Yes	T2SS
STMA003.B.00002.C001_00654	STMA003.B.00002.C001	T2SS_gspF	T2SS	STMA003.B.00002.C001_T2SS_1_V	IM_platform	Stenotrophomonas maltophilia K279a	Bacteria	Proteobacteria	(Xps system)	10.1128/Iai.00546-13	Yes	T2SS
STMA003.B.00002.C001_00655	STMA003.B.00002.C001	T2SS_gspG	T2SS	STMA003.B.00002.C001_T2SS_1_V	maj_pilin	Stenotrophomonas maltophilia K279a	Bacteria	Proteobacteria	(Xps system)	10.1128/Iai.00546-13	Yes	T2SS
STMA003.B.00002.C001_00656	STMA003.B.00002.C001	T2SS_gspH	T2SS	STMA003.B.00002.C001_T2SS_1_V	.	Stenotrophomonas maltophilia K279a	Bacteria	Proteobacteria	(Xps system)	10.1128/Iai.00546-13	Yes	T2SS
STMA003.B.00002.C001_00657	STMA003.B.00002.C001	T2SS_gspI	T2SS	STMA003.B.00002.C001_T2SS_1_V	.	Stenotrophomonas maltophilia K279a	Bacteria	Proteobacteria	(Xps system)	10.1128/Iai.00546-13	Yes	T2SS
STMA003.B.00002.C001_00658	STMA003.B.00002.C001	T2SS_gspJ	T2SS	STMA003.B.00002.C001_T2SS_1_V	.	Stenotrophomonas maltophilia K279a	Bacteria	Proteobacteria	(Xps system)	10.1128/Iai.00546-13	Yes	T2SS
STMA003.B.00002.C001_00659	STMA003.B.00002.C001	T2SS_gspK	T2SS	STMA003.B.00002.C001_T2SS_1_V	.	Stenotrophomonas maltophilia K279a	Bacteria	Proteobacteria	(Xps system)	10.1128/Iai.00546-13	Yes	T2SS
STMA003.B.00002.C001_00660	STMA003.B.00002.C001	T2SS_gspL	T2SS	STMA003.B.00002.C001_T2SS_1_V	.	Stenotrophomonas maltophilia K279a	Bacteria	Proteobacteria	(Xps system)	10.1128/Iai.00546-13	Yes	T2SS
STMA003.B.00002.C001_00661	STMA003.B.00002.C001	T2SS_gspM	T2SS	STMA003.B.00002.C001_T2SS_1_V	.	Stenotrophomonas maltophilia K279a	Bacteria	Proteobacteria	(Xps system)	10.1128/Iai.00546-13	Yes	T2SS
STMA003.B.00002.C001_00662	STMA003.B.00002.C001	T2SS_gspN	T2SS	STMA003.B.00002.C001_T2SS_1_V	.	Stenotrophomonas maltophilia K279a	Bacteria	Proteobacteria	(Xps system)	10.1128/Iai.00546-13	Yes	T2SS
STMA003.B.00002.C001_00663	STMA003.B.00002.C001	T2SS_gspD	T2SS	STMA003.B.00002.C001_T2SS_1_V	secretin	Stenotrophomonas maltophilia K279a	Bacteria	Proteobacteria	(Xps system)	10.1128/Iai.00546-13	Yes	T2SS
STMU001.B.00001.C001_00492	STMU001.B.00001.C001	ComM_comFA	ComM	STMU001.B.00001.C001_ComM_1_V	.	Streptococcus mutans UA159	Bacteria	Firmicutes	.	10.1038/nrmicro3199	No	ComM
STMU001.B.00001.C001_00493	STMU001.B.00001.C001	ComM_comFC	ComM	STMU001.B.00001.C001_ComM_1_V	.	Streptococcus mutans UA159	Bacteria	Firmicutes	.	10.1038/nrmicro3199	No	ComM
STMU001.B.00001.C001_00531	STMU001.B.00001.C001	ComM_comC	ComM	STMU001.B.00001.C001_ComM_1_V	prepilinPeptidase	Streptococcus mutans UA159	Bacteria	Firmicutes	.	10.1038/nrmicro3199	Yes	ComM
STMU001.B.00001.C001_00608	STMU001.B.00001.C001	ComM_comEA	ComM	STMU001.B.00001.C001_ComM_1_V	.	Streptococcus mutans UA159	Bacteria	Firmicutes	.	10.1038/nrmicro3199	Yes	ComM
STMU001.B.00001.C001_00609	STMU001.B.00001.C001	ComM_comEC	ComM	STMU001.B.00001.C001_ComM_1_V	.	Streptococcus mutans UA159	Bacteria	Firmicutes	.	10.1038/nrmicro3199	Yes	ComM
STMU001.B.00001.C001_00627	STMU001.B.00001.C001	ComM_coiA	ComM	STMU001.B.00001.C001_ComM_1_V	.	Streptococcus mutans UA159	Bacteria	Firmicutes	.	10.1038/nrmicro3199	No	ComM
STMU001.B.00001.C001_01748	STMU001.B.00001.C001	ComM_comEB	ComM	STMU001.B.00001.C001_ComM_1_V	.	Streptococcus mutans UA159	Bacteria	Firmicutes	.	10.1038/nrmicro3199	Yes	ComM
STMU001.B.00001.C001_01804	STMU001.B.00001.C001	ComM_comD	ComM	STMU001.B.00001.C001_ComM_1_V	.	Streptococcus mutans UA159	Bacteria	Firmicutes	.	10.1038/nrmicro3199	.	ComM
STMU001.B.00001.C001_01805	STMU001.B.00001.C001	ComM_comE	ComM	STMU001.B.00001.C001_ComM_1_V	.	Streptococcus mutans UA159	Bacteria	Firmicutes	.	10.1038/nrmicro3199	.	ComM
STMU001.B.00001.C001_01862	STMU001.B.00001.C001	ComM_comGG	ComM	STMU001.B.00001.C001_ComM_1_V	.	Streptococcus mutans UA159	Bacteria	Firmicutes	.	10.1038/nrmicro3199	Yes	ComM
STMU001.B.00001.C001_01863	STMU001.B.00001.C001	ComM_comGF	ComM	STMU001.B.00001.C001_ComM_1_V	.	Streptococcus mutans UA159	Bacteria	Firmicutes	.	10.1038/nrmicro3199	Yes	ComM
STMU001.B.00001.C001_01864	STMU001.B.00001.C001	ComM_comGE	ComM	STMU001.B.00001.C001_ComM_1_V	minor_pilin	Streptococcus mutans UA159	Bacteria	Firmicutes	.	10.1038/nrmicro3199	Yes	ComM
STMU001.B.00001.C001_01865	STMU001.B.00001.C001	ComM_comGD	ComM	STMU001.B.00001.C001_ComM_1_V	minor_pilin	Streptococcus mutans UA159	Bacteria	Firmicutes	.	10.1038/nrmicro3199	Yes	ComM
STMU001.B.00001.C001_01866	STMU001.B.00001.C001	ComM_comGC	ComM	STMU001.B.00001.C001_ComM_1_V	major_pilin	Streptococcus mutans UA159	Bacteria	Firmicutes	.	10.1038/nrmicro3199	Yes	ComM
STMU001.B.00001.C001_01867	STMU001.B.00001.C001	ComM_comGB	ComM	STMU001.B.00001.C001_ComM_1_V	IM_platform	Streptococcus mutans UA159	Bacteria	Firmicutes	.	10.1038/nrmicro3199	Yes	ComM
STMU001.B.00001.C001_01868	STMU001.B.00001.C001	ComM_comGA	ComM	STMU001.B.00001.C001_ComM_1_V	ATPase_ext	Streptococcus mutans UA159	Bacteria	Firmicutes	.	10.1038/nrmicro3199	Yes	ComM
STMU001.B.00001.C001_01878	STMU001.B.00001.C001	ComM_comX	ComM	STMU001.B.00001.C001_ComM_1_V	.	Streptococcus mutans UA159	Bacteria	Firmicutes	.	10.1038/nrmicro3199	Yes	ComM
STMU001.B.00001.C001_01967	STMU001.B.00001.C001	ComM_cinA	ComM	STMU001.B.00001.C001_ComM_1_V	.	Streptococcus mutans UA159	Bacteria	Firmicutes	.	10.1038/nrmicro3199	No	ComM
STOR001.B.00001.C001_00037	STOR001.B.00001.C001	ComM_comB	ComM	STOR001.B.00001.C001_ComM_1_V	.	Streptococcus oralis Uo5	Bacteria	Firmicutes	.	10.1038/nrmicro3199	Yes	ComM
STOR001.B.00001.C001_00164	STOR001.B.00001.C001	ComM_comGA	ComM	STOR001.B.00001.C001_ComM_1_V	ATPase_ext	Streptococcus oralis Uo5	Bacteria	Firmicutes	.	10.1038/nrmicro3199	Yes	ComM
STOR001.B.00001.C001_00165	STOR001.B.00001.C001	ComM_comGB	ComM	STOR001.B.00001.C001_ComM_1_V	IM_platform	Streptococcus oralis Uo5	Bacteria	Firmicutes	.	10.1038/nrmicro3199	Yes	ComM
STOR001.B.00001.C001_00166	STOR001.B.00001.C001	ComM_comGC	ComM	STOR001.B.00001.C001_ComM_1_V	major_pilin	Streptococcus oralis Uo5	Bacteria	Firmicutes	.	10.1038/nrmicro3199	Yes	ComM
STOR001.B.00001.C001_00167	STOR001.B.00001.C001	ComM_comGD	ComM	STOR001.B.00001.C001_ComM_1_V	minor_pilin	Streptococcus oralis Uo5	Bacteria	Firmicutes	.	10.1038/nrmicro3199	Yes	ComM
STOR001.B.00001.C001_00168	STOR001.B.00001.C001	ComM_comGE	ComM	STOR001.B.00001.C001_ComM_1_V	minor_pilin	Streptococcus oralis Uo5	Bacteria	Firmicutes	.	10.1038/nrmicro3199	Yes	ComM
STOR001.B.00001.C001_00169	STOR001.B.00001.C001	ComM_comGF	ComM	STOR001.B.00001.C001_ComM_1_V	.	Streptococcus oralis Uo5	Bacteria	Firmicutes	.	10.1038/nrmicro3199	Yes	ComM
STOR001.B.00001.C001_00170	STOR001.B.00001.C001	ComM_comGG	ComM	STOR001.B.00001.C001_ComM_1_V	.	Streptococcus oralis Uo5	Bacteria	Firmicutes	.	10.1038/nrmicro3199	Yes	ComM
STOR001.B.00001.C001_00470	STOR001.B.00001.C001	ComM_comC	ComM	STOR001.B.00001.C001_ComM_1_V	prepilinPeptidase	Streptococcus oralis Uo5	Bacteria	Firmicutes	.	10.1038/nrmicro3199	Yes	ComM
STOR001.B.00001.C001_01139	STOR001.B.00001.C001	ComM_coiA	ComM	STOR001.B.00001.C001_ComM_1_V	.	Streptococcus oralis Uo5	Bacteria	Firmicutes	.	10.1038/nrmicro3199	No	ComM
STOR001.B.00001.C001_01182	STOR001.B.00001.C001	ComM_comEC	ComM	STOR001.B.00001.C001_ComM_1_V	.	Streptococcus oralis Uo5	Bacteria	Firmicutes	.	10.1038/nrmicro3199	Yes	ComM
STOR001.B.00001.C001_01183	STOR001.B.00001.C001	ComM_comEA	ComM	STOR001.B.00001.C001_ComM_1_V	.	Streptococcus oralis Uo5	Bacteria	Firmicutes	.	10.1038/nrmicro3199	Yes	ComM
STOR001.B.00001.C001_01664	STOR001.B.00001.C001	ComM_cinA	ComM	STOR001.B.00001.C001_ComM_1_V	.	Streptococcus oralis Uo5	Bacteria	Firmicutes	.	10.1038/nrmicro3199	No	ComM
STPN001.B.00002.C001_00013	STPN001.B.00002.C001	ComM_comX	ComM	STPN001.B.00002.C001_ComM_1_V	.	Streptococcus pneumoniae R6	Bacteria	Firmicutes	.	10.1038/nrmicro3199	Yes	ComM
STPN001.B.00002.C001_00043	STPN001.B.00002.C001	ComM_comA	ComM	STPN001.B.00002.C001_ComM_1_V	.	Streptococcus pneumoniae R6	Bacteria	Firmicutes	.	10.1038/nrmicro3199	.	ComM
STPN001.B.00002.C001_00044	STPN001.B.00002.C001	ComM_comB	ComM	STPN001.B.00002.C001_ComM_1_V	.	Streptococcus pneumoniae R6	Bacteria	Firmicutes	.	10.1038/nrmicro3199	Yes	ComM
STPN001.B.00002.C001_00175	STPN001.B.00002.C001	ComM_ccs4	ComM	STPN001.B.00002.C001_ComM_1_V	.	Streptococcus pneumoniae R6	Bacteria	Firmicutes	.	10.1038/nrmicro3199	.	ComM
STPN001.B.00002.C001_00592	STPN001.B.00002.C001	ComM_comEB	ComM	STPN001.B.00002.C001_ComM_1_V	.	Streptococcus pneumoniae R6	Bacteria	Firmicutes	.	10.1038/nrmicro3199	Yes	ComM
STPN001.B.00002.C001_00768	STPN001.B.00002.C001	ComM_comEA	ComM	STPN001.B.00002.C001_ComM_1_V	.	Streptococcus pneumoniae R6	Bacteria	Firmicutes	.	10.1038/nrmicro3199	Yes	ComM
STPN001.B.00002.C001_00769	STPN001.B.00002.C001	ComM_comEC	ComM	STPN001.B.00002.C001_ComM_1_V	.	Streptococcus pneumoniae R6	Bacteria	Firmicutes	.	10.1038/nrmicro3199	Yes	ComM
STPN001.B.00002.C001_00790	STPN001.B.00002.C001	ComM_coiA	ComM	STPN001.B.00002.C001_ComM_1_V	.	Streptococcus pneumoniae R6	Bacteria	Firmicutes	.	10.1038/nrmicro3199	No	ComM
STPN001.B.00002.C001_01454	STPN001.B.00002.C001	ComM_comC	ComM	STPN001.B.00002.C001_ComM_1_V	prepilinPeptidase	Streptococcus pneumoniae R6	Bacteria	Firmicutes	.	10.1038/nrmicro3199	Yes	ComM
STPN001.B.00002.C001_01586	STPN001.B.00002.C001	ComM_cinA	ComM	STPN001.B.00002.C001_ComM_1_V	.	Streptococcus pneumoniae R6	Bacteria	Firmicutes	.	10.1038/nrmicro3199	No	ComM
STPN001.B.00002.C001_01662	STPN001.B.00002.C001	ComM_comX	ComM	STPN001.B.00002.C001_ComM_1_V	.	Streptococcus pneumoniae R6	Bacteria	Firmicutes	.	10.1038/nrmicro3199	Yes	ComM
STPN001.B.00002.C001_01698	STPN001.B.00002.C001	ComM_comGG	ComM	STPN001.B.00002.C001_ComM_1_V	.	Streptococcus pneumoniae R6	Bacteria	Firmicutes	.	10.1038/nrmicro3199	Yes	ComM
STPN001.B.00002.C001_01699	STPN001.B.00002.C001	ComM_comGF	ComM	STPN001.B.00002.C001_ComM_1_V	.	Streptococcus pneumoniae R6	Bacteria	Firmicutes	.	10.1038/nrmicro3199	Yes	ComM
STPN001.B.00002.C001_01700	STPN001.B.00002.C001	ComM_comGD	ComM	STPN001.B.00002.C001_ComM_1_V	minor_pilin	Streptococcus pneumoniae R6	Bacteria	Firmicutes	.	10.1038/nrmicro3199	Yes	ComM
STPN001.B.00002.C001_01701	STPN001.B.00002.C001	ComM_comGC	ComM	STPN001.B.00002.C001_ComM_1_V	major_pilin	Streptococcus pneumoniae R6	Bacteria	Firmicutes	.	10.1038/nrmicro3199	Yes	ComM
STPN001.B.00002.C001_01702	STPN001.B.00002.C001	ComM_comGB	ComM	STPN001.B.00002.C001_ComM_1_V	IM_platform	Streptococcus pneumoniae R6	Bacteria	Firmicutes	.	10.1038/nrmicro3199	Yes	ComM
STPN001.B.00002.C001_01703	STPN001.B.00002.C001	ComM_comGA	ComM	STPN001.B.00002.C001_ComM_1_V	ATPase_ext	Streptococcus pneumoniae R6	Bacteria	Firmicutes	.	10.1038/nrmicro3199	Yes	ComM
STPN001.B.00002.C001_01853	STPN001.B.00002.C001	ComM_comFC	ComM	STPN001.B.00002.C001_ComM_1_V	.	Streptococcus pneumoniae R6	Bacteria	Firmicutes	.	10.1038/nrmicro3199	No	ComM
STPN001.B.00002.C001_01854	STPN001.B.00002.C001	ComM_comFA	ComM	STPN001.B.00002.C001_ComM_1_V	.	Streptococcus pneumoniae R6	Bacteria	Firmicutes	.	10.1038/nrmicro3199	No	ComM
STPN001.B.00002.C001_01879	STPN001.B.00002.C001	ComM_comE	ComM	STPN001.B.00002.C001_ComM_1_V	.	Streptococcus pneumoniae R6	Bacteria	Firmicutes	.	10.1038/nrmicro3199	.	ComM
STPN001.B.00002.C001_01880	STPN001.B.00002.C001	ComM_comD	ComM	STPN001.B.00002.C001_ComM_1_V	.	Streptococcus pneumoniae R6	Bacteria	Firmicutes	.	10.1038/nrmicro3199	.	ComM
STSA001.B.00004.C001_00070	STSA001.B.00004.C001	ComM_cinA	ComM	STSA001.B.00004.C001_ComM_1_V	.	Streptococcus salivarius	Bacteria	Firmicutes	.	10.1038/nrmicro3199	No	ComM
STSA001.B.00004.C001_00401	STSA001.B.00004.C001	ComM_comFA	ComM	STSA001.B.00004.C001_ComM_1_V	.	Streptococcus salivarius	Bacteria	Firmicutes	.	10.1038/nrmicro3199	No	ComM
STSA001.B.00004.C001_00402	STSA001.B.00004.C001	ComM_comFC	ComM	STSA001.B.00004.C001_ComM_1_V	.	Streptococcus salivarius	Bacteria	Firmicutes	.	10.1038/nrmicro3199	No	ComM
STSA001.B.00004.C001_00485	STSA001.B.00004.C001	ComM_coiA	ComM	STSA001.B.00004.C001_ComM_1_V	.	Streptococcus salivarius	Bacteria	Firmicutes	.	10.1038/nrmicro3199	No	ComM
STSA001.B.00004.C001_00730	STSA001.B.00004.C001	ComM_cfoX	ComM	STSA001.B.00004.C001_ComM_1_V	.	Streptococcus salivarius	Bacteria	Firmicutes	.	10.1038/nrmicro3199	.	ComM
STSA001.B.00004.C001_01589	STSA001.B.00004.C001	ComM_comEC	ComM	STSA001.B.00004.C001_ComM_1_V	.	Streptococcus salivarius	Bacteria	Firmicutes	.	10.1038/nrmicro3199	Yes	ComM
STSA001.B.00004.C001_01590	STSA001.B.00004.C001	ComM_comEA	ComM	STSA001.B.00004.C001_ComM_1_V	.	Streptococcus salivarius	Bacteria	Firmicutes	.	10.1038/nrmicro3199	Yes	ComM
STSA001.B.00004.C001_01894	STSA001.B.00004.C001	ComM_comGG	ComM	STSA001.B.00004.C001_ComM_1_V	.	Streptococcus salivarius	Bacteria	Firmicutes	.	10.1038/nrmicro3199	Yes	ComM
STSA001.B.00004.C001_01895	STSA001.B.00004.C001	ComM_comGF	ComM	STSA001.B.00004.C001_ComM_1_V	.	Streptococcus salivarius	Bacteria	Firmicutes	.	10.1038/nrmicro3199	Yes	ComM
STSA001.B.00004.C001_01896	STSA001.B.00004.C001	ComM_comGE	ComM	STSA001.B.00004.C001_ComM_1_V	minor_pilin	Streptococcus salivarius	Bacteria	Firmicutes	.	10.1038/nrmicro3199	Yes	ComM
STSA001.B.00004.C001_01897	STSA001.B.00004.C001	ComM_comGD	ComM	STSA001.B.00004.C001_ComM_1_V	minor_pilin	Streptococcus salivarius	Bacteria	Firmicutes	.	10.1038/nrmicro3199	Yes	ComM
STSA001.B.00004.C001_01898	STSA001.B.00004.C001	ComM_comGC	ComM	STSA001.B.00004.C001_ComM_1_V	major_pilin	Streptococcus salivarius	Bacteria	Firmicutes	.	10.1038/nrmicro3199	Yes	ComM
STSA001.B.00004.C001_01899	STSA001.B.00004.C001	ComM_comGB	ComM	STSA001.B.00004.C001_ComM_1_V	IM_platform	Streptococcus salivarius	Bacteria	Firmicutes	.	10.1038/nrmicro3199	Yes	ComM
STSA001.B.00004.C001_01900	STSA001.B.00004.C001	ComM_comGA	ComM	STSA001.B.00004.C001_ComM_1_V	ATPase_ext	Streptococcus salivarius	Bacteria	Firmicutes	.	10.1038/nrmicro3199	Yes	ComM
STSA002.B.00001.C001_00017	STSA002.B.00001.C001	ComM_comX	ComM	STSA002.B.00001.C001_ComM_1_V	.	Streptococcus sanguinis SK36	Bacteria	Firmicutes	.	10.1038/nrmicro3199	Yes	ComM
STSA002.B.00001.C001_00215	STSA002.B.00001.C001	ComM_comGA	ComM	STSA002.B.00001.C001_ComM_1_V	ATPase_ext	Streptococcus sanguinis SK36	Bacteria	Firmicutes	.	10.1038/nrmicro3199	Yes	ComM
STSA002.B.00001.C001_00216	STSA002.B.00001.C001	ComM_comGB	ComM	STSA002.B.00001.C001_ComM_1_V	IM_platform	Streptococcus sanguinis SK36	Bacteria	Firmicutes	.	10.1038/nrmicro3199	Yes	ComM
STSA002.B.00001.C001_00217	STSA002.B.00001.C001	ComM_comGC	ComM	STSA002.B.00001.C001_ComM_1_V	major_pilin	Streptococcus sanguinis SK36	Bacteria	Firmicutes	.	10.1038/nrmicro3199	Yes	ComM
STSA002.B.00001.C001_00218	STSA002.B.00001.C001	ComM_comGD	ComM	STSA002.B.00001.C001_ComM_1_V	minor_pilin	Streptococcus sanguinis SK36	Bacteria	Firmicutes	.	10.1038/nrmicro3199	Yes	ComM
STSA002.B.00001.C001_00219	STSA002.B.00001.C001	ComM_comGE	ComM	STSA002.B.00001.C001_ComM_1_V	minor_pilin	Streptococcus sanguinis SK36	Bacteria	Firmicutes	.	10.1038/nrmicro3199	Yes	ComM
STSA002.B.00001.C001_00220	STSA002.B.00001.C001	ComM_comGF	ComM	STSA002.B.00001.C001_ComM_1_V	.	Streptococcus sanguinis SK36	Bacteria	Firmicutes	.	10.1038/nrmicro3199	Yes	ComM
STSA002.B.00001.C001_00221	STSA002.B.00001.C001	ComM_comGG	ComM	STSA002.B.00001.C001_ComM_1_V	.	Streptococcus sanguinis SK36	Bacteria	Firmicutes	.	10.1038/nrmicro3199	Yes	ComM
STSA002.B.00001.C001_00652	STSA002.B.00001.C001	ComM_comC	ComM	STSA002.B.00001.C001_ComM_1_V	prepilinPeptidase	Streptococcus sanguinis SK36	Bacteria	Firmicutes	.	10.1038/nrmicro3199	Yes	ComM
STSA002.B.00001.C001_00722	STSA002.B.00001.C001	ComM_comEA	ComM	STSA002.B.00001.C001_ComM_1_V	.	Streptococcus sanguinis SK36	Bacteria	Firmicutes	.	10.1038/nrmicro3199	Yes	ComM
STSA002.B.00001.C001_00723	STSA002.B.00001.C001	ComM_comEC	ComM	STSA002.B.00001.C001_ComM_1_V	.	Streptococcus sanguinis SK36	Bacteria	Firmicutes	.	10.1038/nrmicro3199	Yes	ComM
STSA002.B.00001.C001_00753	STSA002.B.00001.C001	ComM_coiA	ComM	STSA002.B.00001.C001_ComM_1_V	.	Streptococcus sanguinis SK36	Bacteria	Firmicutes	.	10.1038/nrmicro3199	No	ComM
STSA002.B.00001.C001_01467	STSA002.B.00001.C001	ComM_comEB	ComM	STSA002.B.00001.C001_ComM_1_V	.	Streptococcus sanguinis SK36	Bacteria	Firmicutes	.	10.1038/nrmicro3199	Yes	ComM
STSA002.B.00001.C001_01808	STSA002.B.00001.C001	ComM_comFC	ComM	STSA002.B.00001.C001_ComM_1_V	.	Streptococcus sanguinis SK36	Bacteria	Firmicutes	.	10.1038/nrmicro3199	No	ComM
STSA002.B.00001.C001_01809	STSA002.B.00001.C001	ComM_comFA	ComM	STSA002.B.00001.C001_ComM_1_V	.	Streptococcus sanguinis SK36	Bacteria	Firmicutes	.	10.1038/nrmicro3199	No	ComM
STSA002.B.00001.C001_02208	STSA002.B.00001.C001	ComM_cinA	ComM	STSA002.B.00001.C001_ComM_1_V	.	Streptococcus sanguinis SK36	Bacteria	Firmicutes	.	10.1038/nrmicro3199	No	ComM
STSA002.B.00001.C001_02337	STSA002.B.00001.C001	ComM_comE	ComM	STSA002.B.00001.C001_ComM_1_V	.	Streptococcus sanguinis SK36	Bacteria	Firmicutes	.	10.1038/nrmicro3199	.	ComM
STSA002.B.00001.C001_02338	STSA002.B.00001.C001	ComM_comD	ComM	STSA002.B.00001.C001_ComM_1_V	.	Streptococcus sanguinis SK36	Bacteria	Firmicutes	.	10.1038/nrmicro3199	.	ComM
STTH001.B.00003.C001_00397	STTH001.B.00003.C001	ComM_comFA	ComM	STTH001.B.00003.C001_ComM_1_V	.	Streptococcus thermophilus LMD-9	Bacteria	Firmicutes	.	10.1038/nrmicro3199	No	ComM
STTH001.B.00003.C001_00398	STTH001.B.00003.C001	ComM_comFC	ComM	STTH001.B.00003.C001_ComM_1_V	.	Streptococcus thermophilus LMD-9	Bacteria	Firmicutes	.	10.1038/nrmicro3199	No	ComM
STTH001.B.00003.C001_00480	STTH001.B.00003.C001	ComM_coiA	ComM	STTH001.B.00003.C001_ComM_1_V	.	Streptococcus thermophilus LMD-9	Bacteria	Firmicutes	.	10.1038/nrmicro3199	No	ComM
STTH001.B.00003.C001_00746	STTH001.B.00003.C001	ComM_comC	ComM	STTH001.B.00003.C001_ComM_1_V	prepilinPeptidase	Streptococcus thermophilus LMD-9	Bacteria	Firmicutes	.	10.1038/nrmicro3199	Yes	ComM
STTH001.B.00003.C001_01491	STTH001.B.00003.C001	ComM_comEC	ComM	STTH001.B.00003.C001_ComM_1_V	.	Streptococcus thermophilus LMD-9	Bacteria	Firmicutes	.	10.1038/nrmicro3199	Yes	ComM
STTH001.B.00003.C001_01492	STTH001.B.00003.C001	ComM_comEA	ComM	STTH001.B.00003.C001_ComM_1_V	.	Streptococcus thermophilus LMD-9	Bacteria	Firmicutes	.	10.1038/nrmicro3199	Yes	ComM
STTH001.B.00003.C001_01789	STTH001.B.00003.C001	ComM_comGG	ComM	STTH001.B.00003.C001_ComM_1_V	.	Streptococcus thermophilus LMD-9	Bacteria	Firmicutes	.	10.1038/nrmicro3199	Yes	ComM
STTH001.B.00003.C001_01790	STTH001.B.00003.C001	ComM_comGF	ComM	STTH001.B.00003.C001_ComM_1_V	.	Streptococcus thermophilus LMD-9	Bacteria	Firmicutes	.	10.1038/nrmicro3199	Yes	ComM
STTH001.B.00003.C001_01791	STTH001.B.00003.C001	ComM_comGE	ComM	STTH001.B.00003.C001_ComM_1_V	minor_pilin	Streptococcus thermophilus LMD-9	Bacteria	Firmicutes	.	10.1038/nrmicro3199	Yes	ComM
STTH001.B.00003.C001_01792	STTH001.B.00003.C001	ComM_comGD	ComM	STTH001.B.00003.C001_ComM_1_V	minor_pilin	Streptococcus thermophilus LMD-9	Bacteria	Firmicutes	.	10.1038/nrmicro3199	Yes	ComM
STTH001.B.00003.C001_01793	STTH001.B.00003.C001	ComM_comGC	ComM	STTH001.B.00003.C001_ComM_1_V	major_pilin	Streptococcus thermophilus LMD-9	Bacteria	Firmicutes	.	10.1038/nrmicro3199	Yes	ComM
STTH001.B.00003.C001_01794	STTH001.B.00003.C001	ComM_comGB	ComM	STTH001.B.00003.C001_ComM_1_V	IM_platform	Streptococcus thermophilus LMD-9	Bacteria	Firmicutes	.	10.1038/nrmicro3199	Yes	ComM
STTH001.B.00003.C001_01795	STTH001.B.00003.C001	ComM_comGA	ComM	STTH001.B.00003.C001_ComM_1_V	ATPase_ext	Streptococcus thermophilus LMD-9	Bacteria	Firmicutes	.	10.1038/nrmicro3199	Yes	ComM
SYEL001.B.00002.C001_00048	SYEL001.B.00002.C001	T4P_pilA	T4P	SYEL001.B.00002.C001_T4P_1_V	maj_pilin	Synechococcus elongatus PCC 7942	Bacteria	Cyanobacteria	.	10.1111/1462-2920.12070	Yes	T4P
SYEL001.B.00002.C001_00049	SYEL001.B.00002.C001	T4P_pilA	T4P	SYEL001.B.00002.C001_T4P_1_V	maj_pilin	Synechococcus elongatus PCC 7942	Bacteria	Cyanobacteria	.	10.1111/1462-2920.12070	Yes	T4P
SYEL001.B.00002.C001_01962	SYEL001.B.00002.C001	T4P_pilD	T4P	SYEL001.B.00002.C001_T4P_1_V	prepilin	Synechococcus elongatus PCC 7942	Bacteria	Cyanobacteria	.	10.1111/1462-2920.12070	Yes	T4P
SYEL001.B.00002.C001_02096	SYEL001.B.00002.C001	T4P_pilC	T4P	SYEL001.B.00002.C001_T4P_1_V	IM_platform	Synechococcus elongatus PCC 7942	Bacteria	Cyanobacteria	.	10.1111/1462-2920.12070	Yes	T4P
SYEL001.B.00002.C001_02097	SYEL001.B.00002.C001	T4P_pilT	T4P	SYEL001.B.00002.C001_T4P_1_V	ATPase_ret	Synechococcus elongatus PCC 7942	Bacteria	Cyanobacteria	.	10.1111/1462-2920.12070	Yes	T4P
SYEL001.B.00002.C001_02098	SYEL001.B.00002.C001	T4P_pilB	T4P	SYEL001.B.00002.C001_T4P_1_V	ATPase_ext	Synechococcus elongatus PCC 7942	Bacteria	Cyanobacteria	.	10.1111/1462-2920.12070	Yes	T4P
SYEL001.B.00002.C001_02486	SYEL001.B.00002.C001	T4P_pilQ	T4P	SYEL001.B.00002.C001_T4P_1_V	secretin	Synechococcus elongatus PCC 7942	Bacteria	Cyanobacteria	.	10.1111/1462-2920.12070	Yes	T4P
SYEL001.B.00002.C001_02487	SYEL001.B.00002.C001	T4P_pilO	T4P	SYEL001.B.00002.C001_T4P_1_V	.	Synechococcus elongatus PCC 7942	Bacteria	Cyanobacteria	.	10.1111/1462-2920.12070	Yes	T4P
SYEL001.B.00002.C001_02488	SYEL001.B.00002.C001	T4P_pilN	T4P	SYEL001.B.00002.C001_T4P_1_V	.	Synechococcus elongatus PCC 7942	Bacteria	Cyanobacteria	.	10.1111/1462-2920.12070	Yes	T4P
SYEL001.B.00002.C001_02489	SYEL001.B.00002.C001	T4P_pilM	T4P	SYEL001.B.00002.C001_T4P_1_V	.	Synechococcus elongatus PCC 7942	Bacteria	Cyanobacteria	.	10.1111/1462-2920.12070	Yes	T4P
SYEL001.B.00002.C001_02633	SYEL001.B.00002.C001	T4P_fimT	T4P	SYEL001.B.00002.C001_T4P_1_V	min_pilin	Synechococcus elongatus PCC 7942	Bacteria	Cyanobacteria	.	10.1111/1462-2920.12070	Yes	T4P
SYEL001.B.00002.C001_02634	SYEL001.B.00002.C001	T4P_pilW	T4P	SYEL001.B.00002.C001_T4P_1_V	min_pilin	Synechococcus elongatus PCC 7942	Bacteria	Cyanobacteria	.	10.1111/1462-2920.12070	Yes	T4P
SYSP003.B.00001.C001_00063	SYSP003.B.00001.C001	T4P_pilD	T4P	SYSP003.B.00001.C001_T4P_1_V	prepilin	Synechocystis sp. PCC 6803	Bacteria	Cyanobacteria	Com	PMID: 11158445	Yes	T4P
SYSP003.B.00001.C001_00705	SYSP003.B.00001.C001	T4P_fimT	T4P	SYSP003.B.00001.C001_T4P_1_V	min_pilin	Synechocystis sp. PCC 6803	Bacteria	Cyanobacteria	Com	PMID: 11158445	Yes	T4P
SYSP003.B.00001.C001_00706	SYSP003.B.00001.C001	T4P_pilV	T4P	SYSP003.B.00001.C001_T4P_1_V	min_pilin	Synechocystis sp. PCC 6803	Bacteria	Cyanobacteria	Com	PMID: 11158445	Yes	T4P
SYSP003.B.00001.C001_00707	SYSP003.B.00001.C001	T4P_pilW	T4P	SYSP003.B.00001.C001_T4P_1_V	min_pilin	Synechocystis sp. PCC 6803	Bacteria	Cyanobacteria	Com	PMID: 11158445	Yes	T4P
SYSP003.B.00001.C001_01211	SYSP003.B.00001.C001	T4P_pilA	T4P	SYSP003.B.00001.C001_T4P_1_V	maj_pilin	Synechocystis sp. PCC 6803	Bacteria	Cyanobacteria	Com	PMID: 11158445	Yes	T4P
SYSP003.B.00001.C001_01212	SYSP003.B.00001.C001	T4P_pilA	T4P	SYSP003.B.00001.C001_T4P_1_V	maj_pilin	Synechocystis sp. PCC 6803	Bacteria	Cyanobacteria	Com	PMID: 11158445	Yes	T4P
SYSP003.B.00001.C001_01760	SYSP003.B.00001.C001	T4P_pilM	T4P	SYSP003.B.00001.C001_T4P_1_V	.	Synechocystis sp. PCC 6803	Bacteria	Cyanobacteria	Com	PMID: 11158445	Yes	T4P
SYSP003.B.00001.C001_01761	SYSP003.B.00001.C001	T4P_pilN	T4P	SYSP003.B.00001.C001_T4P_1_V	.	Synechocystis sp. PCC 6803	Bacteria	Cyanobacteria	Com	PMID: 11158445	Yes	T4P
SYSP003.B.00001.C001_01762	SYSP003.B.00001.C001	T4P_pilO	T4P	SYSP003.B.00001.C001_T4P_1_V	.	Synechocystis sp. PCC 6803	Bacteria	Cyanobacteria	Com	PMID: 11158445	Yes	T4P
SYSP003.B.00001.C001_01763	SYSP003.B.00001.C001	T4P_pilQ	T4P	SYSP003.B.00001.C001_T4P_1_V	secretin	Synechocystis sp. PCC 6803	Bacteria	Cyanobacteria	Com	PMID: 11158445	Yes	T4P
SYSP003.B.00001.C001_01933	SYSP003.B.00001.C001	T4P_pilT	T4P	SYSP003.B.00001.C001_T4P_1_V	ATPase_ret	Synechocystis sp. PCC 6803	Bacteria	Cyanobacteria	Com	PMID: 11158445	Yes	T4P
SYSP003.B.00001.C001_02066	SYSP003.B.00001.C001	T4P_pilT	T4P	SYSP003.B.00001.C001_T4P_1_V	ATPase_ret	Synechocystis sp. PCC 6803	Bacteria	Cyanobacteria	Com	PMID: 11158445	Yes	T4P
SYSP003.B.00001.C001_02068	SYSP003.B.00001.C001	T4P_pilC	T4P	SYSP003.B.00001.C001_T4P_1_V	IM_platform	Synechocystis sp. PCC 6803	Bacteria	Cyanobacteria	Com	PMID: 11158445	Yes	T4P
SYSP003.B.00001.C001_02414	SYSP003.B.00001.C001	T4P_pilB	T4P	SYSP003.B.00001.C001_T4P_1_V	ATPase_ext	Synechocystis sp. PCC 6803	Bacteria	Cyanobacteria	Com	PMID: 11158445	No	T4P
THTH002.B.00001.C001_00864	THTH002.B.00001.C001	T4P_fimT	T4P	THTH002.B.00001.C001_T4P_1_V	min_pilin	Thermus thermophilus HB27	Bacteria	Deinococcus-Thermus	Com	10.1007/s00203-003-0616-6	Yes	T4P
THTH002.B.00001.C001_00865	THTH002.B.00001.C001	T4P_pilV	T4P	THTH002.B.00001.C001_T4P_1_V	min_pilin	Thermus thermophilus HB27	Bacteria	Deinococcus-Thermus	Com	10.1007/s00203-003-0616-6	Yes	T4P
THTH002.B.00001.C001_00866	THTH002.B.00001.C001	T4P_pilW	T4P	THTH002.B.00001.C001_T4P_1_V	min_pilin	Thermus thermophilus HB27	Bacteria	Deinococcus-Thermus	Com	10.1007/s00203-003-0616-6	Yes	T4P
THTH002.B.00001.C001_00867	THTH002.B.00001.C001	T4P_pilX	T4P	THTH002.B.00001.C001_T4P_1_V	min_pilin	Thermus thermophilus HB27	Bacteria	Deinococcus-Thermus	Com	10.1007/s00203-003-0616-6	Yes	T4P
THTH002.B.00001.C001_00868	THTH002.B.00001.C001	T4P_pilA	T4P	THTH002.B.00001.C001_T4P_1_V	maj_pilin	Thermus thermophilus HB27	Bacteria	Deinococcus-Thermus	Com	10.1007/s00203-003-0616-6	Yes	T4P
THTH002.B.00001.C001_01025	THTH002.B.00001.C001	T4P_pilM	T4P	THTH002.B.00001.C001_T4P_1_V	.	Thermus thermophilus HB27	Bacteria	Deinococcus-Thermus	Com	10.1007/s00203-003-0616-6	Yes	T4P
THTH002.B.00001.C001_01026	THTH002.B.00001.C001	T4P_pilN	T4P	THTH002.B.00001.C001_T4P_1_V	.	Thermus thermophilus HB27	Bacteria	Deinococcus-Thermus	Com	10.1007/s00203-003-0616-6	Yes	T4P
THTH002.B.00001.C001_01027	THTH002.B.00001.C001	T4P_pilO	T4P	THTH002.B.00001.C001_T4P_1_V	.	Thermus thermophilus HB8	Bacteria	Deinococcus-Thermus	Com	10.1007/s00203-003-0616-6	Yes	T4P
THTH002.B.00001.C001_01029	THTH002.B.00001.C001	T4P_pilQ	T4P	THTH002.B.00001.C001_T4P_1_V	secretin	Thermus thermophilus HB27	Bacteria	Deinococcus-Thermus	Com	10.1007/s00203-003-0616-6	Yes	T4P
THTH002.B.00001.C001_01641	THTH002.B.00001.C001	T4P_pilT	T4P	THTH002.B.00001.C001_T4P_1_V	ATPase_ret	Thermus thermophilus HB27	Bacteria	Deinococcus-Thermus	Com	10.1007/s00203-003-0616-6	Yes	T4P
THTH002.B.00001.C001_01642	THTH002.B.00001.C001	T4P_pilB	T4P	THTH002.B.00001.C001_T4P_1_V	ATPase_ext	Thermus thermophilus HB27	Bacteria	Deinococcus-Thermus	Com	10.1007/s00203-003-0616-6	Yes	T4P
THTH002.B.00001.C001_01741	THTH002.B.00001.C001	T4P_pilD	T4P	THTH002.B.00001.C001_T4P_1_V	prepilin	Thermus thermophilus HB27	Bacteria	Deinococcus-Thermus	Com	10.1007/s00203-003-0616-6	Yes	T4P
VEEI001.B.00001.C001_00019	VEEI001.B.00001.C001	T4P_pilQ	T4P	VEEI001.B.00001.C001_T4P_1_V	secretin	Verminephrobacter eiseniae EF01-2	Bacteria	Proteobacteria	.	10.1038/ismej.2011.183	Yes	T4P
VEEI001.B.00001.C001_00020	VEEI001.B.00001.C001	T4P_pilP	T4P	VEEI001.B.00001.C001_T4P_1_V	.	Verminephrobacter eiseniae EF01-2	Bacteria	Proteobacteria	.	10.1038/ismej.2011.183	Yes	T4P
VEEI001.B.00001.C001_00021	VEEI001.B.00001.C001	T4P_pilO	T4P	VEEI001.B.00001.C001_T4P_1_V	.	Verminephrobacter eiseniae EF01-2	Bacteria	Proteobacteria	.	10.1038/ismej.2011.183	Yes	T4P
VEEI001.B.00001.C001_00022	VEEI001.B.00001.C001	T4P_pilN	T4P	VEEI001.B.00001.C001_T4P_1_V	.	Verminephrobacter eiseniae EF01-2	Bacteria	Proteobacteria	.	10.1038/ismej.2011.183	Yes	T4P
VEEI001.B.00001.C001_00023	VEEI001.B.00001.C001	T4P_pilM	T4P	VEEI001.B.00001.C001_T4P_1_V	.	Verminephrobacter eiseniae EF01-2	Bacteria	Proteobacteria	.	10.1038/ismej.2011.183	Yes	T4P
VEEI001.B.00001.C001_00275	VEEI001.B.00001.C001	T4P_pilU	T4P	VEEI001.B.00001.C001_T4P_1_V	ATPase_ret	Verminephrobacter eiseniae EF01-2	Bacteria	Proteobacteria	.	10.1038/ismej.2011.183	No	T4P
VEEI001.B.00001.C001_00487	VEEI001.B.00001.C001	T4P_fimT	T4P	VEEI001.B.00001.C001_T4P_1_V	min_pilin	Verminephrobacter eiseniae EF01-2	Bacteria	Proteobacteria	.	10.1038/ismej.2011.183	Yes	T4P
VEEI001.B.00001.C001_00489	VEEI001.B.00001.C001	T4P_pilW	T4P	VEEI001.B.00001.C001_T4P_1_V	min_pilin	Verminephrobacter eiseniae EF01-2	Bacteria	Proteobacteria	.	10.1038/ismej.2011.183	Yes	T4P
VEEI001.B.00001.C001_00490	VEEI001.B.00001.C001	T4P_pilX	T4P	VEEI001.B.00001.C001_T4P_1_V	min_pilin	Verminephrobacter eiseniae EF01-2	Bacteria	Proteobacteria	.	10.1038/ismej.2011.183	Yes	T4P
VEEI001.B.00001.C001_00491	VEEI001.B.00001.C001	T4P_pilY	T4P	VEEI001.B.00001.C001_T4P_1_V	min_pilin	Verminephrobacter eiseniae EF01-2	Bacteria	Proteobacteria	.	10.1038/ismej.2011.183	Yes	T4P
VEEI001.B.00001.C001_00492	VEEI001.B.00001.C001	T4P_pilA	T4P	VEEI001.B.00001.C001_T4P_1_V	min_pilin	Verminephrobacter eiseniae EF01-2	Bacteria	Proteobacteria	.	10.1038/ismej.2011.183	Yes	T4P
VEEI001.B.00001.C001_01647	VEEI001.B.00001.C001	T4P_pilT	T4P	VEEI001.B.00001.C001_T4P_1_V	ATPase_ret	Verminephrobacter eiseniae EF01-2	Bacteria	Proteobacteria	.	10.1038/ismej.2011.183	Yes	T4P
VEEI001.B.00001.C001_01649	VEEI001.B.00001.C001	T4P_pilU	T4P	VEEI001.B.00001.C001_T4P_1_V	ATPase_ret	Verminephrobacter eiseniae EF01-2	Bacteria	Proteobacteria	.	10.1038/ismej.2011.183	Yes	T4P
VEEI001.B.00001.C001_02753	VEEI001.B.00001.C001	T4P_pilV	T4P	VEEI001.B.00001.C001_T4P_1_V	min_pilin	Verminephrobacter eiseniae EF01-2	Bacteria	Proteobacteria	.	10.1038/ismej.2011.183	Yes	T4P
VEEI001.B.00001.C001_02755	VEEI001.B.00001.C001	T4P_pilX	T4P	VEEI001.B.00001.C001_T4P_1_V	min_pilin	Verminephrobacter eiseniae EF01-2	Bacteria	Proteobacteria	.	10.1038/ismej.2011.183	Yes	T4P
VEEI001.B.00001.C001_02756	VEEI001.B.00001.C001	T4P_pilY	T4P	VEEI001.B.00001.C001_T4P_1_V	min_pilin	Verminephrobacter eiseniae EF01-2	Bacteria	Proteobacteria	.	10.1038/ismej.2011.183	Yes	T4P
VEEI001.B.00001.C001_02757	VEEI001.B.00001.C001	T4P_pilE	T4P	VEEI001.B.00001.C001_T4P_1_V	min_pilin	Verminephrobacter eiseniae EF01-2	Bacteria	Proteobacteria	.	10.1038/ismej.2011.183	Yes	T4P
VEEI001.B.00001.C001_02758	VEEI001.B.00001.C001	T4P_fimT	T4P	VEEI001.B.00001.C001_T4P_1_V	min_pilin	Verminephrobacter eiseniae EF01-2	Bacteria	Proteobacteria	.	10.1038/ismej.2011.183	Yes	T4P
VEEI001.B.00001.C001_03703	VEEI001.B.00001.C001	T4P_pilA	T4P	VEEI001.B.00001.C001_T4P_1_V	min_pilin	Verminephrobacter eiseniae EF01-2	Bacteria	Proteobacteria	.	10.1038/ismej.2011.183	Yes	T4P
VEEI001.B.00001.C001_03704	VEEI001.B.00001.C001	T4P_pilY	T4P	VEEI001.B.00001.C001_T4P_1_V	min_pilin	Verminephrobacter eiseniae EF01-2	Bacteria	Proteobacteria	.	10.1038/ismej.2011.183	Yes	T4P
VEEI001.B.00001.C001_03705	VEEI001.B.00001.C001	T4P_pilX	T4P	VEEI001.B.00001.C001_T4P_1_V	min_pilin	Verminephrobacter eiseniae EF01-2	Bacteria	Proteobacteria	.	10.1038/ismej.2011.183	Yes	T4P
VEEI001.B.00001.C001_03706	VEEI001.B.00001.C001	T4P_pilW	T4P	VEEI001.B.00001.C001_T4P_1_V	min_pilin	Verminephrobacter eiseniae EF01-2	Bacteria	Proteobacteria	.	10.1038/ismej.2011.183	Yes	T4P
VEEI001.B.00001.C001_03708	VEEI001.B.00001.C001	T4P_fimT	T4P	VEEI001.B.00001.C001_T4P_1_V	min_pilin	Verminephrobacter eiseniae EF01-2	Bacteria	Proteobacteria	.	10.1038/ismej.2011.183	Yes	T4P
VEEI001.B.00001.C001_03793	VEEI001.B.00001.C001	T4P_pilB	T4P	VEEI001.B.00001.C001_T4P_1_V	ATPase_ext	Verminephrobacter eiseniae EF01-2	Bacteria	Proteobacteria	.	10.1038/ismej.2011.183	Yes	T4P
VEEI001.B.00001.C001_03794	VEEI001.B.00001.C001	T4P_pilC	T4P	VEEI001.B.00001.C001_T4P_1_V	IM_platform	Verminephrobacter eiseniae EF01-2	Bacteria	Proteobacteria	.	10.1038/ismej.2011.183	Yes	T4P
VEEI001.B.00001.C001_03795	VEEI001.B.00001.C001	T4P_pilD	T4P	VEEI001.B.00001.C001_T4P_1_V	prepilin	Verminephrobacter eiseniae EF01-2	Bacteria	Proteobacteria	.	10.1038/ismej.2011.183	Yes	T4P
VEEI001.B.00001.C001_04637	VEEI001.B.00001.C001	T4P_pilA	T4P	VEEI001.B.00001.C001_T4P_1_V	maj_pilin	Verminephrobacter eiseniae EF01-2	Bacteria	Proteobacteria	.	10.1038/ismej.2011.183	No	T4P
VICH001.B.00001.C001_00406	VICH001.B.00001.C001	MSH_mshI	MSH	VICH001.B.00001.C001_MSH_1_V	.	Vibrio cholerae O1 biovar El Tor str. N16961	Bacteria	Proteobacteria	MSHI	PMID: 9973335	Yes	MSH
VICH001.B.00001.C001_00407	VICH001.B.00001.C001	MSH_mshJ	MSH	VICH001.B.00001.C001_MSH_1_V	.	Vibrio cholerae O1 biovar El Tor str. N16961	Bacteria	Proteobacteria	MSHJ	PMID: 9973335	Yes	MSH
VICH001.B.00001.C001_00408	VICH001.B.00001.C001	MSH_mshK	MSH	VICH001.B.00001.C001_MSH_1_V	.	Vibrio cholerae O1 biovar El Tor str. N16961	Bacteria	Proteobacteria	MSHK	PMID: 9973335	Yes	MSH
VICH001.B.00001.C001_00409	VICH001.B.00001.C001	MSH_mshL	MSH	VICH001.B.00001.C001_MSH_1_V	secretin	Vibrio cholerae O1 biovar El Tor str. N16961	Bacteria	Proteobacteria	MSHL	PMID: 9973335	Yes	MSH
VICH001.B.00001.C001_00410	VICH001.B.00001.C001	MSH_mshM	MSH	VICH001.B.00001.C001_MSH_1_V	.	Vibrio cholerae O1 biovar El Tor str. N16961	Bacteria	Proteobacteria	MSHM	PMID: 9973335	Yes	MSH
VICH001.B.00001.C001_00411	VICH001.B.00001.C001	MSH_mshN	MSH	VICH001.B.00001.C001_MSH_1_V	.	Vibrio cholerae O1 biovar El Tor str. N16961	Bacteria	Proteobacteria	MSHN	PMID: 9973335	Yes	MSH
VICH001.B.00001.C001_00412	VICH001.B.00001.C001	MSH_mshE	MSH	VICH001.B.00001.C001_MSH_1_V	ATPase_ext	Vibrio cholerae O1 biovar El Tor str. N16961	Bacteria	Proteobacteria	MSHE	PMID: 9973335	Yes	MSH
VICH001.B.00001.C001_00413	VICH001.B.00001.C001	MSH_mshG	MSH	VICH001.B.00001.C001_MSH_1_V	IM_platform	Vibrio cholerae O1 biovar El Tor str. N16961	Bacteria	Proteobacteria	MSHG	PMID: 9973335	Yes	MSH
VICH001.B.00001.C001_00414	VICH001.B.00001.C001	MSH_mshF	MSH	VICH001.B.00001.C001_MSH_1_V	IM_platform	Vibrio cholerae O1 biovar El Tor str. N16961	Bacteria	Proteobacteria	MSHF	PMID: 9973335	Yes	MSH
VICH001.B.00001.C001_00415	VICH001.B.00001.C001	MSH_mshB	MSH	VICH001.B.00001.C001_MSH_1_V	maj_pilin	Vibrio cholerae O1 biovar El Tor str. N16961	Bacteria	Proteobacteria	MSHB	PMID: 9973335	Yes	MSH
VICH001.B.00001.C001_00416	VICH001.B.00001.C001	MSH_mshA	MSH	VICH001.B.00001.C001_MSH_1_V	maj_pilin	Vibrio cholerae O1 biovar El Tor str. N16961	Bacteria	Proteobacteria	MSHA	PMID: 9973335	Yes	MSH
VICH001.B.00001.C001_00417	VICH001.B.00001.C001	MSH_mshC	MSH	VICH001.B.00001.C001_MSH_1_V	.	Vibrio cholerae O1 biovar El Tor str. N16961	Bacteria	Proteobacteria	MSHC	PMID: 9973335	Yes	MSH
VICH001.B.00001.C001_00418	VICH001.B.00001.C001	MSH_mshD	MSH	VICH001.B.00001.C001_MSH_1_V	.	Vibrio cholerae O1 biovar El Tor str. N16961	Bacteria	Proteobacteria	MSHD	PMID: 9973335	Yes	MSH
VICH001.B.00001.C001_00419	VICH001.B.00001.C001	MSH_mshO	MSH	VICH001.B.00001.C001_MSH_1_V	.	Vibrio cholerae O1 biovar El Tor str. N16961	Bacteria	Proteobacteria	MSHO	PMID: 9973335	Yes	MSH
VICH001.B.00001.C001_00420	VICH001.B.00001.C001	MSH_mshP	MSH	VICH001.B.00001.C001_MSH_1_V	.	Vibrio cholerae O1 biovar El Tor str. N16961	Bacteria	Proteobacteria	MSHP	PMID: 9973335	Yes	MSH
VICH001.B.00001.C001_00421	VICH001.B.00001.C001	MSH_mshQ	MSH	VICH001.B.00001.C001_MSH_1_V	.	Vibrio cholerae O1 biovar El Tor str. N16961	Bacteria	Proteobacteria	MSHQ	PMID: 9973335	Yes	MSH
VICH001.B.00001.C001_00822	VICH001.B.00001.C001	T4bP_pilA	T4bP	VICH001.B.00001.C001_Tcp_1_V	maj_pilin	Vibrio cholerae O1 biovar El Tor str. N16961	Bacteria	Proteobacteria	.	10.1016/S0378-1119(97)00036-X	Yes	T4bP
VICH001.B.00001.C001_00823	VICH001.B.00001.C001	T4bP_pilE	T4bP	VICH001.B.00001.C001_Tcp_1_V	min_pilin	Vibrio cholerae O1 biovar El Tor str. N16961	Bacteria	Proteobacteria	.	10.1016/S0378-1119(97)00036-X	.	T4bP
VICH001.B.00001.C001_00825	VICH001.B.00001.C001	T4bP_pilQ	T4bP	VICH001.B.00001.C001_Tcp_1_V	secretin	Vibrio cholerae O1 biovar El Tor str. N16961	Bacteria	Proteobacteria	.	10.1016/S0378-1119(97)00036-X	.	T4bP
VICH001.B.00001.C001_00829	VICH001.B.00001.C001	T4bP_pilB	T4bP	VICH001.B.00001.C001_Tcp_1_V	ATPase_ext	Vibrio cholerae O1 biovar El Tor str. N16961	Bacteria	Proteobacteria	.	11.1016/S0378-1119(97)00036-X	Yes	T4bP
VICH001.B.00001.C001_00830	VICH001.B.00001.C001	T4bP_pilC	T4bP	VICH001.B.00001.C001_Tcp_1_V	IM_platform	Vibrio cholerae O1 biovar El Tor str. N16961	Bacteria	Proteobacteria	.	12.1016/S0378-1119(97)00036-X	Yes	T4bP
VICH001.B.00001.C001_00833	VICH001.B.00001.C001	T4bP_pilD	T4bP	VICH001.B.00001.C001_Tcp_1_V	prepilin	Vibrio cholerae O1 biovar El Tor str. N16961	Bacteria	Proteobacteria	.	13.1016/S0378-1119(97)00036-X	Yes	T4bP
VICH001.B.00001.C001_00476	VICH001.B.00001.C001	T4P_pilT	T4P	VICH001.B.00001.C001_T4P_1_V	ATPase_ret	Vibrio cholerae O1 biovar El Tor str. N16961	Bacteria	Proteobacteria	(Chirp) || Com	10.1073/pnas.1315647110	Yes	T4P
VICH001.B.00001.C001_00477	VICH001.B.00001.C001	T4P_pilU	T4P	VICH001.B.00001.C001_T4P_1_V	ATPase_ret	Vibrio cholerae O1 biovar El Tor str. N16961	Bacteria	Proteobacteria	(Chirp) || Com	10.1073/pnas.1315647110	Yes	T4P
VICH001.B.00001.C001_00850	VICH001.B.00001.C001	T4P_pilE	T4P	VICH001.B.00001.C001_T4P_1_V	min_pilin	Vibrio cholerae O1 biovar El Tor str. N16961	Bacteria	Proteobacteria	(Chirp) || Com	10.1073/pnas.1315647110	Yes	T4P
VICH001.B.00001.C001_00851	VICH001.B.00001.C001	T4P_fimT	T4P	VICH001.B.00001.C001_T4P_1_V	min_pilin	Vibrio cholerae O1 biovar El Tor str. N16961	Bacteria	Proteobacteria	(Chirp) || Com	10.1073/pnas.1315647110	Yes	T4P
VICH001.B.00001.C001_00852	VICH001.B.00001.C001	T4P_pilW	T4P	VICH001.B.00001.C001_T4P_1_V	min_pilin	Vibrio cholerae O1 biovar El Tor str. N16961	Bacteria	Proteobacteria	(Chirp) || Com	10.1073/pnas.1315647110	Yes	T4P
VICH001.B.00001.C001_00853	VICH001.B.00001.C001	T4P_pilX	T4P	VICH001.B.00001.C001_T4P_1_V	min_pilin	Vibrio cholerae O1 biovar El Tor str. N16961	Bacteria	Proteobacteria	(Chirp) || Com	10.1073/pnas.1315647110	Yes	T4P
VICH001.B.00001.C001_00854	VICH001.B.00001.C001	T4P_pilV	T4P	VICH001.B.00001.C001_T4P_1_V	min_pilin	Vibrio cholerae O1 biovar El Tor str. N16961	Bacteria	Proteobacteria	(Chirp) || Com	10.1073/pnas.1315647110	Yes	T4P
VICH001.B.00001.C001_02305	VICH001.B.00001.C001	T4P_pilA	T4P	VICH001.B.00001.C001_T4P_1_V	maj_pilin	Vibrio cholerae O1 biovar El Tor str. N16961	Bacteria	Proteobacteria	(Chirp) || Com	10.1073/pnas.1315647110	Yes	T4P
VICH001.B.00001.C001_02306	VICH001.B.00001.C001	T4P_pilB	T4P	VICH001.B.00001.C001_T4P_1_V	ATPase_ext	Vibrio cholerae O1 biovar El Tor str. N16961	Bacteria	Proteobacteria	(Chirp) || Com	10.1073/pnas.1315647110	Yes	T4P
VICH001.B.00001.C001_02307	VICH001.B.00001.C001	T4P_pilC	T4P	VICH001.B.00001.C001_T4P_1_V	IM_platform	Vibrio cholerae O1 biovar El Tor str. N16961	Bacteria	Proteobacteria	(Chirp) || Com	10.1073/pnas.1315647110	Yes	T4P
VICH001.B.00001.C001_02308	VICH001.B.00001.C001	T4P_pilD	T4P	VICH001.B.00001.C001_T4P_1_V	prepilin	Vibrio cholerae O1 biovar El Tor str. N16961	Bacteria	Proteobacteria	(Chirp) || Com	10.1073/pnas.1315647110	Yes	T4P
VICH001.B.00001.C001_02505	VICH001.B.00001.C001	T4P_pilQ	T4P	VICH001.B.00001.C001_T4P_1_V	secretin	Vibrio cholerae O1 biovar El Tor str. N16961	Bacteria	Proteobacteria	(Chirp) || Com	10.1073/pnas.1315647110	Yes	T4P
VICH001.B.00001.C001_02506	VICH001.B.00001.C001	T4P_pilP	T4P	VICH001.B.00001.C001_T4P_1_V	.	Vibrio cholerae O1 biovar El Tor str. N16961	Bacteria	Proteobacteria	(Chirp) || Com	10.1073/pnas.1315647110	Yes	T4P
VICH001.B.00001.C001_02507	VICH001.B.00001.C001	T4P_pilO	T4P	VICH001.B.00001.C001_T4P_1_V	.	Vibrio cholerae O1 biovar El Tor str. N16961	Bacteria	Proteobacteria	(Chirp) || Com	10.1073/pnas.1315647110	Yes	T4P
VICH001.B.00001.C001_02508	VICH001.B.00001.C001	T4P_pilN	T4P	VICH001.B.00001.C001_T4P_1_V	.	Vibrio cholerae O1 biovar El Tor str. N16961	Bacteria	Proteobacteria	(Chirp) || Com	10.1073/pnas.1315647110	Yes	T4P
VICH001.B.00001.C001_02509	VICH001.B.00001.C001	T4P_pilM	T4P	VICH001.B.00001.C001_T4P_1_V	.	Vibrio cholerae O1 biovar El Tor str. N16961	Bacteria	Proteobacteria	(Chirp) || Com	10.1073/pnas.1315647110	Yes	T4P
VICH001.B.00001.C001_02591	VICH001.B.00001.C001	T2SS_gspN	T2SS	VICH001.B.00001.C001_T2SS_1_V	.	Vibrio cholerae O1 biovar El Tor str. N16961	Bacteria	Proteobacteria	(eps) !sctC ORF	PMID: 9791107	Yes	T2SS
VICH001.B.00001.C001_02592	VICH001.B.00001.C001	T2SS_gspM	T2SS	VICH001.B.00001.C001_T2SS_1_V	.	Vibrio cholerae O1 biovar El Tor str. N16961	Bacteria	Proteobacteria	(eps) !sctC ORF	PMID: 9791107	Yes	T2SS
VICH001.B.00001.C001_02593	VICH001.B.00001.C001	T2SS_gspL	T2SS	VICH001.B.00001.C001_T2SS_1_V	.	Vibrio cholerae O1 biovar El Tor str. N16961	Bacteria	Proteobacteria	(eps) !sctC ORF	PMID: 9791107	Yes	T2SS
VICH001.B.00001.C001_02594	VICH001.B.00001.C001	T2SS_gspK	T2SS	VICH001.B.00001.C001_T2SS_1_V	.	Vibrio cholerae O1 biovar El Tor str. N16961	Bacteria	Proteobacteria	(eps) !sctC ORF	PMID: 9791107	Yes	T2SS
VICH001.B.00001.C001_02595	VICH001.B.00001.C001	T2SS_gspJ	T2SS	VICH001.B.00001.C001_T2SS_1_V	.	Vibrio cholerae O1 biovar El Tor str. N16961	Bacteria	Proteobacteria	(eps) !sctC ORF	PMID: 9791107	Yes	T2SS
VICH001.B.00001.C001_02596	VICH001.B.00001.C001	T2SS_gspI	T2SS	VICH001.B.00001.C001_T2SS_1_V	.	Vibrio cholerae O1 biovar El Tor str. N16961	Bacteria	Proteobacteria	(eps) !sctC ORF	PMID: 9791107	Yes	T2SS
VICH001.B.00001.C001_02597	VICH001.B.00001.C001	T2SS_gspH	T2SS	VICH001.B.00001.C001_T2SS_1_V	.	Vibrio cholerae O1 biovar El Tor str. N16961	Bacteria	Proteobacteria	(eps) !sctC ORF	PMID: 9791107	Yes	T2SS
VICH001.B.00001.C001_02598	VICH001.B.00001.C001	T2SS_gspG	T2SS	VICH001.B.00001.C001_T2SS_1_V	maj_pilin	Vibrio cholerae O1 biovar El Tor str. N16961	Bacteria	Proteobacteria	(eps) !sctC ORF	PMID: 9791107	Yes	T2SS
VICH001.B.00001.C001_02599	VICH001.B.00001.C001	T2SS_gspF	T2SS	VICH001.B.00001.C001_T2SS_1_V	IM_platform	Vibrio cholerae O1 biovar El Tor str. N16961	Bacteria	Proteobacteria	(eps) !sctC ORF	PMID: 9791107	Yes	T2SS
VICH001.B.00001.C001_02600	VICH001.B.00001.C001	T2SS_gspE	T2SS	VICH001.B.00001.C001_T2SS_1_V	ATPase_ext	Vibrio cholerae O1 biovar El Tor str. N16961	Bacteria	Proteobacteria	(eps) !sctC ORF	PMID: 9791107	Yes	T2SS
VICH001.B.00001.C001_02601	VICH001.B.00001.C001	T2SS_gspC	T2SS	VICH001.B.00001.C001_T2SS_1_V	.	Vibrio cholerae O1 biovar El Tor str. N16961	Bacteria	Proteobacteria	(eps) !sctC ORF	PMID: 9791107	Yes	T2SS
VIVU001.B.00002.C001_00835	VIVU001.B.00002.C001	T2SS_gspN	T2SS	VIVU001.B.00002.C001_T2SS_1_V	.	Vibrio vulnificus CMCP6	Bacteria	Proteobacteria	.	10.1128/IAI.05351-11	Yes	T2SS
VIVU001.B.00002.C001_00836	VIVU001.B.00002.C001	T2SS_gspM	T2SS	VIVU001.B.00002.C001_T2SS_1_V	.	Vibrio vulnificus CMCP6	Bacteria	Proteobacteria	.	10.1128/IAI.05351-11	Yes	T2SS
VIVU001.B.00002.C001_00837	VIVU001.B.00002.C001	T2SS_gspL	T2SS	VIVU001.B.00002.C001_T2SS_1_V	.	Vibrio vulnificus CMCP6	Bacteria	Proteobacteria	.	10.1128/IAI.05351-11	Yes	T2SS
VIVU001.B.00002.C001_00838	VIVU001.B.00002.C001	T2SS_gspK	T2SS	VIVU001.B.00002.C001_T2SS_1_V	.	Vibrio vulnificus CMCP6	Bacteria	Proteobacteria	.	10.1128/IAI.05351-11	Yes	T2SS
VIVU001.B.00002.C001_00839	VIVU001.B.00002.C001	T2SS_gspJ	T2SS	VIVU001.B.00002.C001_T2SS_1_V	.	Vibrio vulnificus CMCP6	Bacteria	Proteobacteria	.	10.1128/IAI.05351-11	Yes	T2SS
VIVU001.B.00002.C001_00840	VIVU001.B.00002.C001	T2SS_gspI	T2SS	VIVU001.B.00002.C001_T2SS_1_V	.	Vibrio vulnificus CMCP6	Bacteria	Proteobacteria	.	10.1128/IAI.05351-11	Yes	T2SS
VIVU001.B.00002.C001_00841	VIVU001.B.00002.C001	T2SS_gspH	T2SS	VIVU001.B.00002.C001_T2SS_1_V	.	Vibrio vulnificus CMCP6	Bacteria	Proteobacteria	.	10.1128/IAI.05351-11	Yes	T2SS
VIVU001.B.00002.C001_00842	VIVU001.B.00002.C001	T2SS_gspG	T2SS	VIVU001.B.00002.C001_T2SS_1_V	maj_pilin	Vibrio vulnificus CMCP6	Bacteria	Proteobacteria	.	10.1128/IAI.05351-11	Yes	T2SS
VIVU001.B.00002.C001_00843	VIVU001.B.00002.C001	T2SS_gspF	T2SS	VIVU001.B.00002.C001_T2SS_1_V	IM_platform	Vibrio vulnificus CMCP6	Bacteria	Proteobacteria	.	10.1128/IAI.05351-11	Yes	T2SS
VIVU001.B.00002.C001_00844	VIVU001.B.00002.C001	T2SS_gspE	T2SS	VIVU001.B.00002.C001_T2SS_1_V	ATPase_ext	Vibrio vulnificus CMCP6	Bacteria	Proteobacteria	.	10.1128/IAI.05351-11	Yes	T2SS
VIVU001.B.00002.C001_00845	VIVU001.B.00002.C001	T2SS_gspD	T2SS	VIVU001.B.00002.C001_T2SS_1_V	secretin	Vibrio vulnificus CMCP6	Bacteria	Proteobacteria	.	10.1128/IAI.05351-11	Yes	T2SS
VIVU001.B.00002.C001_00846	VIVU001.B.00002.C001	T2SS_gspC	T2SS	VIVU001.B.00002.C001_T2SS_1_V	.	Vibrio vulnificus CMCP6	Bacteria	Proteobacteria	.	10.1128/IAI.05351-11	Yes	T2SS
VIVU001.B.00003.C001_00344	VIVU001.B.00003.C001	T4P_pilM	T4P	VIVU001.B.00003.C001_T4P_1_V	.	Vibrio vulnificus MO6-24/O	Bacteria	Proteobacteria	.	10.1128/IAI.73.3.1411-1422.2005	Yes	T4P
VIVU001.B.00003.C001_00345	VIVU001.B.00003.C001	T4P_pilN	T4P	VIVU001.B.00003.C001_T4P_1_V	.	Vibrio vulnificus MO6-24/O	Bacteria	Proteobacteria	.	10.1128/IAI.73.3.1411-1422.2005	Yes	T4P
VIVU001.B.00003.C001_00346	VIVU001.B.00003.C001	T4P_pilO	T4P	VIVU001.B.00003.C001_T4P_1_V	.	Vibrio vulnificus MO6-24/O	Bacteria	Proteobacteria	.	10.1128/IAI.73.3.1411-1422.2005	Yes	T4P
VIVU001.B.00003.C001_00347	VIVU001.B.00003.C001	T4P_pilP	T4P	VIVU001.B.00003.C001_T4P_1_V	.	Vibrio vulnificus MO6-24/O	Bacteria	Proteobacteria	.	10.1128/IAI.73.3.1411-1422.2005	Yes	T4P
VIVU001.B.00003.C001_00348	VIVU001.B.00003.C001	T4P_pilQ	T4P	VIVU001.B.00003.C001_T4P_1_V	secretin	Vibrio vulnificus MO6-24/O	Bacteria	Proteobacteria	.	10.1128/IAI.73.3.1411-1422.2005	Yes	T4P
VIVU001.B.00003.C001_00485	VIVU001.B.00003.C001	T4P_pilT	T4P	VIVU001.B.00003.C001_T4P_1_V	ATPase_ret	Vibrio vulnificus MO6-24/O	Bacteria	Proteobacteria	.	10.1128/IAI.73.3.1411-1422.2005	Yes	T4P
VIVU001.B.00003.C001_00486	VIVU001.B.00003.C001	T4P_pilU	T4P	VIVU001.B.00003.C001_T4P_1_V	ATPase_ret	Vibrio vulnificus MO6-24/O	Bacteria	Proteobacteria	.	10.1128/IAI.73.3.1411-1422.2005	Yes	T4P
VIVU001.B.00003.C001_00580	VIVU001.B.00003.C001	T4P_pilD	T4P	VIVU001.B.00003.C001_T4P_1_V	prepilin	Vibrio vulnificus MO6-24/O	Bacteria	Proteobacteria	.	10.1128/IAI.73.3.1411-1422.2005	Yes	T4P
VIVU001.B.00003.C001_00581	VIVU001.B.00003.C001	T4P_pilC	T4P	VIVU001.B.00003.C001_T4P_1_V	IM_platform	Vibrio vulnificus MO6-24/O	Bacteria	Proteobacteria	.	10.1128/IAI.73.3.1411-1422.2005	Yes	T4P
VIVU001.B.00003.C001_00582	VIVU001.B.00003.C001	T4P_pilB	T4P	VIVU001.B.00003.C001_T4P_1_V	ATPase_ext	Vibrio vulnificus MO6-24/O	Bacteria	Proteobacteria	.	10.1128/IAI.73.3.1411-1422.2005	Yes	T4P
VIVU001.B.00003.C001_00583	VIVU001.B.00003.C001	T4P_pilA	T4P	VIVU001.B.00003.C001_T4P_1_V	maj_pilin	Vibrio vulnificus MO6-24/O	Bacteria	Proteobacteria	.	10.1128/IAI.73.3.1411-1422.2005	Yes	T4P
VIVU001.B.00003.C001_02381	VIVU001.B.00003.C001	T4P_pilV	T4P	VIVU001.B.00003.C001_T4P_1_V	min_pilin	Vibrio vulnificus MO6-24/O	Bacteria	Proteobacteria	.	10.1128/IAI.73.3.1411-1422.2005	Yes	T4P
VIVU001.B.00003.C001_02382	VIVU001.B.00003.C001	T4P_pilX	T4P	VIVU001.B.00003.C001_T4P_1_V	min_pilin	Vibrio vulnificus MO6-24/O	Bacteria	Proteobacteria	.	10.1128/IAI.73.3.1411-1422.2005	Yes	T4P
VIVU001.B.00003.C001_02383	VIVU001.B.00003.C001	T4P_pilW	T4P	VIVU001.B.00003.C001_T4P_1_V	min_pilin	Vibrio vulnificus MO6-24/O	Bacteria	Proteobacteria	.	10.1128/IAI.73.3.1411-1422.2005	Yes	T4P
VIVU001.B.00003.C001_02384	VIVU001.B.00003.C001	T4P_fimT	T4P	VIVU001.B.00003.C001_T4P_1_V	min_pilin	Vibrio vulnificus MO6-24/O	Bacteria	Proteobacteria	.	10.1128/IAI.73.3.1411-1422.2005	Yes	T4P
VIVU001.B.00003.C001_02385	VIVU001.B.00003.C001	T4P_pilE	T4P	VIVU001.B.00003.C001_T4P_1_V	min_pilin	Vibrio vulnificus MO6-24/O	Bacteria	Proteobacteria	.	10.1128/IAI.73.3.1411-1422.2005	Yes	T4P
XACA001.B.00001.C001_00659	XACA001.B.00001.C001	T2SS_gspE	T2SS	XACA001.B.00001.C001_T2SS_2_V	ATPase_ext	Xanthomonas campestris pv. campestris str. ATCC 33913	Bacteria	Proteobacteria	(xps)	10.1111/j.1469-8137.2010.03312.x	Yes	T2SS
XACA001.B.00001.C001_00660	XACA001.B.00001.C001	T2SS_gspF	T2SS	XACA001.B.00001.C001_T2SS_2_V	IM_platform	Xanthomonas campestris pv. campestris str. ATCC 33913	Bacteria	Proteobacteria	(xps)	10.1111/j.1469-8137.2010.03312.x	Yes	T2SS
XACA001.B.00001.C001_00661	XACA001.B.00001.C001	T2SS_gspG	T2SS	XACA001.B.00001.C001_T2SS_2_V	maj_pilin	Xanthomonas campestris pv. campestris str. ATCC 33913	Bacteria	Proteobacteria	(xps)	10.1111/j.1469-8137.2010.03312.x	Yes	T2SS
XACA001.B.00001.C001_00662	XACA001.B.00001.C001	T2SS_gspH	T2SS	XACA001.B.00001.C001_T2SS_2_V	.	Xanthomonas campestris pv. campestris str. ATCC 33913	Bacteria	Proteobacteria	(xps)	10.1111/j.1469-8137.2010.03312.x	Yes	T2SS
XACA001.B.00001.C001_00663	XACA001.B.00001.C001	T2SS_gspI	T2SS	XACA001.B.00001.C001_T2SS_2_V	.	Xanthomonas campestris pv. campestris str. ATCC 33913	Bacteria	Proteobacteria	(xps)	10.1111/j.1469-8137.2010.03312.x	Yes	T2SS
XACA001.B.00001.C001_00664	XACA001.B.00001.C001	T2SS_gspJ	T2SS	XACA001.B.00001.C001_T2SS_2_V	.	Xanthomonas campestris pv. campestris str. ATCC 33913	Bacteria	Proteobacteria	(xps)	10.1111/j.1469-8137.2010.03312.x	Yes	T2SS
XACA001.B.00001.C001_00665	XACA001.B.00001.C001	T2SS_gspK	T2SS	XACA001.B.00001.C001_T2SS_2_V	.	Xanthomonas campestris pv. campestris str. ATCC 33913	Bacteria	Proteobacteria	(xps)	10.1111/j.1469-8137.2010.03312.x	Yes	T2SS
XACA001.B.00001.C001_00666	XACA001.B.00001.C001	T2SS_gspL	T2SS	XACA001.B.00001.C001_T2SS_2_V	.	Xanthomonas campestris pv. campestris str. ATCC 33913	Bacteria	Proteobacteria	(xps)	10.1111/j.1469-8137.2010.03312.x	Yes	T2SS
XACA001.B.00001.C001_00667	XACA001.B.00001.C001	T2SS_gspM	T2SS	XACA001.B.00001.C001_T2SS_2_V	.	Xanthomonas campestris pv. campestris str. ATCC 33913	Bacteria	Proteobacteria	(xps)	10.1111/j.1469-8137.2010.03312.x	Yes	T2SS
XACA001.B.00001.C001_00668	XACA001.B.00001.C001	T2SS_gspN	T2SS	XACA001.B.00001.C001_T2SS_2_V	.	Xanthomonas campestris pv. campestris str. ATCC 33913	Bacteria	Proteobacteria	(xps)	10.1111/j.1469-8137.2010.03312.x	Yes	T2SS
XACA001.B.00001.C001_00669	XACA001.B.00001.C001	T2SS_gspD	T2SS	XACA001.B.00001.C001_T2SS_2_V	secretin	Xanthomonas campestris pv. campestris str. ATCC 33913	Bacteria	Proteobacteria	(xps)	10.1111/j.1469-8137.2010.03312.x	Yes	T2SS
XACA001.B.00001.C001_03411	XACA001.B.00001.C001	T2SS_gspN	T2SS	XACA001.B.00001.C001_T2SS_1_V	.	Xanthomonas campestris pv. campestris str. ATCC 33913	Bacteria	Proteobacteria	(xcs)	10.1111/j.1469-8137.2010.03312.x	Yes	T2SS
XACA001.B.00001.C001_03412	XACA001.B.00001.C001	T2SS_gspM	T2SS	XACA001.B.00001.C001_T2SS_1_V	.	Xanthomonas campestris pv. campestris str. ATCC 33913	Bacteria	Proteobacteria	(xcs)	10.1111/j.1469-8137.2010.03312.x	Yes	T2SS
XACA001.B.00001.C001_03413	XACA001.B.00001.C001	T2SS_gspL	T2SS	XACA001.B.00001.C001_T2SS_1_V	.	Xanthomonas campestris pv. campestris str. ATCC 33913	Bacteria	Proteobacteria	(xcs)	10.1111/j.1469-8137.2010.03312.x	Yes	T2SS
XACA001.B.00001.C001_03414	XACA001.B.00001.C001	T2SS_gspK	T2SS	XACA001.B.00001.C001_T2SS_1_V	.	Xanthomonas campestris pv. campestris str. ATCC 33913	Bacteria	Proteobacteria	(xcs)	10.1111/j.1469-8137.2010.03312.x	Yes	T2SS
XACA001.B.00001.C001_03415	XACA001.B.00001.C001	T2SS_gspJ	T2SS	XACA001.B.00001.C001_T2SS_1_V	.	Xanthomonas campestris pv. campestris str. ATCC 33913	Bacteria	Proteobacteria	(xcs)	10.1111/j.1469-8137.2010.03312.x	Yes	T2SS
XACA001.B.00001.C001_03416	XACA001.B.00001.C001	T2SS_gspI	T2SS	XACA001.B.00001.C001_T2SS_1_V	.	Xanthomonas campestris pv. campestris str. ATCC 33913	Bacteria	Proteobacteria	(xcs)	10.1111/j.1469-8137.2010.03312.x	Yes	T2SS
XACA001.B.00001.C001_03417	XACA001.B.00001.C001	T2SS_gspH	T2SS	XACA001.B.00001.C001_T2SS_1_V	.	Xanthomonas campestris pv. campestris str. ATCC 33913	Bacteria	Proteobacteria	(xcs)	10.1111/j.1469-8137.2010.03312.x	Yes	T2SS
XACA001.B.00001.C001_03418	XACA001.B.00001.C001	T2SS_gspG	T2SS	XACA001.B.00001.C001_T2SS_1_V	maj_pilin	Xanthomonas campestris pv. campestris str. ATCC 33913	Bacteria	Proteobacteria	(xcs)	10.1111/j.1469-8137.2010.03312.x	Yes	T2SS
XACA001.B.00001.C001_03419	XACA001.B.00001.C001	T2SS_gspF	T2SS	XACA001.B.00001.C001_T2SS_1_V	IM_platform	Xanthomonas campestris pv. campestris str. ATCC 33913	Bacteria	Proteobacteria	(xcs)	10.1111/j.1469-8137.2010.03312.x	Yes	T2SS
XACA001.B.00001.C001_03420	XACA001.B.00001.C001	T2SS_gspE	T2SS	XACA001.B.00001.C001_T2SS_1_V	ATPase_ext	Xanthomonas campestris pv. campestris str. ATCC 33913	Bacteria	Proteobacteria	(xcs)	10.1111/j.1469-8137.2010.03312.x	Yes	T2SS
XACA001.B.00001.C001_03421	XACA001.B.00001.C001	T2SS_gspD	T2SS	XACA001.B.00001.C001_T2SS_1_V	secretin	Xanthomonas campestris pv. campestris str. ATCC 33913	Bacteria	Proteobacteria	(xcs)	10.1111/j.1469-8137.2010.03312.x	Yes	T2SS
XACA001.B.00001.C001_03422	XACA001.B.00001.C001	T2SS_gspC	T2SS	XACA001.B.00001.C001_T2SS_1_V	.	Xanthomonas campestris pv. campestris str. ATCC 33913	Bacteria	Proteobacteria	(xcs)	10.1111/j.1469-8137.2010.03312.x	Yes	T2SS
YEEN001.B.00001.C001_03204	YEEN001.B.00001.C001	T2SS_gspO	T2SS	YEEN001.B.00001.C001_T2SS_1_V	prepilin	Yersinia enterocolitica subsp. enterocolitica 8081	Bacteria	Proteobacteria	(yts2)	10.1128/IAI.71.4.1872-1879.2003	Yes	T2SS
YEEN001.B.00001.C001_03206	YEEN001.B.00001.C001	T2SS_gspL	T2SS	YEEN001.B.00001.C001_T2SS_1_V	.	Yersinia enterocolitica subsp. enterocolitica 8081	Bacteria	Proteobacteria	(yts2)	10.1128/IAI.71.4.1872-1879.2003	Yes	T2SS
YEEN001.B.00001.C001_03207	YEEN001.B.00001.C001	T2SS_gspK	T2SS	YEEN001.B.00001.C001_T2SS_1_V	.	Yersinia enterocolitica subsp. enterocolitica 8081	Bacteria	Proteobacteria	(yts2)	10.1128/IAI.71.4.1872-1879.2003	Yes	T2SS
YEEN001.B.00001.C001_03208	YEEN001.B.00001.C001	T2SS_gspJ	T2SS	YEEN001.B.00001.C001_T2SS_1_V	.	Yersinia enterocolitica subsp. enterocolitica 8081	Bacteria	Proteobacteria	(yts2)	10.1128/IAI.71.4.1872-1879.2003	Yes	T2SS
YEEN001.B.00001.C001_03209	YEEN001.B.00001.C001	T2SS_gspI	T2SS	YEEN001.B.00001.C001_T2SS_1_V	.	Yersinia enterocolitica subsp. enterocolitica 8081	Bacteria	Proteobacteria	(yts2)	10.1128/IAI.71.4.1872-1879.2003	Yes	T2SS
YEEN001.B.00001.C001_03210	YEEN001.B.00001.C001	T2SS_gspG	T2SS	YEEN001.B.00001.C001_T2SS_1_V	maj_pilin	Yersinia enterocolitica subsp. enterocolitica 8081	Bacteria	Proteobacteria	(yts2)	10.1128/IAI.71.4.1872-1879.2003	Yes	T2SS
YEEN001.B.00001.C001_03211	YEEN001.B.00001.C001	T2SS_gspF	T2SS	YEEN001.B.00001.C001_T2SS_1_V	IM_platform	Yersinia enterocolitica subsp. enterocolitica 8081	Bacteria	Proteobacteria	(yts2)	10.1128/IAI.71.4.1872-1879.2003	Yes	T2SS
YEEN001.B.00001.C001_03212	YEEN001.B.00001.C001	T2SS_gspE	T2SS	YEEN001.B.00001.C001_T2SS_1_V	ATPase_ext	Yersinia enterocolitica subsp. enterocolitica 8081	Bacteria	Proteobacteria	(yts2)	10.1128/IAI.71.4.1872-1879.2003	Yes	T2SS
YEEN001.B.00001.C001_03213	YEEN001.B.00001.C001	T2SS_gspD	T2SS	YEEN001.B.00001.C001_T2SS_1_V	secretin	Yersinia enterocolitica subsp. enterocolitica 8081	Bacteria	Proteobacteria	(yts2)	10.1128/IAI.71.4.1872-1879.2003	Yes	T2SS
YEEN001.B.00001.C001_03214	YEEN001.B.00001.C001	T2SS_gspC	T2SS	YEEN001.B.00001.C001_T2SS_1_V	.	Yersinia enterocolitica subsp. enterocolitica 8081	Bacteria	Proteobacteria	(yts2)	10.1128/IAI.71.4.1872-1879.2003	Yes	T2SS
YEEN001.B.00001.C001_03420	YEEN001.B.00001.C001	T2SS_gspC	T2SS	YEEN001.B.00001.C001_T2SS_2_V	.	Yersinia enterocolitica subsp. enterocolitica 8081	Bacteria	Proteobacteria	(yts1)	10.1128/IAI.71.4.1872-1879.2003	Yes	T2SS
YEEN001.B.00001.C001_03421	YEEN001.B.00001.C001	T2SS_gspD	T2SS	YEEN001.B.00001.C001_T2SS_2_V	secretin	Yersinia enterocolitica subsp. enterocolitica 8081	Bacteria	Proteobacteria	(yts1)	10.1128/IAI.71.4.1872-1879.2003	Yes	T2SS
YEEN001.B.00001.C001_03422	YEEN001.B.00001.C001	T2SS_gspE	T2SS	YEEN001.B.00001.C001_T2SS_2_V	ATPase_ext	Yersinia enterocolitica	Bacteria	Proteobacteria	(yts1)	10.1128/IAI.71.4.1872-1879.2003	Yes	T2SS
YEEN001.B.00001.C001_03423	YEEN001.B.00001.C001	T2SS_gspF	T2SS	YEEN001.B.00001.C001_T2SS_2_V	IM_platform	Yersinia enterocolitica	Bacteria	Proteobacteria	(yts1)	10.1128/IAI.71.4.1872-1879.2003	Yes	T2SS
YEEN001.B.00001.C001_03424	YEEN001.B.00001.C001	T2SS_gspG	T2SS	YEEN001.B.00001.C001_T2SS_2_V	maj_pilin	Yersinia enterocolitica	Bacteria	Proteobacteria	(yts1)	10.1128/IAI.71.4.1872-1879.2003	Yes	T2SS
YEEN001.B.00001.C001_03425	YEEN001.B.00001.C001	T2SS_gspH	T2SS	YEEN001.B.00001.C001_T2SS_2_V	.	Yersinia enterocolitica	Bacteria	Proteobacteria	(yts1)	10.1128/IAI.71.4.1872-1879.2003	Yes	T2SS
YEEN001.B.00001.C001_03426	YEEN001.B.00001.C001	T2SS_gspI	T2SS	YEEN001.B.00001.C001_T2SS_2_V	.	Yersinia enterocolitica	Bacteria	Proteobacteria	(yts1)	10.1128/IAI.71.4.1872-1879.2003	Yes	T2SS
YEEN001.B.00001.C001_03427	YEEN001.B.00001.C001	T2SS_gspJ	T2SS	YEEN001.B.00001.C001_T2SS_2_V	.	Yersinia enterocolitica subsp. enterocolitica 8081	Bacteria	Proteobacteria	(yts1)	10.1128/IAI.71.4.1872-1879.2003	Yes	T2SS
YEEN001.B.00001.C001_03428	YEEN001.B.00001.C001	T2SS_gspK	T2SS	YEEN001.B.00001.C001_T2SS_2_V	.	Yersinia enterocolitica subsp. enterocolitica 8081	Bacteria	Proteobacteria	(yts1)	10.1128/IAI.71.4.1872-1879.2003	Yes	T2SS
YEEN001.B.00001.C001_03429	YEEN001.B.00001.C001	T2SS_gspL	T2SS	YEEN001.B.00001.C001_T2SS_2_V	.	Yersinia enterocolitica subsp. enterocolitica 8081	Bacteria	Proteobacteria	(yts1)	10.1128/IAI.71.4.1872-1879.2003	Yes	T2SS
YEEN001.B.00001.C001_03430	YEEN001.B.00001.C001	T2SS_gspM	T2SS	YEEN001.B.00001.C001_T2SS_2_V	.	Yersinia enterocolitica	Bacteria	Proteobacteria	(yts1)	10.1128/IAI.71.4.1872-1879.2003	Yes	T2SS
YEEN001.B.00001.C001_03431	YEEN001.B.00001.C001	T2SS_gspO	T2SS	YEEN001.B.00001.C001_T2SS_2_V	prepilin	Yersinia enterocolitica subsp. enterocolitica 8081	Bacteria	Proteobacteria	(yts1)	10.1128/IAI.71.4.1872-1879.2003	Yes	T2SS
YEEN001.B.00001.C001_03486	YEEN001.B.00001.C001	Tad_tadV	Tad	YEEN001.B.00001.C001_Tad_1_V	prepilin	Yersinia enterocolitica subsp. enterocolitica 8081	Bacteria	Proteobacteria	.	10.1128/JB.01672-09	Yes	Tad
YEEN001.B.00001.C001_03488	YEEN001.B.00001.C001	Tad_rcpA	Tad	YEEN001.B.00001.C001_Tad_1_V	secretin	Yersinia enterocolitica subsp. enterocolitica 8081	Bacteria	Proteobacteria	.	10.1128/JB.01672-09	Yes	Tad
YEEN001.B.00001.C001_03489	YEEN001.B.00001.C001	Tad_tadZ	Tad	YEEN001.B.00001.C001_Tad_1_V	.	Yersinia enterocolitica	Bacteria	Proteobacteria	.	10.1128/JB.01672-09	Yes	Tad
YEEN001.B.00001.C001_03490	YEEN001.B.00001.C001	Tad_tadA	Tad	YEEN001.B.00001.C001_Tad_1_V	ATPase_ext	Yersinia enterocolitica subsp. enterocolitica 8081	Bacteria	Proteobacteria	.	10.1128/JB.01672-09	Yes	Tad
YEEN001.B.00001.C001_03491	YEEN001.B.00001.C001	Tad_tadB	Tad	YEEN001.B.00001.C001_Tad_1_V	IM_platform	Yersinia enterocolitica subsp. enterocolitica 8081	Bacteria	Proteobacteria	.	10.1128/JB.01672-09	Yes	Tad
YEEN001.B.00001.C001_03492	YEEN001.B.00001.C001	Tad_tadC	Tad	YEEN001.B.00001.C001_Tad_1_V	IM_platform	Yersinia enterocolitica subsp. enterocolitica 8081	Bacteria	Proteobacteria	.	10.1128/JB.01672-09	Yes	Tad
YEEN001.B.00001.C001_03494	YEEN001.B.00001.C001	Tad_tadE	Tad	YEEN001.B.00001.C001_Tad_1_V	.	Yersinia enterocolitica subsp. enterocolitica 8081	Bacteria	Proteobacteria	.	10.1128/JB.01672-09	Yes	Tad
YEEN001.B.00001.C001_03495	YEEN001.B.00001.C001	Tad_tadF	Tad	YEEN001.B.00001.C001_Tad_1_V	.	Yersinia enterocolitica subsp. enterocolitica 8081	Bacteria	Proteobacteria	.	10.1128/JB.01672-09	Yes	Tad
ESCO001.B.00063.C001_CofP	ESCO001.B.00063.C001	T4bP_pilD	T4bP	ESCO001.B.00063.C001_Cof_1_V	prepilin	Escherichia coli	Bacteria	Proteobacteria	.	10.1128/IAI.69.9.5864-5873.2001	.	T4bP
ESCO001.B.00063.C001_CofI	ESCO001.B.00063.C001	T4bP_pilC	T4bP	ESCO001.B.00063.C001_Cof_1_V	IM_platform	Escherichia coli	Bacteria	Proteobacteria	.	10.1128/IAI.69.9.5864-5873.2001	.	T4bP
ESCO001.B.00063.C001_CofH	ESCO001.B.00063.C001	T4bP_pilB	T4bP	ESCO001.B.00063.C001_Cof_1_V	ATPase_ext	Escherichia coli	Bacteria	Proteobacteria	.	10.1128/IAI.69.9.5864-5873.2001	.	T4bP
PSRU002.B.00001.C001_GspM	PSRU002.B.00001.C001	T2SS_gspM	T2SS	PSRU002.B.00001.C001_T2SS_1_V	.	Pseudoalteromonas ruthenica CP76	Bacteria	Proteobacteria	.	10.1128/genomeA.00268-13	.	T2SS
PSRU002.B.00001.C001_GspL	PSRU002.B.00001.C001	T2SS_gspL	T2SS	PSRU002.B.00001.C001_T2SS_1_V	.	Pseudoalteromonas ruthenica CP76	Bacteria	Proteobacteria	.	10.1128/genomeA.00268-13	.	T2SS
PSRU002.B.00001.C001_GspK	PSRU002.B.00001.C001	T2SS_gspK	T2SS	PSRU002.B.00001.C001_T2SS_1_V	.	Pseudoalteromonas ruthenica CP76	Bacteria	Proteobacteria	.	10.1128/genomeA.00268-13	.	T2SS
PSRU002.B.00001.C001_GspJ	PSRU002.B.00001.C001	T2SS_gspJ	T2SS	PSRU002.B.00001.C001_T2SS_1_V	.	Pseudoalteromonas ruthenica CP76	Bacteria	Proteobacteria	.	10.1128/genomeA.00268-13	.	T2SS
PSRU002.B.00001.C001_GspI	PSRU002.B.00001.C001	T2SS_gspI	T2SS	PSRU002.B.00001.C001_T2SS_1_V	.	Pseudoalteromonas ruthenica CP76	Bacteria	Proteobacteria	.	10.1128/genomeA.00268-13	.	T2SS
PSRU002.B.00001.C001_GspH	PSRU002.B.00001.C001	T2SS_gspH	T2SS	PSRU002.B.00001.C001_T2SS_1_V	.	Pseudoalteromonas ruthenica CP76	Bacteria	Proteobacteria	.	10.1128/genomeA.00268-13	.	T2SS
PSRU002.B.00001.C001_GspF	PSRU002.B.00001.C001	T2SS_gspF	T2SS	PSRU002.B.00001.C001_T2SS_1_V	IM_platform	Pseudoalteromonas ruthenica CP76	Bacteria	Proteobacteria	.	10.1128/genomeA.00268-13	.	T2SS
PSRU002.B.00001.C001_GspE	PSRU002.B.00001.C001	T2SS_gspE	T2SS	PSRU002.B.00001.C001_T2SS_1_V	ATPase_ext	Pseudoalteromonas ruthenica CP76	Bacteria	Proteobacteria	.	10.1128/genomeA.00268-13	.	T2SS
PSRU002.B.00001.C001_GspD	PSRU002.B.00001.C001	T2SS_gspD	T2SS	PSRU002.B.00001.C001_T2SS_1_V	secretin	Pseudoalteromonas ruthenica CP76	Bacteria	Proteobacteria	.	10.1128/genomeA.00268-13	.	T2SS
PSRU002.B.00001.C001_GspC	PSRU002.B.00001.C001	T2SS_gspC	T2SS	PSRU002.B.00001.C001_T2SS_1_V	.	Pseudoalteromonas ruthenica CP76	Bacteria	Proteobacteria	.	10.1128/genomeA.00268-13	.	T2SS
CLDI001.B.00001.C001_03461	CLDI001.B.00001.C001	T4P_pilO	T4P	CLDI001.B.00001.C001_T4P_1_V	.	Clostridioides difficile 630	Bacteria	Firmicutes	.	10.1128/MMBR.00063-12	No	T4P
CLDI001.B.00001.C001_03462	CLDI001.B.00001.C001	T4P_pilN	T4P	CLDI001.B.00001.C001_T4P_1_V	.	Clostridioides difficile 630	Bacteria	Firmicutes	.	10.1128/MMBR.00063-12	No	T4P
CLDI001.B.00001.C001_03463	CLDI001.B.00001.C001	T4P_pilM	T4P	CLDI001.B.00001.C001_T4P_1_V	.	Clostridioides difficile 630	Bacteria	Firmicutes	.	10.1128/MMBR.00063-12	No	T4P
CLDI001.B.00001.C001_03464	CLDI001.B.00001.C001	T4P_pilA	T4P	CLDI001.B.00001.C001_T4P_1_V	maj_pilin	Clostridioides difficile 630	Bacteria	Firmicutes	.	10.1128/MMBR.00063-12	Yes	T4P
CLDI001.B.00001.C001_03465	CLDI001.B.00001.C001	T4P_pilC	T4P	CLDI001.B.00001.C001_T4P_1_V	IM_platform	Clostridioides difficile 630	Bacteria	Firmicutes	.	10.1128/MMBR.00063-12	Yes	T4P
CLDI001.B.00001.C001_03466	CLDI001.B.00001.C001	T4P_pilB	T4P	CLDI001.B.00001.C001_T4P_1_V	ATPase_ext	Clostridioides difficile 630	Bacteria	Firmicutes	.	10.1128/MMBR.00063-12	Yes	T4P
CLDI001.B.00001.C001_03688	CLDI001.B.00001.C001	T4P_pilD	T4P	CLDI001.B.00001.C001_T4P_1_V	prepilin	Clostridioides difficile 630	Bacteria	Firmicutes	.	10.1128/MMBR.00063-12	Yes	T4P
CLDI001.B.00001.C001_03689	CLDI001.B.00001.C001	T4P_pilT	T4P	CLDI001.B.00001.C001_T4P_1_V	ATPase_ret	Clostridioides difficile 630	Bacteria	Firmicutes	.	10.1128/MMBR.00063-12	Yes	T4P
CLDI001.B.00001.C001_03693	CLDI001.B.00001.C001	T4P_pilO	T4P	CLDI001.B.00001.C001_T4P_1_V	.	Clostridioides difficile 630	Bacteria	Firmicutes	.	10.1128/MMBR.00063-12	Yes	T4P
CLDI001.B.00001.C001_03695	CLDI001.B.00001.C001	T4P_pilC	T4P	CLDI001.B.00001.C001_T4P_1_V	IM_platform	Clostridioides difficile 630	Bacteria	Firmicutes	.	10.1128/MMBR.00063-12	Yes	T4P
CLDI001.B.00001.C001_03696	CLDI001.B.00001.C001	T4P_pilB	T4P	CLDI001.B.00001.C001_T4P_1_V	ATPase_ext	Clostridioides difficile 630	Bacteria	Firmicutes	.	10.1128/MMBR.00063-12	Yes	T4P
CLDI001.B.00001.C001_03697	CLDI001.B.00001.C001	T4P_pilA	T4P	CLDI001.B.00001.C001_T4P_1_V	maj_pilin	Clostridioides difficile 630	Bacteria	Firmicutes	.	10.1128/MMBR.00063-12	Yes	T4P
THTH001.B.00001.C001_01270	THTH001.B.00001.C001	T4P_pilB	T4P	THTH001.B.00001.C001_T4P_1_V	ATPase_ext	Thermoanaerobacterium thermosaccharolyticum DSM 571	Bacteria	Firmicutes	.	10.1128/MMBR.00063-12	Yes	T4P
THTH001.B.00001.C001_01271	THTH001.B.00001.C001	T4P_pilT	T4P	THTH001.B.00001.C001_T4P_1_V	ATPase_ret	Thermoanaerobacterium thermosaccharolyticum DSM 571	Bacteria	Firmicutes	.	10.1128/MMBR.00063-12	Yes	T4P
THTH001.B.00001.C001_01272	THTH001.B.00001.C001	T4P_pilC	T4P	THTH001.B.00001.C001_T4P_1_V	IM_platform	Thermoanaerobacterium thermosaccharolyticum DSM 571	Bacteria	Firmicutes	.	10.1128/MMBR.00063-12	Yes	T4P
THTH001.B.00001.C001_01273	THTH001.B.00001.C001	T4P_pilA	T4P	THTH001.B.00001.C001_T4P_1_V	maj_pilin	Thermoanaerobacterium thermosaccharolyticum DSM 571	Bacteria	Firmicutes	.	10.1128/MMBR.00063-12	Yes	T4P
THTH001.B.00001.C001_01274	THTH001.B.00001.C001	T4P_pilD	T4P	THTH001.B.00001.C001_T4P_1_V	prepilin	Thermoanaerobacterium thermosaccharolyticum DSM 571	Bacteria	Firmicutes	.	10.1128/MMBR.00063-12	Yes	T4P
THTH001.B.00001.C001_01275	THTH001.B.00001.C001	T4P_fimT	T4P	THTH001.B.00001.C001_T4P_1_V	min_pilin	Thermoanaerobacterium thermosaccharolyticum DSM 571	Bacteria	Firmicutes	.	10.1128/MMBR.00063-12	Yes	T4P
THTH001.B.00001.C001_01276	THTH001.B.00001.C001	T4P_pilV	T4P	THTH001.B.00001.C001_T4P_1_V	min_pilin	Thermoanaerobacterium thermosaccharolyticum DSM 571	Bacteria	Firmicutes	.	10.1128/MMBR.00063-12	Yes	T4P
THTH001.B.00001.C001_01277	THTH001.B.00001.C001	T4P_pilW	T4P	THTH001.B.00001.C001_T4P_1_V	min_pilin	Thermoanaerobacterium thermosaccharolyticum DSM 571	Bacteria	Firmicutes	.	10.1128/MMBR.00063-12	Yes	T4P
THTH001.B.00001.C001_01278	THTH001.B.00001.C001	T4P_pilX	T4P	THTH001.B.00001.C001_T4P_1_V	min_pilin	Thermoanaerobacterium thermosaccharolyticum DSM 571	Bacteria	Firmicutes	.	10.1128/MMBR.00063-12	Yes	T4P
THTH001.B.00001.C001_01280	THTH001.B.00001.C001	T4P_pilM	T4P	THTH001.B.00001.C001_T4P_1_V	.	Thermoanaerobacterium thermosaccharolyticum DSM 571	Bacteria	Firmicutes	.	10.1128/MMBR.00063-12	Yes	T4P
THTH001.B.00001.C001_01281	THTH001.B.00001.C001	T4P_pilN	T4P	THTH001.B.00001.C001_T4P_1_V	.	Thermoanaerobacterium thermosaccharolyticum DSM 571	Bacteria	Firmicutes	.	10.1128/MMBR.00063-12	Yes	T4P
THTH001.B.00001.C001_01282	THTH001.B.00001.C001	T4P_pilO	T4P	THTH001.B.00001.C001_T4P_1_V	.	Thermoanaerobacterium thermosaccharolyticum DSM 571	Bacteria	Firmicutes	.	10.1128/MMBR.00063-12	Yes	T4P
CYHU001.B.00001.C001_03104	CYHU001.B.00001.C001	T2SS_gspM	T2SS	CYHU001.B.00001.C001_T2SS_1_V	.	Cytophaga hutchinsonii ATCC 33406	Bacteria	Bacteroidetes	.	10.3389/fmicb.2017.01482	No	Generic
CYHU001.B.00001.C001_03106	CYHU001.B.00001.C001	T2SS_gspL	T2SS	CYHU001.B.00001.C001_T2SS_1_V	.	Cytophaga hutchinsonii ATCC 33406	Bacteria	Bacteroidetes	.	10.3389/fmicb.2017.01482	No	Generic
CYHU001.B.00001.C001_03107	CYHU001.B.00001.C001	T2SS_gspC	T2SS	CYHU001.B.00001.C001_T2SS_1_V	.	Cytophaga hutchinsonii ATCC 33406	Bacteria	Bacteroidetes	.	10.3389/fmicb.2017.01482	No	Generic
CYHU001.B.00001.C001_03108	CYHU001.B.00001.C001	T2SS_gspD	T2SS	CYHU001.B.00001.C001_T2SS_1_V	secretin	Cytophaga hutchinsonii ATCC 33406	Bacteria	Bacteroidetes	.	10.3389/fmicb.2017.01482	Yes	Generic
CYHU001.B.00001.C001_03109	CYHU001.B.00001.C001	T2SS_gspE	T2SS	CYHU001.B.00001.C001_T2SS_1_V	ATPase_ext	Cytophaga hutchinsonii ATCC 33406	Bacteria	Bacteroidetes	.	10.3389/fmicb.2017.01482	Yes	Generic
CYHU001.B.00001.C001_03110	CYHU001.B.00001.C001	T2SS_gspO	T2SS	CYHU001.B.00001.C001_T2SS_1_V	prepilin	Cytophaga hutchinsonii ATCC 33406	Bacteria	Bacteroidetes	.	10.3389/fmicb.2017.01482	Yes	Generic
CYHU001.B.00001.C001_03111	CYHU001.B.00001.C001	T2SS_gspG	T2SS	CYHU001.B.00001.C001_T2SS_1_V	maj_pilin	Cytophaga hutchinsonii ATCC 33406	Bacteria	Bacteroidetes	.	10.3389/fmicb.2017.01482	Yes	Generic
CYHU001.B.00001.C001_03112	CYHU001.B.00001.C001	T2SS_gspF	T2SS	CYHU001.B.00001.C001_T2SS_1_V	IM_platform	Cytophaga hutchinsonii ATCC 33406	Bacteria	Bacteroidetes	.	10.3389/fmicb.2017.01482	Yes	Generic
CYHU001.B.00001.C001_03113	CYHU001.B.00001.C001	T2SS_gspH	T2SS	CYHU001.B.00001.C001_T2SS_1_V	.	Cytophaga hutchinsonii ATCC 33406	Bacteria	Bacteroidetes	.	10.3389/fmicb.2017.01482	No	Generic
CYHU001.B.00001.C001_03114	CYHU001.B.00001.C001	T2SS_gspI	T2SS	CYHU001.B.00001.C001_T2SS_1_V	.	Cytophaga hutchinsonii ATCC 33406	Bacteria	Bacteroidetes	.	10.3389/fmicb.2017.01482	No	Generic
HASA001.B.00002.C001_00166	HASA001.B.00002.C001	ArchaealT4P_arCOG04680	ArchaealT4P	HASA001.B.00002.C001_ArchaealT4P_1_V	.	Halobacterium salinarum R1	Archaea	Euryarchaeota	Pilus	.	Yes	Archaeal-T4P
HASA001.B.00002.C001_00167	HASA001.B.00002.C001	ArchaealT4P_arCOG03933	ArchaealT4P	HASA001.B.00002.C001_ArchaealT4P_1_V	.	Halobacterium salinarum R1	Archaea	Euryarchaeota	Pilus	.	Yes	Archaeal-T4P
HASA001.B.00002.C001_00168	HASA001.B.00002.C001	ArchaealT4P_arCOG06296	ArchaealT4P	HASA001.B.00002.C001_ArchaealT4P_1_V	.	Halobacterium salinarum R1	Archaea	Euryarchaeota	Pilus	.	Yes	Archaeal-T4P
HASA001.B.00002.C001_00170	HASA001.B.00002.C001	ArchaealT4P_arCOG01818	ArchaealT4P	HASA001.B.00002.C001_ArchaealT4P_1_V	.	Halobacterium salinarum R1	Archaea	Euryarchaeota	Pilus	.	Yes	Archaeal-T4P
HASA001.B.00002.C001_00635	HASA001.B.00002.C001	ArchaealT4P_arCOG01808	ArchaealT4P	HASA001.B.00002.C001_ArchaealT4P_1_V	.	Halobacterium salinarum R1	Archaea	Euryarchaeota	Pilus	.	Yes	Archaeal-T4P
HASA001.B.00002.C001_00636	HASA001.B.00002.C001	ArchaealT4P_arCOG01817_ATP	ArchaealT4P	HASA001.B.00002.C001_ArchaealT4P_1_V	.	Halobacterium salinarum R1	Archaea	Euryarchaeota	Pilus	.	Yes	Archaeal-T4P
HASA001.B.00002.C001_00726	HASA001.B.00002.C001	ArchaealT4P_arCOG00589	ArchaealT4P	HASA001.B.00002.C001_ArchaealT4P_2_V	.	Halobacterium salinarum R1	Archaea	Euryarchaeota	Archaellum	.	Yes	Archaeal-T4P
HASA001.B.00002.C001_00727	HASA001.B.00002.C001	ArchaealT4P_arCOG01809_IM	ArchaealT4P	HASA001.B.00002.C001_ArchaealT4P_2_V	.	Halobacterium salinarum R1	Archaea	Euryarchaeota	Archaellum	.	Yes	Archaeal-T4P
HASA001.B.00002.C001_00728	HASA001.B.00002.C001	ArchaealT4P_arCOG01817_ATP	ArchaealT4P	HASA001.B.00002.C001_ArchaealT4P_2_V	.	Halobacterium salinarum R1	Archaea	Euryarchaeota	Archaellum	.	Yes	Archaeal-T4P
HASA001.B.00002.C001_00729	HASA001.B.00002.C001	ArchaealT4P_arCOG04148	ArchaealT4P	HASA001.B.00002.C001_ArchaealT4P_2_V	.	Halobacterium salinarum R1	Archaea	Euryarchaeota	Archaellum	.	Yes	Archaeal-T4P
HASA001.B.00002.C001_00730	HASA001.B.00002.C001	ArchaealT4P_arCOG01822	ArchaealT4P	HASA001.B.00002.C001_ArchaealT4P_2_V	.	Halobacterium salinarum R1	Archaea	Euryarchaeota	Archaellum	.	Yes	Archaeal-T4P
HASA001.B.00002.C001_00731	HASA001.B.00002.C001	ArchaealT4P_arCOG01824	ArchaealT4P	HASA001.B.00002.C001_ArchaealT4P_2_V	.	Halobacterium salinarum R1	Archaea	Euryarchaeota	Archaellum	.	Yes	Archaeal-T4P
HASA001.B.00002.C001_00732	HASA001.B.00002.C001	ArchaealT4P_arCOG02963	ArchaealT4P	HASA001.B.00002.C001_ArchaealT4P_2_V	.	Halobacterium salinarum R1	Archaea	Euryarchaeota	Archaellum	.	Yes	Archaeal-T4P
HASA001.B.00002.C001_00733	HASA001.B.00002.C001	ArchaealT4P_arCOG02964	ArchaealT4P	HASA001.B.00002.C001_ArchaealT4P_2_V	.	Halobacterium salinarum R1	Archaea	Euryarchaeota	Archaellum	.	Yes	Archaeal-T4P
HASA001.B.00002.C001_00736	HASA001.B.00002.C001	ArchaealT4P_arCOG01829_Pil	ArchaealT4P	HASA001.B.00002.C001_ArchaealT4P_2_V	.	Halobacterium salinarum R1	Archaea	Euryarchaeota	Archaellum	.	Yes	Archaeal-T4P
HASA001.B.00002.C001_00737	HASA001.B.00002.C001	ArchaealT4P_arCOG01829_Pil	ArchaealT4P	HASA001.B.00002.C001_ArchaealT4P_2_V	.	Halobacterium salinarum R1	Archaea	Euryarchaeota	Archaellum	.	Yes	Archaeal-T4P
HASA001.B.00002.C001_00738	HASA001.B.00002.C001	ArchaealT4P_arCOG01829_Pil	ArchaealT4P	HASA001.B.00002.C001_ArchaealT4P_2_V	.	Halobacterium salinarum R1	Archaea	Euryarchaeota	Archaellum	.	Yes	Archaeal-T4P
HASA001.B.00002.C001_00740	HASA001.B.00002.C001	ArchaealT4P_arCOG02394	ArchaealT4P	HASA001.B.00002.C001_ArchaealT4P_2_V	.	Halobacterium salinarum R1	Archaea	Euryarchaeota	Archaellum	.	Yes	Archaeal-T4P
HASA001.B.00002.C001_00741	HASA001.B.00002.C001	ArchaealT4P_arCOG02394	ArchaealT4P	HASA001.B.00002.C001_ArchaealT4P_2_V	.	Halobacterium salinarum R1	Archaea	Euryarchaeota	Archaellum	.	Yes	Archaeal-T4P
HAVO001.B.00001.C001_00992	HAVO001.B.00001.C001	ArchaealT4P_arCOG01808	ArchaealT4P	HAVO001.B.00001.C001_ArchaealT4P_1_V	.	Haloferax volcanii DS2	Archaea	Euryarchaeota	Pilus - scattered	.	Yes	Archaeal-T4P
HAVO001.B.00001.C001_00993	HAVO001.B.00001.C001	ArchaealT4P_arCOG01817_ATP	ArchaealT4P	HAVO001.B.00001.C001_ArchaealT4P_1_V	.	Haloferax volcanii DS2	Archaea	Euryarchaeota	Pilus - scattered	.	Yes	Archaeal-T4P
HAVO001.B.00001.C001_02897	HAVO001.B.00001.C001	ArchaealT4P_arCOG02298_PP	ArchaealT4P	HAVO001.B.00001.C001_ArchaealT4P_1_V	.	Haloferax volcanii DS2	Archaea	Euryarchaeota	Pilus - scattered	.	Yes	Archaeal-T4P
HAVO001.B.00001.C001_00930	HAVO001.B.00001.C001	ArchaealT4P_arCOG02416	ArchaealT4P	HAVO001.B.00001.C001_ArchaealT4P_1_V	.	Haloferax volcanii DS2	Archaea	Euryarchaeota	Pilus - scattered	.	Yes	Archaeal-T4P
HAVO001.B.00001.C001_01983	HAVO001.B.00001.C001	ArchaealT4P_arCOG02416	ArchaealT4P	HAVO001.B.00001.C001_ArchaealT4P_1_V	.	Haloferax volcanii DS2	Archaea	Euryarchaeota	Pilus - scattered	.	Yes	Archaeal-T4P
HAVO001.B.00001.C001_02361	HAVO001.B.00001.C001	ArchaealT4P_arCOG11208	ArchaealT4P	HAVO001.B.00001.C001_ArchaealT4P_1_V	.	Haloferax volcanii DS2	Archaea	Euryarchaeota	Pilus - scattered	.	Yes	Archaeal-T4P
HAVO001.B.00001.C001_02362	HAVO001.B.00001.C001	ArchaealT4P_arCOG02416	ArchaealT4P	HAVO001.B.00001.C001_ArchaealT4P_1_V	.	Haloferax volcanii DS2	Archaea	Euryarchaeota	Pilus - scattered	.	Yes	Archaeal-T4P
HAVO001.B.00001.C001_02363	HAVO001.B.00001.C001	ArchaealT4P_arCOG02416	ArchaealT4P	HAVO001.B.00001.C001_ArchaealT4P_1_V	.	Haloferax volcanii DS2	Archaea	Euryarchaeota	Pilus - scattered	.	Yes	Archaeal-T4P
HAVO001.B.00001.C001_01154	HAVO001.B.00001.C001	ArchaealT4P_arCOG02964	ArchaealT4P	HAVO001.B.00001.C001_ArchaealT4P_2_V	.	Haloferax volcanii DS2	Archaea	Euryarchaeota	Archaellum	.	Yes	Archaeal-T4P
HAVO001.B.00001.C001_01157	HAVO001.B.00001.C001	ArchaealT4P_arCOG02964	ArchaealT4P	HAVO001.B.00001.C001_ArchaealT4P_2_V	.	Haloferax volcanii DS2	Archaea	Euryarchaeota	Archaellum	.	Yes	Archaeal-T4P
HAVO001.B.00001.C001_01163	HAVO001.B.00001.C001	ArchaealT4P_arCOG01829_Pil	ArchaealT4P	HAVO001.B.00001.C001_ArchaealT4P_2_V	.	Haloferax volcanii DS2	Archaea	Euryarchaeota	Archaellum	.	Yes	Archaeal-T4P
HAVO001.B.00001.C001_01164	HAVO001.B.00001.C001	ArchaealT4P_arCOG01829_Pil	ArchaealT4P	HAVO001.B.00001.C001_ArchaealT4P_2_V	.	Haloferax volcanii DS2	Archaea	Euryarchaeota	Archaellum	.	Yes	Archaeal-T4P
HAVO001.B.00001.C001_01165	HAVO001.B.00001.C001	ArchaealT4P_arCOG04148	ArchaealT4P	HAVO001.B.00001.C001_ArchaealT4P_2_V	.	Haloferax volcanii DS2	Archaea	Euryarchaeota	Archaellum	.	Yes	Archaeal-T4P
HAVO001.B.00001.C001_01166	HAVO001.B.00001.C001	ArchaealT4P_arCOG02963	ArchaealT4P	HAVO001.B.00001.C001_ArchaealT4P_2_V	.	Haloferax volcanii DS2	Archaea	Euryarchaeota	Archaellum	.	Yes	Archaeal-T4P
HAVO001.B.00001.C001_01167	HAVO001.B.00001.C001	ArchaealT4P_arCOG01824	ArchaealT4P	HAVO001.B.00001.C001_ArchaealT4P_2_V	.	Haloferax volcanii DS2	Archaea	Euryarchaeota	Archaellum	.	Yes	Archaeal-T4P
HAVO001.B.00001.C001_01168	HAVO001.B.00001.C001	ArchaealT4P_arCOG01822	ArchaealT4P	HAVO001.B.00001.C001_ArchaealT4P_2_V	.	Haloferax volcanii DS2	Archaea	Euryarchaeota	Archaellum	.	Yes	Archaeal-T4P
HAVO001.B.00001.C001_01169	HAVO001.B.00001.C001	ArchaealT4P_arCOG04148	ArchaealT4P	HAVO001.B.00001.C001_ArchaealT4P_2_V	.	Haloferax volcanii DS2	Archaea	Euryarchaeota	Archaellum	.	Yes	Archaeal-T4P
HAVO001.B.00001.C001_01170	HAVO001.B.00001.C001	ArchaealT4P_arCOG01817_ATP	ArchaealT4P	HAVO001.B.00001.C001_ArchaealT4P_2_V	.	Haloferax volcanii DS2	Archaea	Euryarchaeota	Archaellum	.	Yes	Archaeal-T4P
HAVO001.B.00001.C001_01171	HAVO001.B.00001.C001	ArchaealT4P_arCOG01809_IM	ArchaealT4P	HAVO001.B.00001.C001_ArchaealT4P_2_V	.	Haloferax volcanii DS2	Archaea	Euryarchaeota	Archaellum	.	Yes	Archaeal-T4P
HAVO001.B.00001.C001_01172	HAVO001.B.00001.C001	ArchaealT4P_arCOG02394	ArchaealT4P	HAVO001.B.00001.C001_ArchaealT4P_2_V	.	Haloferax volcanii DS2	Archaea	Euryarchaeota	Archaellum	.	Yes	Archaeal-T4P
HAVO001.B.00001.C001_01174	HAVO001.B.00001.C001	ArchaealT4P_arCOG02394	ArchaealT4P	HAVO001.B.00001.C001_ArchaealT4P_2_V	.	Haloferax volcanii DS2	Archaea	Euryarchaeota	Archaellum	.	Yes	Archaeal-T4P
MEMA005.B.00001.C001_00049	MEMA005.B.00001.C001	ArchaealT4P_arCOG01811	ArchaealT4P	MEMA005.B.00001.C001_ArchaealT4P_1_V	.	Methanococcus maripaludis S2	Archaea	Euryarchaeota	Epd - scattered	.	Yes	Archaeal-T4P
MEMA005.B.00001.C001_00050	MEMA005.B.00001.C001	ArchaealT4P_arCOG01812	ArchaealT4P	MEMA005.B.00001.C001_ArchaealT4P_1_V	.	Methanococcus maripaludis S2	Archaea	Euryarchaeota	Epd - scattered	.	Yes	Archaeal-T4P
MEMA005.B.00001.C001_00051	MEMA005.B.00001.C001	ArchaealT4P_arCOG01817_ATP	ArchaealT4P	MEMA005.B.00001.C001_ArchaealT4P_1_V	.	Methanococcus maripaludis S2	Archaea	Euryarchaeota	Epd - scattered	.	Yes	Archaeal-T4P
MEMA005.B.00001.C001_00255	MEMA005.B.00001.C001	ArchaealT4P_arCOG02300	ArchaealT4P	MEMA005.B.00001.C001_ArchaealT4P_1_V	.	Methanococcus maripaludis S2	Archaea	Euryarchaeota	Epd - scattered	.	Yes	Archaeal-T4P
MEMA005.B.00001.C001_00256	MEMA005.B.00001.C001	ArchaealT4P_arCOG05055	ArchaealT4P	MEMA005.B.00001.C001_ArchaealT4P_1_V	.	Methanococcus maripaludis S2	Archaea	Euryarchaeota	Epd - scattered	.	Yes	Archaeal-T4P
MEMA005.B.00001.C001_00257	MEMA005.B.00001.C001	ArchaealT4P_arCOG03421	ArchaealT4P	MEMA005.B.00001.C001_ArchaealT4P_1_V	.	Methanococcus maripaludis S2	Archaea	Euryarchaeota	Epd - scattered	.	Yes	Archaeal-T4P
MEMA005.B.00001.C001_00258	MEMA005.B.00001.C001	ArchaealT4P_arCOG05054	ArchaealT4P	MEMA005.B.00001.C001_ArchaealT4P_1_V	.	Methanococcus maripaludis S2	Archaea	Euryarchaeota	Epd - scattered	.	Yes	Archaeal-T4P
MEMA005.B.00001.C001_00259	MEMA005.B.00001.C001	ArchaealT4P_arCOG05053	ArchaealT4P	MEMA005.B.00001.C001_ArchaealT4P_1_V	.	Methanococcus maripaludis S2	Archaea	Euryarchaeota	Epd - scattered	.	Yes	Archaeal-T4P
MEMA005.B.00001.C001_00260	MEMA005.B.00001.C001	ArchaealT4P_arCOG06584	ArchaealT4P	MEMA005.B.00001.C001_ArchaealT4P_1_V	.	Methanococcus maripaludis S2	Archaea	Euryarchaeota	Epd - scattered	.	Yes	Archaeal-T4P
MEMA005.B.00001.C001_00262	MEMA005.B.00001.C001	ArchaealT4P_arCOG06599	ArchaealT4P	MEMA005.B.00001.C001_ArchaealT4P_1_V	.	Methanococcus maripaludis S2	Archaea	Euryarchaeota	Epd - scattered	.	Yes	Archaeal-T4P
MEMA005.B.00001.C001_00263	MEMA005.B.00001.C001	ArchaealT4P_arCOG05085	ArchaealT4P	MEMA005.B.00001.C001_ArchaealT4P_1_V	.	Methanococcus maripaludis S2	Archaea	Euryarchaeota	Epd - scattered	.	Yes	Archaeal-T4P
MEMA005.B.00001.C001_00264	MEMA005.B.00001.C001	ArchaealT4P_arCOG03511	ArchaealT4P	MEMA005.B.00001.C001_ArchaealT4P_1_V	.	Methanococcus maripaludis S2	Archaea	Euryarchaeota	Epd - scattered	.	Yes	Archaeal-T4P
MEMA005.B.00001.C001_01321	MEMA005.B.00001.C001	ArchaealT4P_arCOG05082	ArchaealT4P	MEMA005.B.00001.C001_ArchaealT4P_1_V	.	Methanococcus maripaludis S2	Archaea	Euryarchaeota	Epd - scattered	.	Yes	Archaeal-T4P
MEMA005.B.00001.C001_01736	MEMA005.B.00001.C001	ArchaealT4P_arCOG06620	ArchaealT4P	MEMA005.B.00001.C001_ArchaealT4P_1_V	.	Methanococcus maripaludis S2	Archaea	Euryarchaeota	Epd - scattered	.	Yes	Archaeal-T4P
MEMA005.B.00001.C001_01717	MEMA005.B.00001.C001	ArchaealT4P_arCOG01829_Pil	ArchaealT4P	MEMA005.B.00001.C001_ArchaealT4P_2_V	.	Methanococcus maripaludis S2	Archaea	Euryarchaeota	Archaellum	.	Yes	Archaeal-T4P
MEMA005.B.00001.C001_01718	MEMA005.B.00001.C001	ArchaealT4P_arCOG01829_Pil	ArchaealT4P	MEMA005.B.00001.C001_ArchaealT4P_2_V	.	Methanococcus maripaludis S2	Archaea	Euryarchaeota	Archaellum	.	Yes	Archaeal-T4P
MEMA005.B.00001.C001_01719	MEMA005.B.00001.C001	ArchaealT4P_arCOG01829_Pil	ArchaealT4P	MEMA005.B.00001.C001_ArchaealT4P_2_V	.	Methanococcus maripaludis S2	Archaea	Euryarchaeota	Archaellum	.	Yes	Archaeal-T4P
MEMA005.B.00001.C001_01720	MEMA005.B.00001.C001	ArchaealT4P_arCOG05119	ArchaealT4P	MEMA005.B.00001.C001_ArchaealT4P_2_V	.	Methanococcus maripaludis S2	Archaea	Euryarchaeota	Archaellum	.	Yes	Archaeal-T4P
MEMA005.B.00001.C001_01721	MEMA005.B.00001.C001	ArchaealT4P_arCOG02964	ArchaealT4P	MEMA005.B.00001.C001_ArchaealT4P_2_V	.	Methanococcus maripaludis S2	Archaea	Euryarchaeota	Archaellum	.	Yes	Archaeal-T4P
MEMA005.B.00001.C001_01722	MEMA005.B.00001.C001	ArchaealT4P_arCOG02964	ArchaealT4P	MEMA005.B.00001.C001_ArchaealT4P_2_V	.	Methanococcus maripaludis S2	Archaea	Euryarchaeota	Archaellum	.	Yes	Archaeal-T4P
MEMA005.B.00001.C001_01723	MEMA005.B.00001.C001	ArchaealT4P_arCOG01824	ArchaealT4P	MEMA005.B.00001.C001_ArchaealT4P_2_V	.	Methanococcus maripaludis S2	Archaea	Euryarchaeota	Archaellum	.	Yes	Archaeal-T4P
MEMA005.B.00001.C001_01724	MEMA005.B.00001.C001	ArchaealT4P_arCOG01822	ArchaealT4P	MEMA005.B.00001.C001_ArchaealT4P_2_V	.	Methanococcus maripaludis S2	Archaea	Euryarchaeota	Archaellum	.	Yes	Archaeal-T4P
MEMA005.B.00001.C001_01725	MEMA005.B.00001.C001	ArchaealT4P_arCOG04148	ArchaealT4P	MEMA005.B.00001.C001_ArchaealT4P_2_V	.	Methanococcus maripaludis S2	Archaea	Euryarchaeota	Archaellum	.	Yes	Archaeal-T4P
MEMA005.B.00001.C001_01726	MEMA005.B.00001.C001	ArchaealT4P_arCOG01817_ATP	ArchaealT4P	MEMA005.B.00001.C001_ArchaealT4P_2_V	.	Methanococcus maripaludis S2	Archaea	Euryarchaeota	Archaellum	.	Yes	Archaeal-T4P
MEMA005.B.00001.C001_01727	MEMA005.B.00001.C001	ArchaealT4P_arCOG01809_IM	ArchaealT4P	MEMA005.B.00001.C001_ArchaealT4P_2_V	.	Methanococcus maripaludis S2	Archaea	Euryarchaeota	Archaellum	.	Yes	Archaeal-T4P
MEVO001.B.00001.C001_01272	MEVO001.B.00001.C001	ArchaealT4P_arCOG06620	ArchaealT4P	MEVO001.B.00001.C001_ArchaealT4P_1_V	.	Methanococcus voltae A3	Archaea	Euryarchaeota	Archaellum	.	Yes	Archaeal-T4P
MEVO001.B.00001.C001_01276	MEVO001.B.00001.C001	ArchaealT4P_arCOG01809_IM	ArchaealT4P	MEVO001.B.00001.C001_ArchaealT4P_1_V	.	Methanococcus voltae A3	Archaea	Euryarchaeota	Archaellum	.	Yes	Archaeal-T4P
MEVO001.B.00001.C001_01277	MEVO001.B.00001.C001	ArchaealT4P_arCOG01817_ATP	ArchaealT4P	MEVO001.B.00001.C001_ArchaealT4P_1_V	.	Methanococcus voltae A3	Archaea	Euryarchaeota	Archaellum	.	Yes	Archaeal-T4P
MEVO001.B.00001.C001_01278	MEVO001.B.00001.C001	ArchaealT4P_arCOG04148	ArchaealT4P	MEVO001.B.00001.C001_ArchaealT4P_1_V	.	Methanococcus voltae A3	Archaea	Euryarchaeota	Archaellum	.	Yes	Archaeal-T4P
MEVO001.B.00001.C001_01279	MEVO001.B.00001.C001	ArchaealT4P_arCOG01822	ArchaealT4P	MEVO001.B.00001.C001_ArchaealT4P_1_V	.	Methanococcus voltae A3	Archaea	Euryarchaeota	Archaellum	.	Yes	Archaeal-T4P
MEVO001.B.00001.C001_01280	MEVO001.B.00001.C001	ArchaealT4P_arCOG01824	ArchaealT4P	MEVO001.B.00001.C001_ArchaealT4P_1_V	.	Methanococcus voltae A3	Archaea	Euryarchaeota	Archaellum	.	Yes	Archaeal-T4P
MEVO001.B.00001.C001_01281	MEVO001.B.00001.C001	ArchaealT4P_arCOG02964	ArchaealT4P	MEVO001.B.00001.C001_ArchaealT4P_1_V	.	Methanococcus voltae A3	Archaea	Euryarchaeota	Archaellum	.	Yes	Archaeal-T4P
MEVO001.B.00001.C001_01282	MEVO001.B.00001.C001	ArchaealT4P_arCOG02964	ArchaealT4P	MEVO001.B.00001.C001_ArchaealT4P_1_V	.	Methanococcus voltae A3	Archaea	Euryarchaeota	Archaellum	.	Yes	Archaeal-T4P
MEVO001.B.00001.C001_01283	MEVO001.B.00001.C001	ArchaealT4P_arCOG05119	ArchaealT4P	MEVO001.B.00001.C001_ArchaealT4P_1_V	.	Methanococcus voltae A3	Archaea	Euryarchaeota	Archaellum	.	Yes	Archaeal-T4P
MEVO001.B.00001.C001_01284	MEVO001.B.00001.C001	ArchaealT4P_arCOG01829_Pil	ArchaealT4P	MEVO001.B.00001.C001_ArchaealT4P_1_V	.	Methanococcus voltae A3	Archaea	Euryarchaeota	Archaellum	.	Yes	Archaeal-T4P
MEVO001.B.00001.C001_01285	MEVO001.B.00001.C001	ArchaealT4P_arCOG01829_Pil	ArchaealT4P	MEVO001.B.00001.C001_ArchaealT4P_1_V	.	Methanococcus voltae A3	Archaea	Euryarchaeota	Archaellum	.	Yes	Archaeal-T4P
MEVO001.B.00001.C001_01286	MEVO001.B.00001.C001	ArchaealT4P_arCOG01829_Pil	ArchaealT4P	MEVO001.B.00001.C001_ArchaealT4P_1_V	.	Methanococcus voltae A3	Archaea	Euryarchaeota	Archaellum	.	Yes	Archaeal-T4P
MEVO001.B.00001.C001_01287	MEVO001.B.00001.C001	ArchaealT4P_arCOG01829_Pil	ArchaealT4P	MEVO001.B.00001.C001_ArchaealT4P_1_V	.	Methanococcus voltae A3	Archaea	Euryarchaeota	Archaellum	.	Yes	Archaeal-T4P
MEVO001.B.00001.C001_01288	MEVO001.B.00001.C001	ArchaealT4P_arCOG01829_Pil	ArchaealT4P	MEVO001.B.00001.C001_ArchaealT4P_1_V	.	Methanococcus voltae A3	Archaea	Euryarchaeota	Archaellum	.	Yes	Archaeal-T4P
PYFU001.B.00001.C001_00335	PYFU001.B.00001.C001	ArchaealT4P_arCOG01809_IM	ArchaealT4P	PYFU001.B.00001.C001_ArchaealT4P_1_V	.	Pyrococcus furiosus DSM 3638	Archaea	Euryarchaeota	Archaellum	.	Yes	Archaeal-T4P
PYFU001.B.00001.C001_00336	PYFU001.B.00001.C001	ArchaealT4P_arCOG01817_ATP	ArchaealT4P	PYFU001.B.00001.C001_ArchaealT4P_1_V	.	Pyrococcus furiosus DSM 3638	Archaea	Euryarchaeota	Archaellum	.	Yes	Archaeal-T4P
PYFU001.B.00001.C001_00337	PYFU001.B.00001.C001	ArchaealT4P_arCOG04148	ArchaealT4P	PYFU001.B.00001.C001_ArchaealT4P_1_V	.	Pyrococcus furiosus DSM 3638	Archaea	Euryarchaeota	Archaellum	.	Yes	Archaeal-T4P
PYFU001.B.00001.C001_00338	PYFU001.B.00001.C001	ArchaealT4P_arCOG01822	ArchaealT4P	PYFU001.B.00001.C001_ArchaealT4P_1_V	.	Pyrococcus furiosus DSM 3638	Archaea	Euryarchaeota	Archaellum	.	Yes	Archaeal-T4P
PYFU001.B.00001.C001_00340	PYFU001.B.00001.C001	ArchaealT4P_arCOG02964	ArchaealT4P	PYFU001.B.00001.C001_ArchaealT4P_1_V	.	Pyrococcus furiosus DSM 3638	Archaea	Euryarchaeota	Archaellum	.	Yes	Archaeal-T4P
PYFU001.B.00001.C001_00341	PYFU001.B.00001.C001	ArchaealT4P_arCOG05119	ArchaealT4P	PYFU001.B.00001.C001_ArchaealT4P_1_V	.	Pyrococcus furiosus DSM 3638	Archaea	Euryarchaeota	Archaellum	.	Yes	Archaeal-T4P
PYFU001.B.00001.C001_00342	PYFU001.B.00001.C001	ArchaealT4P_arCOG01829_Pil	ArchaealT4P	PYFU001.B.00001.C001_ArchaealT4P_1_V	.	Pyrococcus furiosus DSM 3638	Archaea	Euryarchaeota	Archaellum	.	Yes	Archaeal-T4P
PYFU001.B.00001.C001_00343	PYFU001.B.00001.C001	ArchaealT4P_arCOG01829_Pil	ArchaealT4P	PYFU001.B.00001.C001_ArchaealT4P_1_V	.	Pyrococcus furiosus DSM 3638	Archaea	Euryarchaeota	Archaellum	.	Yes	Archaeal-T4P
PYFU001.B.00001.C001_00345	PYFU001.B.00001.C001	ArchaealT4P_arCOG03422	ArchaealT4P	PYFU001.B.00001.C001_ArchaealT4P_1_V	.	Pyrococcus furiosus DSM 3638	Archaea	Euryarchaeota	Archaellum	.	Yes	Archaeal-T4P
SUAC001.B.00001.C001_01117	SUAC001.B.00001.C001	ArchaealT4P_arCOG01809_IM	ArchaealT4P	SUAC001.B.00001.C001_ArchaealT4P_1_V	.	Sulfolobus acidocaldarius DSM 639	Archaea	Crenarchaeota	Archaellum	.	Yes	Archaeal-T4P
SUAC001.B.00001.C001_01118	SUAC001.B.00001.C001	ArchaealT4P_arCOG01817_ATP	ArchaealT4P	SUAC001.B.00001.C001_ArchaealT4P_1_V	.	Sulfolobus acidocaldarius DSM 639	Archaea	Crenarchaeota	Archaellum	.	Yes	Archaeal-T4P
SUAC001.B.00001.C001_01119	SUAC001.B.00001.C001	ArchaealT4P_arCOG04148	ArchaealT4P	SUAC001.B.00001.C001_ArchaealT4P_1_V	.	Sulfolobus acidocaldarius DSM 639	Archaea	Crenarchaeota	Archaellum	.	Yes	Archaeal-T4P
SUAC001.B.00001.C001_01120	SUAC001.B.00001.C001	ArchaealT4P_arCOG01824	ArchaealT4P	SUAC001.B.00001.C001_ArchaealT4P_1_V	.	Sulfolobus acidocaldarius DSM 639	Archaea	Crenarchaeota	Archaellum	.	Yes	Archaeal-T4P
SUAC001.B.00001.C001_01121	SUAC001.B.00001.C001	ArchaealT4P_arCOG01822	ArchaealT4P	SUAC001.B.00001.C001_ArchaealT4P_1_V	.	Sulfolobus acidocaldarius DSM 639	Archaea	Crenarchaeota	Archaellum	.	Yes	Archaeal-T4P
SUAC001.B.00001.C001_01122	SUAC001.B.00001.C001	ArchaealT4P_arCOG07206	ArchaealT4P	SUAC001.B.00001.C001_ArchaealT4P_1_V	.	Sulfolobus acidocaldarius DSM 639	Archaea	Crenarchaeota	Archaellum	.	Yes	Archaeal-T4P
SUAC001.B.00001.C001_01123	SUAC001.B.00001.C001	ArchaealT4P_arCOG01829_Pil	ArchaealT4P	SUAC001.B.00001.C001_ArchaealT4P_1_V	.	Sulfolobus acidocaldarius DSM 639	Archaea	Crenarchaeota	Archaellum	.	Yes	Archaeal-T4P
SUAC001.B.00001.C001_01425	SUAC001.B.00001.C001	ArchaealT4P_arCOG05986	ArchaealT4P	SUAC001.B.00001.C001_ArchaealT4P_2_V	.	Sulfolobus acidocaldarius DSM 639	Archaea	Crenarchaeota	Ups	.	Yes	Archaeal-T4P
SUAC001.B.00001.C001_01426	SUAC001.B.00001.C001	ArchaealT4P_arCOG01817_ATP	ArchaealT4P	SUAC001.B.00001.C001_ArchaealT4P_2_V	.	Sulfolobus acidocaldarius DSM 639	Archaea	Crenarchaeota	Ups	.	Yes	Archaeal-T4P
SUAC001.B.00001.C001_01427	SUAC001.B.00001.C001	ArchaealT4P_arCOG01815	ArchaealT4P	SUAC001.B.00001.C001_ArchaealT4P_2_V	.	Sulfolobus acidocaldarius DSM 639	Archaea	Crenarchaeota	Ups	.	Yes	Archaeal-T4P
SUAC001.B.00001.C001_01428	SUAC001.B.00001.C001	ArchaealT4P_arCOG05987	ArchaealT4P	SUAC001.B.00001.C001_ArchaealT4P_2_V	.	Sulfolobus acidocaldarius DSM 639	Archaea	Crenarchaeota	Ups	.	Yes	Archaeal-T4P
SUAC001.B.00001.C001_02240	SUAC001.B.00001.C001	ArchaealT4P_arCOG03871	ArchaealT4P	SUAC001.B.00001.C001_ArchaealT4P_3_V	.	Sulfolobus acidocaldarius DSM 639	Archaea	Crenarchaeota	Aap	.	Yes	Archaeal-T4P
SUAC001.B.00001.C001_02243	SUAC001.B.00001.C001	ArchaealT4P_arCOG01817_ATP	ArchaealT4P	SUAC001.B.00001.C001_ArchaealT4P_3_V	.	Sulfolobus acidocaldarius DSM 639	Archaea	Crenarchaeota	Aap	.	Yes	Archaeal-T4P
SUAC001.B.00001.C001_02244	SUAC001.B.00001.C001	ArchaealT4P_arCOG01808	ArchaealT4P	SUAC001.B.00001.C001_ArchaealT4P_3_V	.	Sulfolobus acidocaldarius DSM 639	Archaea	Crenarchaeota	Aap	.	Yes	Archaeal-T4P
SUAC001.B.00001.C001_02245	SUAC001.B.00001.C001	ArchaealT4P_arCOG03871	ArchaealT4P	SUAC001.B.00001.C001_ArchaealT4P_3_V	.	Sulfolobus acidocaldarius DSM 639	Archaea	Crenarchaeota	Aap	.	Yes	Archaeal-T4P
SUSO001.B.00001.C001_00112	SUSO001.B.00001.C001	ArchaealT4P_arCOG07276	ArchaealT4P	SUSO001.B.00001.C001_ArchaealT4P_1_V	.	Sulfolobus solfataricus P2	Archaea	Crenarchaeota	Ups	.	Yes	Archaeal-T4P
SUSO001.B.00001.C001_00113	SUSO001.B.00001.C001	ArchaealT4P_arCOG05987	ArchaealT4P	SUSO001.B.00001.C001_ArchaealT4P_1_V	.	Sulfolobus solfataricus P2	Archaea	Crenarchaeota	Ups	.	Yes	Archaeal-T4P
SUSO001.B.00001.C001_00114	SUSO001.B.00001.C001	ArchaealT4P_arCOG01815	ArchaealT4P	SUSO001.B.00001.C001_ArchaealT4P_1_V	.	Sulfolobus solfataricus P2	Archaea	Crenarchaeota	Ups	.	Yes	Archaeal-T4P
SUSO001.B.00001.C001_00115	SUSO001.B.00001.C001	ArchaealT4P_arCOG01817_ATP	ArchaealT4P	SUSO001.B.00001.C001_ArchaealT4P_1_V	.	Sulfolobus solfataricus P2	Archaea	Crenarchaeota	Ups	.	Yes	Archaeal-T4P
SUSO001.B.00001.C001_00116	SUSO001.B.00001.C001	ArchaealT4P_arCOG05986	ArchaealT4P	SUSO001.B.00001.C001_ArchaealT4P_1_V	.	Sulfolobus solfataricus P2	Archaea	Crenarchaeota	Ups	.	Yes	Archaeal-T4P
SUSO001.B.00001.C001_02254	SUSO001.B.00001.C001	ArchaealT4P_arCOG01809_IM	ArchaealT4P	SUSO001.B.00001.C001_ArchaealT4P_2_V	.	Sulfolobus solfataricus P2	Archaea	Crenarchaeota	Archaellum	.	Yes	Archaeal-T4P
SUSO001.B.00001.C001_02255	SUSO001.B.00001.C001	ArchaealT4P_arCOG01817_ATP	ArchaealT4P	SUSO001.B.00001.C001_ArchaealT4P_2_V	.	Sulfolobus solfataricus P2	Archaea	Crenarchaeota	Archaellum	.	Yes	Archaeal-T4P
SUSO001.B.00001.C001_02256	SUSO001.B.00001.C001	ArchaealT4P_arCOG04148	ArchaealT4P	SUSO001.B.00001.C001_ArchaealT4P_2_V	.	Sulfolobus solfataricus P2	Archaea	Crenarchaeota	Archaellum	.	Yes	Archaeal-T4P
SUSO001.B.00001.C001_02257	SUSO001.B.00001.C001	ArchaealT4P_arCOG01824	ArchaealT4P	SUSO001.B.00001.C001_ArchaealT4P_2_V	.	Sulfolobus solfataricus P2	Archaea	Crenarchaeota	Archaellum	.	Yes	Archaeal-T4P
SUSO001.B.00001.C001_02259	SUSO001.B.00001.C001	ArchaealT4P_arCOG07206	ArchaealT4P	SUSO001.B.00001.C001_ArchaealT4P_2_V	.	Sulfolobus solfataricus P2	Archaea	Crenarchaeota	Archaellum	.	Yes	Archaeal-T4P
SUSO001.B.00001.C001_02260	SUSO001.B.00001.C001	ArchaealT4P_arCOG01829_Pil	ArchaealT4P	SUSO001.B.00001.C001_ArchaealT4P_2_V	.	Sulfolobus solfataricus P2	Archaea	Crenarchaeota	Archaellum	.	Yes	Archaeal-T4P
SUSO001.B.00001.C001_02597	SUSO001.B.00001.C001	ArchaealT4P_arCOG08524	ArchaealT4P	SUSO001.B.00001.C001_ArchaealT4P_3_V	.	Sulfolobus solfataricus P2	Archaea	Crenarchaeota	Bindosome	.	Yes	Archaeal-T4P
SUSO001.B.00001.C001_02598	SUSO001.B.00001.C001	ArchaealT4P_arCOG01815	ArchaealT4P	SUSO001.B.00001.C001_ArchaealT4P_3_V	.	Sulfolobus solfataricus P2	Archaea	Crenarchaeota	Bindosome	.	Yes	Archaeal-T4P
SUSO001.B.00001.C001_02599	SUSO001.B.00001.C001	ArchaealT4P_arCOG01817_ATP	ArchaealT4P	SUSO001.B.00001.C001_ArchaealT4P_3_V	.	Sulfolobus solfataricus P2	Archaea	Crenarchaeota	Bindosome	.	Yes	Archaeal-T4P
SUSO001.B.00001.C001_02600	SUSO001.B.00001.C001	ArchaealT4P_arCOG03872	ArchaealT4P	SUSO001.B.00001.C001_ArchaealT4P_3_V	.	Sulfolobus solfataricus P2	Archaea	Crenarchaeota	Bindosome	.	Yes	Archaeal-T4P
SUSO001.B.00001.C001_02601	SUSO001.B.00001.C001	ArchaealT4P_arCOG08522	ArchaealT4P	SUSO001.B.00001.C001_ArchaealT4P_3_V	.	Sulfolobus solfataricus P2	Archaea	Crenarchaeota	Bindosome	.	Yes	Archaeal-T4P
SUSO001.B.00001.C001_02602	SUSO001.B.00001.C001	ArchaealT4P_arCOG08521	ArchaealT4P	SUSO001.B.00001.C001_ArchaealT4P_3_V	.	Sulfolobus solfataricus P2	Archaea	Crenarchaeota	Bindosome	.	Yes	Archaeal-T4P
