# Supplementary material for: Diversification of the type IV filament superfamily into machines for adhesion, protein secretion, DNA uptake, and motility
Source: PLoS Biol. 2019 Jul 19;17(7):e3000390. doi: 10.1371/journal.pbio.3000390 (PMC6668835; doi:10.1371/journal.pbio.3000390)
Supplement: S6 Table — (XLSX) [file pbio.3000390.s022.xlsx]

## Sheet: TableS6-All the systems detecte
Hit_Id	Replicon_name	Position	Sequence_length	Gene	Reference_system	Predicted_system	System_Id	System_status	Gene_status	i-evalue	Score	Profile_coverage	Sequence_coverage	Begin_match	End_match	Species_Id	Species	Kingdom	Phylum	Lineage	NC_ids
ACAC001.B.00003.C001_00009	ACAC001.B.00003.C001	9	139	Tad_tadE	Tad	Tad	ACAC001.B.00003.C001_Tad_1	multi_loci	accessory	1e-05	23.4	0.647887	0.71223	13	111	ACAC001.B.00003	Acidipropionibacterium acidipropionici	Bacteria	Actinobacteria	Bacteria;Actinobacteria;Propionibacteriales;Propionibacteriaceae;Acidipropionibacterium	NZ_CP014352;NZ_CP014353
ACAC001.B.00003.C001_00011	ACAC001.B.00003.C001	11	298	Tad_tadC	Tad	Tad	ACAC001.B.00003.C001_Tad_1	multi_loci	mandatory	7.4999999999999985e-06	23.7	0.5844159999999999	0.315436	191	284	ACAC001.B.00003	Acidipropionibacterium acidipropionici	Bacteria	Actinobacteria	Bacteria;Actinobacteria;Propionibacteriales;Propionibacteriaceae;Acidipropionibacterium	NZ_CP014352;NZ_CP014353
ACAC001.B.00003.C001_00012	ACAC001.B.00003.C001	12	292	Tad_tadB	Tad	Tad	ACAC001.B.00003.C001_Tad_1	multi_loci	mandatory	7.5e-09	33.0	0.9625	0.5239729999999999	115	267	ACAC001.B.00003	Acidipropionibacterium acidipropionici	Bacteria	Actinobacteria	Bacteria;Actinobacteria;Propionibacteriales;Propionibacteriaceae;Acidipropionibacterium	NZ_CP014352;NZ_CP014353
ACAC001.B.00003.C001_00013	ACAC001.B.00003.C001	13	500	Tad_tadA	Tad	Tad	ACAC001.B.00003.C001_Tad_1	multi_loci	mandatory	2.2999999999999997e-34	116.4	0.97561	0.504	158	409	ACAC001.B.00003	Acidipropionibacterium acidipropionici	Bacteria	Actinobacteria	Bacteria;Actinobacteria;Propionibacteriales;Propionibacteriaceae;Acidipropionibacterium	NZ_CP014352;NZ_CP014353
ACAC001.B.00003.C001_01510	ACAC001.B.00003.C001	1449	139	Tad_tadC	Tad	Tad	ACAC001.B.00003.C001_Tad_1	multi_loci	mandatory	8e-09	33.3	0.8766229999999999	0.928058	1	129	ACAC001.B.00003	Acidipropionibacterium acidipropionici	Bacteria	Actinobacteria	Bacteria;Actinobacteria;Propionibacteriales;Propionibacteriaceae;Acidipropionibacterium	NZ_CP014352;NZ_CP014353
ACAC001.B.00003.C001_01511	ACAC001.B.00003.C001	1450	262	Tad_tadB	Tad	Tad	ACAC001.B.00003.C001_Tad_1	multi_loci	mandatory	1.2e-10	38.8	0.775	0.473282	122	245	ACAC001.B.00003	Acidipropionibacterium acidipropionici	Bacteria	Actinobacteria	Bacteria;Actinobacteria;Propionibacteriales;Propionibacteriaceae;Acidipropionibacterium	NZ_CP014352;NZ_CP014353
ACAC001.B.00003.C001_01512	ACAC001.B.00003.C001	1451	432	Tad_tadA	Tad	Tad	ACAC001.B.00003.C001_Tad_1	multi_loci	mandatory	9.999999999999994e-87	287.9	0.98374	0.560185	67	308	ACAC001.B.00003	Acidipropionibacterium acidipropionici	Bacteria	Actinobacteria	Bacteria;Actinobacteria;Propionibacteriales;Propionibacteriaceae;Acidipropionibacterium	NZ_CP014352;NZ_CP014353
ACAC001.B.00003.C001_01513	ACAC001.B.00003.C001	1452	351	Tad_tadZ	Tad	Tad	ACAC001.B.00003.C001_Tad_1	multi_loci	mandatory	2.2e-09	34.7	0.7789470000000001	0.401709	136	276	ACAC001.B.00003	Acidipropionibacterium acidipropionici	Bacteria	Actinobacteria	Bacteria;Actinobacteria;Propionibacteriales;Propionibacteriaceae;Acidipropionibacterium	NZ_CP014352;NZ_CP014353
ACAC001.B.00003.C001_02109	ACAC001.B.00003.C001	2024	404	Tad_tadA	Tad	Tad	ACAC001.B.00003.C001_Tad_1	multi_loci	mandatory	7.599999999999998e-35	118.0	0.97561	0.618812	59	308	ACAC001.B.00003	Acidipropionibacterium acidipropionici	Bacteria	Actinobacteria	Bacteria;Actinobacteria;Propionibacteriales;Propionibacteriaceae;Acidipropionibacterium	NZ_CP014352;NZ_CP014353
ACAC001.B.00003.C001_02110	ACAC001.B.00003.C001	2025	305	Tad_tadB	Tad	Tad	ACAC001.B.00003.C001_Tad_1	multi_loci	mandatory	2.3e-08	31.4	0.9375	0.498361	116	267	ACAC001.B.00003	Acidipropionibacterium acidipropionici	Bacteria	Actinobacteria	Bacteria;Actinobacteria;Propionibacteriales;Propionibacteriaceae;Acidipropionibacterium	NZ_CP014352;NZ_CP014353
ACAC001.B.00003.C001_02111	ACAC001.B.00003.C001	2026	301	Tad_tadC	Tad	Tad	ACAC001.B.00003.C001_Tad_1	multi_loci	mandatory	6e-07	27.2	0.915584	0.45515	154	290	ACAC001.B.00003	Acidipropionibacterium acidipropionici	Bacteria	Actinobacteria	Bacteria;Actinobacteria;Propionibacteriales;Propionibacteriaceae;Acidipropionibacterium	NZ_CP014352;NZ_CP014353
ACAC001.B.00003.C001_03220	ACAC001.B.00003.C001	3082	226	Tad_tadV	Tad	Tad	ACAC001.B.00003.C001_Tad_1	multi_loci	mandatory	1.6e-22	77.6	0.977273	0.628319	77	218	ACAC001.B.00003	Acidipropionibacterium acidipropionici	Bacteria	Actinobacteria	Bacteria;Actinobacteria;Propionibacteriales;Propionibacteriaceae;Acidipropionibacterium	NZ_CP014352;NZ_CP014353
ACAR001.B.00001.C001_01814	ACAR001.B.00001.C001	1720	428	T4P_pilQ	T4P	T4P	ACAR001.B.00001.C001_T4P_1	single_locus	mandatory	6.2e-60	198.7	0.978378	0.413551	241	417	ACAR001.B.00001	Acetohalobium arabaticum DSM 5501	Bacteria	Firmicutes	Bacteria;Firmicutes;Clostridia;Halanaerobiales;Halobacteroidaceae;Acetohalobium	NC_014378
ACAR001.B.00001.C001_01815	ACAR001.B.00001.C001	1721	190	T4P_pilP	T4P	T4P	ACAR001.B.00001.C001_T4P_1	single_locus	accessory	4.9e-21	73.0	0.94964	0.752632	37	179	ACAR001.B.00001	Acetohalobium arabaticum DSM 5501	Bacteria	Firmicutes	Bacteria;Firmicutes;Clostridia;Halanaerobiales;Halobacteroidaceae;Acetohalobium	NC_014378
ACAR001.B.00001.C001_01816	ACAR001.B.00001.C001	1722	186	T4P_pilO	T4P	T4P	ACAR001.B.00001.C001_T4P_1	single_locus	mandatory	1.3e-30	103.4	0.973684	0.7956989999999999	13	160	ACAR001.B.00001	Acetohalobium arabaticum DSM 5501	Bacteria	Firmicutes	Bacteria;Firmicutes;Clostridia;Halanaerobiales;Halobacteroidaceae;Acetohalobium	NC_014378
ACAR001.B.00001.C001_01817	ACAR001.B.00001.C001	1723	191	T4P_pilN	T4P	T4P	ACAR001.B.00001.C001_T4P_1	single_locus	mandatory	2.1e-29	99.6	1.0	0.748691	2	144	ACAR001.B.00001	Acetohalobium arabaticum DSM 5501	Bacteria	Firmicutes	Bacteria;Firmicutes;Clostridia;Halanaerobiales;Halobacteroidaceae;Acetohalobium	NC_014378
ACAR001.B.00001.C001_01818	ACAR001.B.00001.C001	1724	352	T4P_pilM	T4P	T4P	ACAR001.B.00001.C001_T4P_1	single_locus	accessory	3.9e-52	173.6	0.993827	0.451705	20	178	ACAR001.B.00001	Acetohalobium arabaticum DSM 5501	Bacteria	Firmicutes	Bacteria;Firmicutes;Clostridia;Halanaerobiales;Halobacteroidaceae;Acetohalobium	NC_014378
ACAR001.B.00001.C001_01819	ACAR001.B.00001.C001	1725	341	T4P_pilX	T4P	T4P	ACAR001.B.00001.C001_T4P_1	single_locus	accessory	2.3e-07	27.9	0.966102	0.167155	7	63	ACAR001.B.00001	Acetohalobium arabaticum DSM 5501	Bacteria	Firmicutes	Bacteria;Firmicutes;Clostridia;Halanaerobiales;Halobacteroidaceae;Acetohalobium	NC_014378
ACAR001.B.00001.C001_01820	ACAR001.B.00001.C001	1726	171	T4P_pilW	T4P	T4P	ACAR001.B.00001.C001_T4P_1	single_locus	accessory	1.8000000000000002e-14	51.1	0.516667	0.362573	7	68	ACAR001.B.00001	Acetohalobium arabaticum DSM 5501	Bacteria	Firmicutes	Bacteria;Firmicutes;Clostridia;Halanaerobiales;Halobacteroidaceae;Acetohalobium	NC_014378
ACAR001.B.00001.C001_01821	ACAR001.B.00001.C001	1727	129	T4P_pilV	T4P	T4P	ACAR001.B.00001.C001_T4P_1	single_locus	accessory	1.3e-17	60.8	1.0	0.434109	10	65	ACAR001.B.00001	Acetohalobium arabaticum DSM 5501	Bacteria	Firmicutes	Bacteria;Firmicutes;Clostridia;Halanaerobiales;Halobacteroidaceae;Acetohalobium	NC_014378
ACAR001.B.00001.C001_01822	ACAR001.B.00001.C001	1728	156	T4P_fimT	T4P	T4P	ACAR001.B.00001.C001_T4P_1	single_locus	accessory	9.6e-20	67.8	0.984848	0.416667	9	73	ACAR001.B.00001	Acetohalobium arabaticum DSM 5501	Bacteria	Firmicutes	Bacteria;Firmicutes;Clostridia;Halanaerobiales;Halobacteroidaceae;Acetohalobium	NC_014378
ACAR001.B.00001.C001_01823	ACAR001.B.00001.C001	1729	254	T4P_pilD	T4P	T4P	ACAR001.B.00001.C001_T4P_1	single_locus	mandatory	3.199999999999999e-75	249.6	0.995413	0.830709	20	230	ACAR001.B.00001	Acetohalobium arabaticum DSM 5501	Bacteria	Firmicutes	Bacteria;Firmicutes;Clostridia;Halanaerobiales;Halobacteroidaceae;Acetohalobium	NC_014378
ACAR001.B.00001.C001_01827	ACAR001.B.00001.C001	1731	403	T4P_pilC	T4P	T4P	ACAR001.B.00001.C001_T4P_1	single_locus	mandatory	2.999999999999998e-135	447.6	1.0	0.831266	67	401	ACAR001.B.00001	Acetohalobium arabaticum DSM 5501	Bacteria	Firmicutes	Bacteria;Firmicutes;Clostridia;Halanaerobiales;Halobacteroidaceae;Acetohalobium	NC_014378
ACAR001.B.00001.C001_01828	ACAR001.B.00001.C001	1732	348	T4P_pilT	T4P	T4P	ACAR001.B.00001.C001_T4P_1	single_locus	mandatory	5.599999999999997e-142	469.8	0.991202	0.971264	3	340	ACAR001.B.00001	Acetohalobium arabaticum DSM 5501	Bacteria	Firmicutes	Bacteria;Firmicutes;Clostridia;Halanaerobiales;Halobacteroidaceae;Acetohalobium	NC_014378
ACAR001.B.00001.C001_01829	ACAR001.B.00001.C001	1733	565	T4P_pilB	T4P	T4P	ACAR001.B.00001.C001_T4P_1	single_locus	mandatory	1.8999999999999989e-187	619.9	0.997619	0.743363	139	558	ACAR001.B.00001	Acetohalobium arabaticum DSM 5501	Bacteria	Firmicutes	Bacteria;Firmicutes;Clostridia;Halanaerobiales;Halobacteroidaceae;Acetohalobium	NC_014378
ACAR001.B.00001.C001_00258	ACAR001.B.00001.C001	230	62	Tad_flp	Tad	Tad	ACAR001.B.00001.C001_Tad_1	single_locus	mandatory	7.6e-10	35.4	0.8653850000000001	0.677419	3	44	ACAR001.B.00001	Acetohalobium arabaticum DSM 5501	Bacteria	Firmicutes	Bacteria;Firmicutes;Clostridia;Halanaerobiales;Halobacteroidaceae;Acetohalobium	NC_014378
ACAR001.B.00001.C001_00259	ACAR001.B.00001.C001	231	160	Tad_tadV	Tad	Tad	ACAR001.B.00001.C001_Tad_1	single_locus	mandatory	8.3e-25	84.5	0.962121	0.95	3	154	ACAR001.B.00001	Acetohalobium arabaticum DSM 5501	Bacteria	Firmicutes	Bacteria;Firmicutes;Clostridia;Halanaerobiales;Halobacteroidaceae;Acetohalobium	NC_014378
ACAR001.B.00001.C001_00260	ACAR001.B.00001.C001	232	132	Tad_tadE	Tad	Tad	ACAR001.B.00001.C001_Tad_1	single_locus	accessory	1e-28	97.5	0.992958	0.931818	10	132	ACAR001.B.00001	Acetohalobium arabaticum DSM 5501	Bacteria	Firmicutes	Bacteria;Firmicutes;Clostridia;Halanaerobiales;Halobacteroidaceae;Acetohalobium	NC_014378
ACAR001.B.00001.C001_00262	ACAR001.B.00001.C001	234	278	Tad_rcpC	Tad	Tad	ACAR001.B.00001.C001_Tad_1	single_locus	accessory	7.8e-29	97.2	0.991379	0.377698	109	213	ACAR001.B.00001	Acetohalobium arabaticum DSM 5501	Bacteria	Firmicutes	Bacteria;Firmicutes;Clostridia;Halanaerobiales;Halobacteroidaceae;Acetohalobium	NC_014378
ACAR001.B.00001.C001_00263	ACAR001.B.00001.C001	235	414	Tad_rcpA	Tad	Tad	ACAR001.B.00001.C001_Tad_1	single_locus	mandatory	7.299999999999998e-56	186.1	0.991111	0.52657	170	387	ACAR001.B.00001	Acetohalobium arabaticum DSM 5501	Bacteria	Firmicutes	Bacteria;Firmicutes;Clostridia;Halanaerobiales;Halobacteroidaceae;Acetohalobium	NC_014378
ACAR001.B.00001.C001_00264	ACAR001.B.00001.C001	236	405	Tad_tadZ	Tad	Tad	ACAR001.B.00001.C001_Tad_1	single_locus	mandatory	2.8e-37	125.2	0.968421	0.449383	140	321	ACAR001.B.00001	Acetohalobium arabaticum DSM 5501	Bacteria	Firmicutes	Bacteria;Firmicutes;Clostridia;Halanaerobiales;Halobacteroidaceae;Acetohalobium	NC_014378
ACAR001.B.00001.C001_00265	ACAR001.B.00001.C001	237	458	Tad_tadA	Tad	Tad	ACAR001.B.00001.C001_Tad_1	single_locus	mandatory	4.699999999999996e-123	406.4	1.0	0.537118	120	365	ACAR001.B.00001	Acetohalobium arabaticum DSM 5501	Bacteria	Firmicutes	Bacteria;Firmicutes;Clostridia;Halanaerobiales;Halobacteroidaceae;Acetohalobium	NC_014378
ACAR001.B.00001.C001_00266	ACAR001.B.00001.C001	238	327	Tad_tadB	Tad	Tad	ACAR001.B.00001.C001_Tad_1	single_locus	mandatory	4.899999999999998e-44	146.8	0.9875	0.48318	158	315	ACAR001.B.00001	Acetohalobium arabaticum DSM 5501	Bacteria	Firmicutes	Bacteria;Firmicutes;Clostridia;Halanaerobiales;Halobacteroidaceae;Acetohalobium	NC_014378
ACAR001.B.00001.C001_00267	ACAR001.B.00001.C001	239	306	Tad_tadC	Tad	Tad	ACAR001.B.00001.C001_Tad_1	single_locus	mandatory	4.4e-39	131.1	1.0	0.493464	144	294	ACAR001.B.00001	Acetohalobium arabaticum DSM 5501	Bacteria	Firmicutes	Bacteria;Firmicutes;Clostridia;Halanaerobiales;Halobacteroidaceae;Acetohalobium	NC_014378
ACAV001.B.00001.C001_00845	ACAV001.B.00001.C001	831	453	T2SS_gspE	T2SS	T2SS	ACAV001.B.00001.C001_T2SS_1	single_locus	mandatory	3.999999999999998e-162	537.6	0.7559239999999999	0.704194	64	382	ACAV001.B.00001	Acidovorax avenae subsp. avenae ATCC 19860	Bacteria	Proteobacteria	Bacteria;Proteobacteria;Betaproteobacteria;Burkholderiales;Comamonadaceae;Acidovorax	NC_015138
ACAV001.B.00001.C001_00846	ACAV001.B.00001.C001	832	807	T2SS_gspD	T2SS	T2SS	ACAV001.B.00001.C001_T2SS_1	single_locus	mandatory	5.5e-65	216.2	0.984043	0.231722	536	722	ACAV001.B.00001	Acidovorax avenae subsp. avenae ATCC 19860	Bacteria	Proteobacteria	Bacteria;Proteobacteria;Betaproteobacteria;Burkholderiales;Comamonadaceae;Acidovorax	NC_015138
ACAV001.B.00001.C001_00848	ACAV001.B.00001.C001	834	218	T2SS_gspM	T2SS	T2SS	ACAV001.B.00001.C001_T2SS_1	single_locus	accessory	9.8e-08	30.5	0.940741	0.550459	31	150	ACAV001.B.00001	Acidovorax avenae subsp. avenae ATCC 19860	Bacteria	Proteobacteria	Bacteria;Proteobacteria;Betaproteobacteria;Burkholderiales;Comamonadaceae;Acidovorax	NC_015138
ACAV001.B.00001.C001_00849	ACAV001.B.00001.C001	835	416	T2SS_gspL	T2SS	T2SS	ACAV001.B.00001.C001_T2SS_1	single_locus	accessory	3.3e-10	38.0	0.765957	0.262019	31	139	ACAV001.B.00001	Acidovorax avenae subsp. avenae ATCC 19860	Bacteria	Proteobacteria	Bacteria;Proteobacteria;Betaproteobacteria;Burkholderiales;Comamonadaceae;Acidovorax	NC_015138
ACAV001.B.00001.C001_00850	ACAV001.B.00001.C001	836	343	T2SS_gspK	T2SS	T2SS	ACAV001.B.00001.C001_T2SS_1	single_locus	accessory	3.2e-05	22.1	0.983051	0.169096	4	61	ACAV001.B.00001	Acidovorax avenae subsp. avenae ATCC 19860	Bacteria	Proteobacteria	Bacteria;Proteobacteria;Betaproteobacteria;Burkholderiales;Comamonadaceae;Acidovorax	NC_015138
ACAV001.B.00001.C001_00851	ACAV001.B.00001.C001	837	229	T2SS_gspJ	T2SS	T2SS	ACAV001.B.00001.C001_T2SS_1	single_locus	accessory	1.9e-11	42.4	0.652174	0.262009	8	67	ACAV001.B.00001	Acidovorax avenae subsp. avenae ATCC 19860	Bacteria	Proteobacteria	Bacteria;Proteobacteria;Betaproteobacteria;Burkholderiales;Comamonadaceae;Acidovorax	NC_015138
ACAV001.B.00001.C001_00852	ACAV001.B.00001.C001	838	131	T2SS_gspI	T2SS	T2SS	ACAV001.B.00001.C001_T2SS_1	single_locus	accessory	1.9e-14	52.0	0.964286	0.412214	19	72	ACAV001.B.00001	Acidovorax avenae subsp. avenae ATCC 19860	Bacteria	Proteobacteria	Bacteria;Proteobacteria;Betaproteobacteria;Burkholderiales;Comamonadaceae;Acidovorax	NC_015138
ACAV001.B.00001.C001_00853	ACAV001.B.00001.C001	839	166	T2SS_gspH	T2SS	T2SS	ACAV001.B.00001.C001_T2SS_1	single_locus	accessory	1.9e-14	52.0	0.924242	0.361446	31	90	ACAV001.B.00001	Acidovorax avenae subsp. avenae ATCC 19860	Bacteria	Proteobacteria	Bacteria;Proteobacteria;Betaproteobacteria;Burkholderiales;Comamonadaceae;Acidovorax	NC_015138
ACAV001.B.00001.C001_00854	ACAV001.B.00001.C001	840	162	T2SS_gspG	T2SS	T2SS	ACAV001.B.00001.C001_T2SS_1	single_locus	mandatory	3.5e-33	111.8	0.943182	0.512346	30	112	ACAV001.B.00001	Acidovorax avenae subsp. avenae ATCC 19860	Bacteria	Proteobacteria	Bacteria;Proteobacteria;Betaproteobacteria;Burkholderiales;Comamonadaceae;Acidovorax	NC_015138
ACAV001.B.00001.C001_00855	ACAV001.B.00001.C001	841	158	T2SS_gspC	T2SS	T2SS	ACAV001.B.00001.C001_T2SS_1	single_locus	mandatory	0.00025	19.6	0.845361	0.5	49	127	ACAV001.B.00001	Acidovorax avenae subsp. avenae ATCC 19860	Bacteria	Proteobacteria	Bacteria;Proteobacteria;Betaproteobacteria;Burkholderiales;Comamonadaceae;Acidovorax	NC_015138
ACAV001.B.00001.C001_00587	ACAV001.B.00001.C001	576	378	T4P_pilU	T4P	T4P	ACAV001.B.00001.C001_T4P_1	multi_loci	accessory	1.9999999999999982e-200	662.7	0.997076	0.902116	10	350	ACAV001.B.00001	Acidovorax avenae subsp. avenae ATCC 19860	Bacteria	Proteobacteria	Bacteria;Proteobacteria;Betaproteobacteria;Burkholderiales;Comamonadaceae;Acidovorax	NC_015138
ACAV001.B.00001.C001_00589	ACAV001.B.00001.C001	578	347	T4P_pilT	T4P	T4P	ACAV001.B.00001.C001_T4P_1	multi_loci	mandatory	1.599999999999999e-182	604.1	1.0	0.985591	2	343	ACAV001.B.00001	Acidovorax avenae subsp. avenae ATCC 19860	Bacteria	Proteobacteria	Bacteria;Proteobacteria;Betaproteobacteria;Burkholderiales;Comamonadaceae;Acidovorax	NC_015138
ACAV001.B.00001.C001_00943	ACAV001.B.00001.C001	929	359	T4P_pilM	T4P	T4P	ACAV001.B.00001.C001_T4P_1	multi_loci	accessory	1.1999999999999996e-55	186.1	0.993827	0.454039	16	178	ACAV001.B.00001	Acidovorax avenae subsp. avenae ATCC 19860	Bacteria	Proteobacteria	Bacteria;Proteobacteria;Betaproteobacteria;Burkholderiales;Comamonadaceae;Acidovorax	NC_015138
ACAV001.B.00001.C001_00944	ACAV001.B.00001.C001	930	204	T4P_pilN	T4P	T4P	ACAV001.B.00001.C001_T4P_1	multi_loci	mandatory	1.9e-45	152.7	0.993103	0.696078	4	145	ACAV001.B.00001	Acidovorax avenae subsp. avenae ATCC 19860	Bacteria	Proteobacteria	Bacteria;Proteobacteria;Betaproteobacteria;Burkholderiales;Comamonadaceae;Acidovorax	NC_015138
ACAV001.B.00001.C001_00945	ACAV001.B.00001.C001	931	228	T4P_pilO	T4P	T4P	ACAV001.B.00001.C001_T4P_1	multi_loci	mandatory	5.2e-37	125.2	0.986842	0.657895	40	189	ACAV001.B.00001	Acidovorax avenae subsp. avenae ATCC 19860	Bacteria	Proteobacteria	Bacteria;Proteobacteria;Betaproteobacteria;Burkholderiales;Comamonadaceae;Acidovorax	NC_015138
ACAV001.B.00001.C001_00946	ACAV001.B.00001.C001	932	181	T4P_pilP	T4P	T4P	ACAV001.B.00001.C001_T4P_1	multi_loci	accessory	5.799999999999999e-35	119.1	1.0	0.7845300000000001	17	158	ACAV001.B.00001	Acidovorax avenae subsp. avenae ATCC 19860	Bacteria	Proteobacteria	Bacteria;Proteobacteria;Betaproteobacteria;Burkholderiales;Comamonadaceae;Acidovorax	NC_015138
ACAV001.B.00001.C001_00947	ACAV001.B.00001.C001	933	715	T4P_pilQ	T4P	T4P	ACAV001.B.00001.C001_T4P_1	multi_loci	mandatory	7.6e-62	205.9	0.924324	0.229371	548	711	ACAV001.B.00001	Acidovorax avenae subsp. avenae ATCC 19860	Bacteria	Proteobacteria	Bacteria;Proteobacteria;Betaproteobacteria;Burkholderiales;Comamonadaceae;Acidovorax	NC_015138
ACAV001.B.00001.C001_03424	ACAV001.B.00001.C001	3346	216	T4P_fimT	T4P	T4P	ACAV001.B.00001.C001_T4P_1	multi_loci	accessory	9.6e-23	78.4	0.984848	0.300926	37	101	ACAV001.B.00001	Acidovorax avenae subsp. avenae ATCC 19860	Bacteria	Proteobacteria	Bacteria;Proteobacteria;Betaproteobacteria;Burkholderiales;Comamonadaceae;Acidovorax	NC_015138
ACAV001.B.00001.C001_03425	ACAV001.B.00001.C001	3347	164	T4P_pilE	T4P	T4P	ACAV001.B.00001.C001_T4P_1	multi_loci	mandatory	2.1e-23	80.8	0.909091	0.414634	8	75	ACAV001.B.00001	Acidovorax avenae subsp. avenae ATCC 19860	Bacteria	Proteobacteria	Bacteria;Proteobacteria;Betaproteobacteria;Burkholderiales;Comamonadaceae;Acidovorax	NC_015138
ACAV001.B.00001.C001_03426	ACAV001.B.00001.C001	3348	1500	T4P_pilY	T4P	T4P	ACAV001.B.00001.C001_T4P_1	multi_loci	accessory	7.999999999999995e-138	458.4	0.996324	0.413333	771	1390	ACAV001.B.00001	Acidovorax avenae subsp. avenae ATCC 19860	Bacteria	Proteobacteria	Bacteria;Proteobacteria;Betaproteobacteria;Burkholderiales;Comamonadaceae;Acidovorax	NC_015138
ACAV001.B.00001.C001_03427	ACAV001.B.00001.C001	3349	192	T4P_pilX	T4P	T4P	ACAV001.B.00001.C001_T4P_1	multi_loci	accessory	6e-16	56.4	0.932203	0.286458	2	56	ACAV001.B.00001	Acidovorax avenae subsp. avenae ATCC 19860	Bacteria	Proteobacteria	Bacteria;Proteobacteria;Betaproteobacteria;Burkholderiales;Comamonadaceae;Acidovorax	NC_015138
ACAV001.B.00001.C001_03428	ACAV001.B.00001.C001	3350	349	T4P_pilW	T4P	T4P	ACAV001.B.00001.C001_T4P_1	multi_loci	accessory	2.8999999999999997e-22	77.2	0.858333	0.309456	15	122	ACAV001.B.00001	Acidovorax avenae subsp. avenae ATCC 19860	Bacteria	Proteobacteria	Bacteria;Proteobacteria;Betaproteobacteria;Burkholderiales;Comamonadaceae;Acidovorax	NC_015138
ACAV001.B.00001.C001_03429	ACAV001.B.00001.C001	3351	225	T4P_pilV	T4P	T4P	ACAV001.B.00001.C001_T4P_1	multi_loci	accessory	1.1e-18	65.3	1.0	0.248889	26	81	ACAV001.B.00001	Acidovorax avenae subsp. avenae ATCC 19860	Bacteria	Proteobacteria	Bacteria;Proteobacteria;Betaproteobacteria;Burkholderiales;Comamonadaceae;Acidovorax	NC_015138
ACAV001.B.00001.C001_03560	ACAV001.B.00001.C001	3479	578	T4P_pilB	T4P	T4P	ACAV001.B.00001.C001_T4P_1	multi_loci	mandatory	6.599999999999995e-180	596.0	0.980952	0.719723	158	573	ACAV001.B.00001	Acidovorax avenae subsp. avenae ATCC 19860	Bacteria	Proteobacteria	Bacteria;Proteobacteria;Betaproteobacteria;Burkholderiales;Comamonadaceae;Acidovorax	NC_015138
ACAV001.B.00001.C001_03561	ACAV001.B.00001.C001	3480	405	T4P_pilC	T4P	T4P	ACAV001.B.00001.C001_T4P_1	multi_loci	mandatory	9.099999999999995e-135	447.0	1.0	0.82963	68	403	ACAV001.B.00001	Acidovorax avenae subsp. avenae ATCC 19860	Bacteria	Proteobacteria	Bacteria;Proteobacteria;Betaproteobacteria;Burkholderiales;Comamonadaceae;Acidovorax	NC_015138
ACAV001.B.00001.C001_03562	ACAV001.B.00001.C001	3481	295	T4P_pilD	T4P	T4P	ACAV001.B.00001.C001_T4P_1	multi_loci	mandatory	1.2999999999999995e-91	304.2	1.0	0.8508469999999999	25	275	ACAV001.B.00001	Acidovorax avenae subsp. avenae ATCC 19860	Bacteria	Proteobacteria	Bacteria;Proteobacteria;Betaproteobacteria;Burkholderiales;Comamonadaceae;Acidovorax	NC_015138
ACAV001.B.00001.C001_03987	ACAV001.B.00001.C001	3895	186	T4P_pilO	T4P	T4P	ACAV001.B.00001.C001_T4P_1	multi_loci	mandatory	2.5e-06	25.6	0.953947	0.763441	16	157	ACAV001.B.00001	Acidovorax avenae subsp. avenae ATCC 19860	Bacteria	Proteobacteria	Bacteria;Proteobacteria;Betaproteobacteria;Burkholderiales;Comamonadaceae;Acidovorax	NC_015138
ACAV001.B.00001.C001_03988	ACAV001.B.00001.C001	3896	412	T4P_pilN	T4P	T4P	ACAV001.B.00001.C001_T4P_1	multi_loci	mandatory	1.6e-08	32.9	0.903448	0.300971	154	277	ACAV001.B.00001	Acidovorax avenae subsp. avenae ATCC 19860	Bacteria	Proteobacteria	Bacteria;Proteobacteria;Betaproteobacteria;Burkholderiales;Comamonadaceae;Acidovorax	NC_015138
ACAV001.B.00001.C001_03985	ACAV001.B.00001.C001	3893	823	T2SS_gspD	generic	generic	ACAV001.B.00001.C001_generic_1	single_locus	accessory	9.199999999999999e-53	176.4	0.984043	0.227217	605	791	ACAV001.B.00001	Acidovorax avenae subsp. avenae ATCC 19860	Bacteria	Proteobacteria	Bacteria;Proteobacteria;Betaproteobacteria;Burkholderiales;Comamonadaceae;Acidovorax	NC_015138
ACAV001.B.00001.C001_03991	ACAV001.B.00001.C001	3899	135	T4P_pilA	generic	generic	ACAV001.B.00001.C001_generic_1	single_locus	mandatory	0.0006900000000000001	18.0	0.5512819999999999	0.318519	10	52	ACAV001.B.00001	Acidovorax avenae subsp. avenae ATCC 19860	Bacteria	Proteobacteria	Bacteria;Proteobacteria;Betaproteobacteria;Burkholderiales;Comamonadaceae;Acidovorax	NC_015138
ACAV001.B.00001.C001_03992	ACAV001.B.00001.C001	3900	148	T4P_pilA	generic	generic	ACAV001.B.00001.C001_generic_1	single_locus	mandatory	1.4e-06	26.6	0.628205	0.331081	5	53	ACAV001.B.00001	Acidovorax avenae subsp. avenae ATCC 19860	Bacteria	Proteobacteria	Bacteria;Proteobacteria;Betaproteobacteria;Burkholderiales;Comamonadaceae;Acidovorax	NC_015138
ACAV001.B.00001.C001_03993	ACAV001.B.00001.C001	3901	151	T2SS_gspG	generic	generic	ACAV001.B.00001.C001_generic_1	single_locus	mandatory	3.5000000000000004e-26	89.4	1.0	0.556291	20	103	ACAV001.B.00001	Acidovorax avenae subsp. avenae ATCC 19860	Bacteria	Proteobacteria	Bacteria;Proteobacteria;Betaproteobacteria;Burkholderiales;Comamonadaceae;Acidovorax	NC_015138
ACAV001.B.00001.C001_03994	ACAV001.B.00001.C001	3902	427	T2SS_gspF	generic	generic	ACAV001.B.00001.C001_generic_1	single_locus	mandatory	1.699999999999999e-101	337.6	0.99403	0.779859	92	424	ACAV001.B.00001	Acidovorax avenae subsp. avenae ATCC 19860	Bacteria	Proteobacteria	Bacteria;Proteobacteria;Betaproteobacteria;Burkholderiales;Comamonadaceae;Acidovorax	NC_015138
ACAV001.B.00001.C001_03995	ACAV001.B.00001.C001	3903	578	T2SS_gspE	generic	generic	ACAV001.B.00001.C001_generic_1	single_locus	mandatory	1.499999999999999e-176	585.1	0.940758	0.690311	172	570	ACAV001.B.00001	Acidovorax avenae subsp. avenae ATCC 19860	Bacteria	Proteobacteria	Bacteria;Proteobacteria;Betaproteobacteria;Burkholderiales;Comamonadaceae;Acidovorax	NC_015138
ACBA001.B.00001.C001_00997	ACBA001.B.00001.C001	958	560	T4P_pilB	T4P	T4P	ACBA001.B.00001.C001_T4P_1	single_locus	mandatory	1.1999999999999992e-176	584.2	0.978571	0.7339289999999999	147	557	ACBA001.B.00001	Actinobacteria bacterium IMCC26256	Bacteria	Actinobacteria	Bacteria;Actinobacteria	NZ_CP011489
ACBA001.B.00001.C001_00998	ACBA001.B.00001.C001	959	347	T4P_pilT	T4P	T4P	ACBA001.B.00001.C001_T4P_1	single_locus	mandatory	3.3999999999999975e-148	490.2	0.970674	0.959654	2	334	ACBA001.B.00001	Actinobacteria bacterium IMCC26256	Bacteria	Actinobacteria	Bacteria;Actinobacteria	NZ_CP011489
ACBA001.B.00001.C001_00999	ACBA001.B.00001.C001	960	406	T4P_pilC	T4P	T4P	ACBA001.B.00001.C001_T4P_1	single_locus	mandatory	2.2999999999999985e-126	418.3	0.99403	0.820197	70	402	ACBA001.B.00001	Actinobacteria bacterium IMCC26256	Bacteria	Actinobacteria	Bacteria;Actinobacteria	NZ_CP011489
ACBA001.B.00001.C001_01000	ACBA001.B.00001.C001	961	162	T4P_pilA	T4P	T4P	ACBA001.B.00001.C001_T4P_1	single_locus	accessory	5.7e-20	68.6	0.858974	0.41358	16	82	ACBA001.B.00001	Actinobacteria bacterium IMCC26256	Bacteria	Actinobacteria	Bacteria;Actinobacteria	NZ_CP011489
ACBA001.B.00001.C001_01001	ACBA001.B.00001.C001	962	162	T4P_pilA	T4P	T4P	ACBA001.B.00001.C001_T4P_1	single_locus	accessory	5.2000000000000005e-20	68.7	0.858974	0.41358	16	82	ACBA001.B.00001	Actinobacteria bacterium IMCC26256	Bacteria	Actinobacteria	Bacteria;Actinobacteria	NZ_CP011489
ACBA001.B.00001.C001_01002	ACBA001.B.00001.C001	963	175	T4P_pilA	T4P	T4P	ACBA001.B.00001.C001_T4P_1	single_locus	accessory	8.600000000000002e-13	45.6	0.75641	0.337143	27	85	ACBA001.B.00001	Actinobacteria bacterium IMCC26256	Bacteria	Actinobacteria	Bacteria;Actinobacteria	NZ_CP011489
ACBA001.B.00001.C001_01003	ACBA001.B.00001.C001	964	256	T4P_pilD	T4P	T4P	ACBA001.B.00001.C001_T4P_1	single_locus	mandatory	3.399999999999999e-66	220.0	0.995413	0.855469	22	240	ACBA001.B.00001	Actinobacteria bacterium IMCC26256	Bacteria	Actinobacteria	Bacteria;Actinobacteria	NZ_CP011489
ACBA001.B.00001.C001_01005	ACBA001.B.00001.C001	966	579	T4P_pilM	T4P	T4P	ACBA001.B.00001.C001_T4P_1	single_locus	accessory	4.4999999999999996e-36	121.4	1.0	0.290155	6	173	ACBA001.B.00001	Actinobacteria bacterium IMCC26256	Bacteria	Actinobacteria	Bacteria;Actinobacteria	NZ_CP011489
ACBA001.B.00001.C001_01006	ACBA001.B.00001.C001	967	227	T4P_pilO	T4P	T4P	ACBA001.B.00001.C001_T4P_1	single_locus	mandatory	1.6e-18	64.1	0.967105	0.6607930000000001	7	156	ACBA001.B.00001	Actinobacteria bacterium IMCC26256	Bacteria	Actinobacteria	Bacteria;Actinobacteria	NZ_CP011489
ACBA001.B.00001.C001_01260	ACBA001.B.00001.C001	1209	61	Tad_flp	Tad	Tad	ACBA001.B.00001.C001_Tad_1	single_locus	mandatory	1e-09	35.0	0.519231	0.459016	19	46	ACBA001.B.00001	Actinobacteria bacterium IMCC26256	Bacteria	Actinobacteria	Bacteria;Actinobacteria	NZ_CP011489
ACBA001.B.00001.C001_01261	ACBA001.B.00001.C001	1210	146	Tad_tadE	Tad	Tad	ACBA001.B.00001.C001_Tad_1	single_locus	accessory	1.3999999999999995e-20	71.0	0.922535	0.863014	12	137	ACBA001.B.00001	Actinobacteria bacterium IMCC26256	Bacteria	Actinobacteria	Bacteria;Actinobacteria	NZ_CP011489
ACBA001.B.00001.C001_01262	ACBA001.B.00001.C001	1211	611	Tad_tadE	Tad	Tad	ACBA001.B.00001.C001_Tad_1	single_locus	accessory	0.00026000000000000003	18.3	0.908451	0.204583	3	127	ACBA001.B.00001	Actinobacteria bacterium IMCC26256	Bacteria	Actinobacteria	Bacteria;Actinobacteria	NZ_CP011489
ACBA001.B.00001.C001_01263	ACBA001.B.00001.C001	1212	249	Tad_rcpC	Tad	Tad	ACBA001.B.00001.C001_Tad_1	single_locus	accessory	3.3e-11	40.3	0.939655	0.449799	117	228	ACBA001.B.00001	Actinobacteria bacterium IMCC26256	Bacteria	Actinobacteria	Bacteria;Actinobacteria	NZ_CP011489
ACBA001.B.00001.C001_01264	ACBA001.B.00001.C001	1213	407	Tad_tadZ	Tad	Tad	ACBA001.B.00001.C001_Tad_1	single_locus	mandatory	2.2e-30	102.7	0.926316	0.432432	140	315	ACBA001.B.00001	Actinobacteria bacterium IMCC26256	Bacteria	Actinobacteria	Bacteria;Actinobacteria	NZ_CP011489
ACBA001.B.00001.C001_01265	ACBA001.B.00001.C001	1214	468	Tad_tadA	Tad	Tad	ACBA001.B.00001.C001_Tad_1	single_locus	mandatory	4.199999999999998e-117	386.9	1.0	0.525641	121	366	ACBA001.B.00001	Actinobacteria bacterium IMCC26256	Bacteria	Actinobacteria	Bacteria;Actinobacteria	NZ_CP011489
ACBA001.B.00001.C001_01266	ACBA001.B.00001.C001	1215	633	Tad_tadB	Tad	Tad	ACBA001.B.00001.C001_Tad_1	single_locus	mandatory	1.1e-33	113.2	0.975	0.246445	466	621	ACBA001.B.00001	Actinobacteria bacterium IMCC26256	Bacteria	Actinobacteria	Bacteria;Actinobacteria	NZ_CP011489
ACBA001.B.00001.C001_01267	ACBA001.B.00001.C001	1216	303	Tad_tadC	Tad	Tad	ACBA001.B.00001.C001_Tad_1	single_locus	mandatory	3e-37	125.1	1.0	0.49505	144	293	ACBA001.B.00001	Actinobacteria bacterium IMCC26256	Bacteria	Actinobacteria	Bacteria;Actinobacteria	NZ_CP011489
ACBA001.B.00001.C001_00214	ACBA001.B.00001.C001	202	234	Tad_tadZ	Tad	Tad	ACBA001.B.00001.C001_Tad_2	multi_loci	mandatory	3.7e-16	56.3	0.810526	0.641026	3	152	ACBA001.B.00001	Actinobacteria bacterium IMCC26256	Bacteria	Actinobacteria	Bacteria;Actinobacteria	NZ_CP011489
ACBA001.B.00001.C001_00215	ACBA001.B.00001.C001	203	387	Tad_tadA	Tad	Tad	ACBA001.B.00001.C001_Tad_2	multi_loci	mandatory	2.0999999999999997e-93	309.2	1.0	0.622739	78	318	ACBA001.B.00001	Actinobacteria bacterium IMCC26256	Bacteria	Actinobacteria	Bacteria;Actinobacteria	NZ_CP011489
ACBA001.B.00001.C001_00216	ACBA001.B.00001.C001	204	282	Tad_tadB	Tad	Tad	ACBA001.B.00001.C001_Tad_2	multi_loci	mandatory	3.6e-15	53.0	0.925	0.51773	121	266	ACBA001.B.00001	Actinobacteria bacterium IMCC26256	Bacteria	Actinobacteria	Bacteria;Actinobacteria	NZ_CP011489
ACBA001.B.00001.C001_00218	ACBA001.B.00001.C001	206	63	Tad_flp	Tad	Tad	ACBA001.B.00001.C001_Tad_2	multi_loci	mandatory	5.2e-05	19.9	0.692308	0.603175	15	52	ACBA001.B.00001	Actinobacteria bacterium IMCC26256	Bacteria	Actinobacteria	Bacteria;Actinobacteria	NZ_CP011489
ACBA001.B.00001.C001_00470	ACBA001.B.00001.C001	445	228	Tad_rcpC	Tad	Tad	ACBA001.B.00001.C001_Tad_2	multi_loci	accessory	1.2e-09	35.3	0.87069	0.385965	121	208	ACBA001.B.00001	Actinobacteria bacterium IMCC26256	Bacteria	Actinobacteria	Bacteria;Actinobacteria	NZ_CP011489
ACBA001.B.00001.C001_00471	ACBA001.B.00001.C001	446	383	Tad_tadZ	Tad	Tad	ACBA001.B.00001.C001_Tad_2	multi_loci	mandatory	3.2e-11	40.2	0.689474	0.334204	127	254	ACBA001.B.00001	Actinobacteria bacterium IMCC26256	Bacteria	Actinobacteria	Bacteria;Actinobacteria	NZ_CP011489
ACBA001.B.00001.C001_00472	ACBA001.B.00001.C001	447	408	Tad_tadA	Tad	Tad	ACBA001.B.00001.C001_Tad_2	multi_loci	mandatory	1.6999999999999993e-76	253.9	0.995935	0.595588	81	323	ACBA001.B.00001	Actinobacteria bacterium IMCC26256	Bacteria	Actinobacteria	Bacteria;Actinobacteria	NZ_CP011489
ACBA001.B.00001.C001_00473	ACBA001.B.00001.C001	448	281	Tad_tadB	Tad	Tad	ACBA001.B.00001.C001_Tad_2	multi_loci	mandatory	8.800000000000002e-10	35.5	0.99375	0.562278	95	252	ACBA001.B.00001	Actinobacteria bacterium IMCC26256	Bacteria	Actinobacteria	Bacteria;Actinobacteria	NZ_CP011489
ACBA001.B.00001.C001_00474	ACBA001.B.00001.C001	449	297	Tad_tadC	Tad	Tad	ACBA001.B.00001.C001_Tad_2	multi_loci	mandatory	3.2e-15	53.6	0.948052	0.4814810000000001	142	284	ACBA001.B.00001	Actinobacteria bacterium IMCC26256	Bacteria	Actinobacteria	Bacteria;Actinobacteria	NZ_CP011489
ACBA002.B.00001.C001_00304	ACBA002.B.00001.C001	287	247	T2SS_gspN	T2SS	T2SS	ACBA002.B.00001.C001_T2SS_1	multi_loci	accessory	1.1e-07	29.8	0.803571	0.336032	13	95	ACBA002.B.00001	Acinetobacter baumannii ACICU	Bacteria	Proteobacteria	Bacteria;Proteobacteria;Gammaproteobacteria;Pseudomonadales;Moraxellaceae;Acinetobacter;Acinetobacter calcoaceticus/baumannii	NC_010611;NC_010606;NC_010605
ACBA002.B.00001.C001_00305	ACBA002.B.00001.C001	288	278	T2SS_gspC	T2SS	T2SS	ACBA002.B.00001.C001_T2SS_1	multi_loci	mandatory	4.3e-10	37.8	0.783505	0.251799	68	137	ACBA002.B.00001	Acinetobacter baumannii ACICU	Bacteria	Proteobacteria	Bacteria;Proteobacteria;Gammaproteobacteria;Pseudomonadales;Moraxellaceae;Acinetobacter;Acinetobacter calcoaceticus/baumannii	NC_010611;NC_010606;NC_010605
ACBA002.B.00001.C001_00306	ACBA002.B.00001.C001	289	758	T2SS_gspD	T2SS	T2SS	ACBA002.B.00001.C001_T2SS_1	multi_loci	mandatory	8.599999999999997e-65	215.2	0.989362	0.244063	481	665	ACBA002.B.00001	Acinetobacter baumannii ACICU	Bacteria	Proteobacteria	Bacteria;Proteobacteria;Gammaproteobacteria;Pseudomonadales;Moraxellaceae;Acinetobacter;Acinetobacter calcoaceticus/baumannii	NC_010611;NC_010606;NC_010605
ACBA002.B.00001.C001_00403	ACBA002.B.00001.C001	376	401	T2SS_gspF	T2SS	T2SS	ACBA002.B.00001.C001_T2SS_1	multi_loci	mandatory	1.499999999999999e-124	413.0	1.0	0.832918	66	399	ACBA002.B.00001	Acinetobacter baumannii ACICU	Bacteria	Proteobacteria	Bacteria;Proteobacteria;Gammaproteobacteria;Pseudomonadales;Moraxellaceae;Acinetobacter;Acinetobacter calcoaceticus/baumannii	NC_010611;NC_010606;NC_010605
ACBA002.B.00001.C001_00404	ACBA002.B.00001.C001	377	193	T2SS_gspG	T2SS	T2SS	ACBA002.B.00001.C001_T2SS_1	multi_loci	mandatory	1.1999999999999999e-28	96.9	1.0	0.445596	59	144	ACBA002.B.00001	Acinetobacter baumannii ACICU	Bacteria	Proteobacteria	Bacteria;Proteobacteria;Gammaproteobacteria;Pseudomonadales;Moraxellaceae;Acinetobacter;Acinetobacter calcoaceticus/baumannii	NC_010611;NC_010606;NC_010605
ACBA002.B.00001.C001_00644	ACBA002.B.00001.C001	614	496	T2SS_gspE	T2SS	T2SS	ACBA002.B.00001.C001_T2SS_1	multi_loci	mandatory	8.699999999999992e-191	631.6	0.992891	0.844758	70	488	ACBA002.B.00001	Acinetobacter baumannii ACICU	Bacteria	Proteobacteria	Bacteria;Proteobacteria;Gammaproteobacteria;Pseudomonadales;Moraxellaceae;Acinetobacter;Acinetobacter calcoaceticus/baumannii	NC_010611;NC_010606;NC_010605
ACBA002.B.00001.C001_01627	ACBA002.B.00001.C001	1554	184	T2SS_gspH	T2SS	T2SS	ACBA002.B.00001.C001_T2SS_1	multi_loci	accessory	1.5e-11	42.4	0.969697	0.342391	11	73	ACBA002.B.00001	Acinetobacter baumannii ACICU	Bacteria	Proteobacteria	Bacteria;Proteobacteria;Gammaproteobacteria;Pseudomonadales;Moraxellaceae;Acinetobacter;Acinetobacter calcoaceticus/baumannii	NC_010611;NC_010606;NC_010605
ACBA002.B.00001.C001_01628	ACBA002.B.00001.C001	1555	126	T2SS_gspI	T2SS	T2SS	ACBA002.B.00001.C001_T2SS_1	multi_loci	accessory	2.6e-14	51.1	0.964286	0.428571	4	57	ACBA002.B.00001	Acinetobacter baumannii ACICU	Bacteria	Proteobacteria	Bacteria;Proteobacteria;Gammaproteobacteria;Pseudomonadales;Moraxellaceae;Acinetobacter;Acinetobacter calcoaceticus/baumannii	NC_010611;NC_010606;NC_010605
ACBA002.B.00001.C001_01630	ACBA002.B.00001.C001	1556	319	T2SS_gspK	T2SS	T2SS	ACBA002.B.00001.C001_T2SS_1	multi_loci	accessory	5.1000000000000005e-11	40.3	0.966102	0.17868299999999998	9	65	ACBA002.B.00001	Acinetobacter baumannii ACICU	Bacteria	Proteobacteria	Bacteria;Proteobacteria;Gammaproteobacteria;Pseudomonadales;Moraxellaceae;Acinetobacter;Acinetobacter calcoaceticus/baumannii	NC_010611;NC_010606;NC_010605
ACBA002.B.00001.C001_00362	ACBA002.B.00001.C001	339	286	T4P_pilD	T4P	T4P	ACBA002.B.00001.C001_T4P_1	multi_loci	mandatory	5.999999999999998e-80	265.6	1.0	0.835664	32	270	ACBA002.B.00001	Acinetobacter baumannii ACICU	Bacteria	Proteobacteria	Bacteria;Proteobacteria;Gammaproteobacteria;Pseudomonadales;Moraxellaceae;Acinetobacter;Acinetobacter calcoaceticus/baumannii	NC_010611;NC_010606;NC_010605
ACBA002.B.00001.C001_00363	ACBA002.B.00001.C001	340	408	T4P_pilC	T4P	T4P	ACBA002.B.00001.C001_T4P_1	multi_loci	mandatory	1.799999999999999e-131	435.7	0.997015	0.8210780000000001	71	405	ACBA002.B.00001	Acinetobacter baumannii ACICU	Bacteria	Proteobacteria	Bacteria;Proteobacteria;Gammaproteobacteria;Pseudomonadales;Moraxellaceae;Acinetobacter;Acinetobacter calcoaceticus/baumannii	NC_010611;NC_010606;NC_010605
ACBA002.B.00001.C001_00364	ACBA002.B.00001.C001	341	570	T4P_pilB	T4P	T4P	ACBA002.B.00001.C001_T4P_1	multi_loci	mandatory	3.0999999999999975e-179	593.4	0.942857	0.698246	169	566	ACBA002.B.00001	Acinetobacter baumannii ACICU	Bacteria	Proteobacteria	Bacteria;Proteobacteria;Gammaproteobacteria;Pseudomonadales;Moraxellaceae;Acinetobacter;Acinetobacter calcoaceticus/baumannii	NC_010611;NC_010606;NC_010605
ACBA002.B.00001.C001_00888	ACBA002.B.00001.C001	843	372	T4P_pilU	T4P	T4P	ACBA002.B.00001.C001_T4P_1	multi_loci	accessory	2.4999999999999986e-176	583.1	0.997076	0.919355	3	344	ACBA002.B.00001	Acinetobacter baumannii ACICU	Bacteria	Proteobacteria	Bacteria;Proteobacteria;Gammaproteobacteria;Pseudomonadales;Moraxellaceae;Acinetobacter;Acinetobacter calcoaceticus/baumannii	NC_010611;NC_010606;NC_010605
ACBA002.B.00001.C001_00889	ACBA002.B.00001.C001	844	345	T4P_pilT	T4P	T4P	ACBA002.B.00001.C001_T4P_1	multi_loci	mandatory	1.8999999999999988e-182	603.5	1.0	0.988406	2	342	ACBA002.B.00001	Acinetobacter baumannii ACICU	Bacteria	Proteobacteria	Bacteria;Proteobacteria;Gammaproteobacteria;Pseudomonadales;Moraxellaceae;Acinetobacter;Acinetobacter calcoaceticus/baumannii	NC_010611;NC_010606;NC_010605
ACBA002.B.00001.C001_03367	ACBA002.B.00001.C001	3216	141	T4P_pilA	T4P	T4P	ACBA002.B.00001.C001_T4P_1	multi_loci	accessory	2.4e-21	73.6	0.8205129999999999	0.460993	4	68	ACBA002.B.00001	Acinetobacter baumannii ACICU	Bacteria	Proteobacteria	Bacteria;Proteobacteria;Gammaproteobacteria;Pseudomonadales;Moraxellaceae;Acinetobacter;Acinetobacter calcoaceticus/baumannii	NC_010611;NC_010606;NC_010605
ACBA002.B.00001.C001_03368	ACBA002.B.00001.C001	3217	160	T4P_pilE	T4P	T4P	ACBA002.B.00001.C001_T4P_1	multi_loci	mandatory	3.4e-20	70.1	0.924242	0.4125	11	76	ACBA002.B.00001	Acinetobacter baumannii ACICU	Bacteria	Proteobacteria	Bacteria;Proteobacteria;Gammaproteobacteria;Pseudomonadales;Moraxellaceae;Acinetobacter;Acinetobacter calcoaceticus/baumannii	NC_010611;NC_010606;NC_010605
ACBA002.B.00001.C001_03369	ACBA002.B.00001.C001	3218	1284	T4P_pilY	T4P	T4P	ACBA002.B.00001.C001_T4P_1	multi_loci	accessory	8.8e-62	207.1	0.959559	0.548287	460	1163	ACBA002.B.00001	Acinetobacter baumannii ACICU	Bacteria	Proteobacteria	Bacteria;Proteobacteria;Gammaproteobacteria;Pseudomonadales;Moraxellaceae;Acinetobacter;Acinetobacter calcoaceticus/baumannii	NC_010611;NC_010606;NC_010605
ACBA002.B.00001.C001_03370	ACBA002.B.00001.C001	3219	272	T4P_pilX	T4P	T4P	ACBA002.B.00001.C001_T4P_1	multi_loci	accessory	1.7e-05	22.5	0.8813559999999999	0.191176	17	68	ACBA002.B.00001	Acinetobacter baumannii ACICU	Bacteria	Proteobacteria	Bacteria;Proteobacteria;Gammaproteobacteria;Pseudomonadales;Moraxellaceae;Acinetobacter;Acinetobacter calcoaceticus/baumannii	NC_010611;NC_010606;NC_010605
ACBA002.B.00001.C001_03371	ACBA002.B.00001.C001	3220	333	T4P_pilW	T4P	T4P	ACBA002.B.00001.C001_T4P_1	multi_loci	accessory	3.2e-29	99.3	1.0	0.375375	11	135	ACBA002.B.00001	Acinetobacter baumannii ACICU	Bacteria	Proteobacteria	Bacteria;Proteobacteria;Gammaproteobacteria;Pseudomonadales;Moraxellaceae;Acinetobacter;Acinetobacter calcoaceticus/baumannii	NC_010611;NC_010606;NC_010605
ACBA002.B.00001.C001_03372	ACBA002.B.00001.C001	3221	184	T4P_pilV	T4P	T4P	ACBA002.B.00001.C001_T4P_1	multi_loci	accessory	3.3e-15	53.7	1.0	0.304348	10	65	ACBA002.B.00001	Acinetobacter baumannii ACICU	Bacteria	Proteobacteria	Bacteria;Proteobacteria;Gammaproteobacteria;Pseudomonadales;Moraxellaceae;Acinetobacter;Acinetobacter calcoaceticus/baumannii	NC_010611;NC_010606;NC_010605
ACBA002.B.00001.C001_03373	ACBA002.B.00001.C001	3222	157	T4P_fimT	T4P	T4P	ACBA002.B.00001.C001_T4P_1	multi_loci	accessory	7.6e-20	68.8	0.969697	0.407643	8	71	ACBA002.B.00001	Acinetobacter baumannii ACICU	Bacteria	Proteobacteria	Bacteria;Proteobacteria;Gammaproteobacteria;Pseudomonadales;Moraxellaceae;Acinetobacter;Acinetobacter calcoaceticus/baumannii	NC_010611;NC_010606;NC_010605
ACBA002.B.00001.C001_03383	ACBA002.B.00001.C001	3232	145	T4P_pilA	T4P	T4P	ACBA002.B.00001.C001_T4P_1	multi_loci	accessory	2.4e-21	73.6	0.8205129999999999	0.441379	5	68	ACBA002.B.00001	Acinetobacter baumannii ACICU	Bacteria	Proteobacteria	Bacteria;Proteobacteria;Gammaproteobacteria;Pseudomonadales;Moraxellaceae;Acinetobacter;Acinetobacter calcoaceticus/baumannii	NC_010611;NC_010606;NC_010605
ACBA002.B.00001.C001_03393	ACBA002.B.00001.C001	3242	721	T4P_pilQ	T4P	T4P	ACBA002.B.00001.C001_T4P_1	multi_loci	mandatory	2.0999999999999995e-59	197.5	0.92973	0.234397	549	717	ACBA002.B.00001	Acinetobacter baumannii ACICU	Bacteria	Proteobacteria	Bacteria;Proteobacteria;Gammaproteobacteria;Pseudomonadales;Moraxellaceae;Acinetobacter;Acinetobacter calcoaceticus/baumannii	NC_010611;NC_010606;NC_010605
ACBA002.B.00001.C001_03394	ACBA002.B.00001.C001	3243	175	T4P_pilP	T4P	T4P	ACBA002.B.00001.C001_T4P_1	multi_loci	accessory	4e-25	86.8	0.978417	0.765714	17	150	ACBA002.B.00001	Acinetobacter baumannii ACICU	Bacteria	Proteobacteria	Bacteria;Proteobacteria;Gammaproteobacteria;Pseudomonadales;Moraxellaceae;Acinetobacter;Acinetobacter calcoaceticus/baumannii	NC_010611;NC_010606;NC_010605
ACBA002.B.00001.C001_03395	ACBA002.B.00001.C001	3244	246	T4P_pilO	T4P	T4P	ACBA002.B.00001.C001_T4P_1	multi_loci	mandatory	1.3999999999999995e-38	129.9	0.973684	0.601626	46	193	ACBA002.B.00001	Acinetobacter baumannii ACICU	Bacteria	Proteobacteria	Bacteria;Proteobacteria;Gammaproteobacteria;Pseudomonadales;Moraxellaceae;Acinetobacter;Acinetobacter calcoaceticus/baumannii	NC_010611;NC_010606;NC_010605
ACBA002.B.00001.C001_03396	ACBA002.B.00001.C001	3245	213	T4P_pilN	T4P	T4P	ACBA002.B.00001.C001_T4P_1	multi_loci	mandatory	9.199999999999999e-39	130.6	0.993103	0.666667	4	145	ACBA002.B.00001	Acinetobacter baumannii ACICU	Bacteria	Proteobacteria	Bacteria;Proteobacteria;Gammaproteobacteria;Pseudomonadales;Moraxellaceae;Acinetobacter;Acinetobacter calcoaceticus/baumannii	NC_010611;NC_010606;NC_010605
ACBA002.B.00001.C001_03397	ACBA002.B.00001.C001	3246	352	T4P_pilM	T4P	T4P	ACBA002.B.00001.C001_T4P_1	multi_loci	accessory	7.899999999999997e-50	166.8	0.993827	0.4602270000000001	14	175	ACBA002.B.00001	Acinetobacter baumannii ACICU	Bacteria	Proteobacteria	Bacteria;Proteobacteria;Gammaproteobacteria;Pseudomonadales;Moraxellaceae;Acinetobacter;Acinetobacter calcoaceticus/baumannii	NC_010611;NC_010606;NC_010605
ACBA002.B.00002.C001_01176	ACBA002.B.00002.C001	1114	379	T2SS_gspL	T2SS	T2SS	ACBA002.B.00002.C001_T2SS_1	multi_loci	accessory	0.00078	16.9	0.950355	0.327177	8	131	ACBA002.B.00002	Acinetobacter baumannii AB307-0294	Bacteria	Proteobacteria	Bacteria;Proteobacteria;Gammaproteobacteria;Pseudomonadales;Moraxellaceae;Acinetobacter;Acinetobacter calcoaceticus/baumannii	NC_011595
ACBA002.B.00002.C001_01177	ACBA002.B.00002.C001	1115	159	T2SS_gspM	T2SS	T2SS	ACBA002.B.00002.C001_T2SS_1	multi_loci	accessory	7.2e-09	33.7	0.962963	0.72327	29	143	ACBA002.B.00002	Acinetobacter baumannii AB307-0294	Bacteria	Proteobacteria	Bacteria;Proteobacteria;Gammaproteobacteria;Pseudomonadales;Moraxellaceae;Acinetobacter;Acinetobacter calcoaceticus/baumannii	NC_011595
ACBA002.B.00002.C001_01896	ACBA002.B.00002.C001	1816	319	T2SS_gspK	T2SS	T2SS	ACBA002.B.00002.C001_T2SS_1	multi_loci	accessory	4.9e-11	40.3	0.966102	0.17868299999999998	9	65	ACBA002.B.00002	Acinetobacter baumannii AB307-0294	Bacteria	Proteobacteria	Bacteria;Proteobacteria;Gammaproteobacteria;Pseudomonadales;Moraxellaceae;Acinetobacter;Acinetobacter calcoaceticus/baumannii	NC_011595
ACBA002.B.00002.C001_01897	ACBA002.B.00002.C001	1817	233	T2SS_gspJ	T2SS	T2SS	ACBA002.B.00002.C001_T2SS_1	multi_loci	accessory	4.3e-13	47.2	0.978261	0.377682	30	117	ACBA002.B.00002	Acinetobacter baumannii AB307-0294	Bacteria	Proteobacteria	Bacteria;Proteobacteria;Gammaproteobacteria;Pseudomonadales;Moraxellaceae;Acinetobacter;Acinetobacter calcoaceticus/baumannii	NC_011595
ACBA002.B.00002.C001_01898	ACBA002.B.00002.C001	1818	126	T2SS_gspI	T2SS	T2SS	ACBA002.B.00002.C001_T2SS_1	multi_loci	accessory	2.5e-14	51.1	0.964286	0.428571	4	57	ACBA002.B.00002	Acinetobacter baumannii AB307-0294	Bacteria	Proteobacteria	Bacteria;Proteobacteria;Gammaproteobacteria;Pseudomonadales;Moraxellaceae;Acinetobacter;Acinetobacter calcoaceticus/baumannii	NC_011595
ACBA002.B.00002.C001_01899	ACBA002.B.00002.C001	1819	184	T2SS_gspH	T2SS	T2SS	ACBA002.B.00002.C001_T2SS_1	multi_loci	accessory	1.4e-11	42.4	0.969697	0.342391	11	73	ACBA002.B.00002	Acinetobacter baumannii AB307-0294	Bacteria	Proteobacteria	Bacteria;Proteobacteria;Gammaproteobacteria;Pseudomonadales;Moraxellaceae;Acinetobacter;Acinetobacter calcoaceticus/baumannii	NC_011595
ACBA002.B.00002.C001_02925	ACBA002.B.00002.C001	2806	496	T2SS_gspE	T2SS	T2SS	ACBA002.B.00002.C001_T2SS_1	multi_loci	mandatory	4.4999999999999963e-191	632.5	0.992891	0.844758	70	488	ACBA002.B.00002	Acinetobacter baumannii AB307-0294	Bacteria	Proteobacteria	Bacteria;Proteobacteria;Gammaproteobacteria;Pseudomonadales;Moraxellaceae;Acinetobacter;Acinetobacter calcoaceticus/baumannii	NC_011595
ACBA002.B.00002.C001_03144	ACBA002.B.00002.C001	3023	193	T2SS_gspG	T2SS	T2SS	ACBA002.B.00002.C001_T2SS_1	multi_loci	mandatory	1.1e-28	96.9	1.0	0.445596	59	144	ACBA002.B.00002	Acinetobacter baumannii AB307-0294	Bacteria	Proteobacteria	Bacteria;Proteobacteria;Gammaproteobacteria;Pseudomonadales;Moraxellaceae;Acinetobacter;Acinetobacter calcoaceticus/baumannii	NC_011595
ACBA002.B.00002.C001_03145	ACBA002.B.00002.C001	3024	401	T2SS_gspF	T2SS	T2SS	ACBA002.B.00002.C001_T2SS_1	multi_loci	mandatory	3.199999999999999e-124	411.9	1.0	0.832918	66	399	ACBA002.B.00002	Acinetobacter baumannii AB307-0294	Bacteria	Proteobacteria	Bacteria;Proteobacteria;Gammaproteobacteria;Pseudomonadales;Moraxellaceae;Acinetobacter;Acinetobacter calcoaceticus/baumannii	NC_011595
ACBA002.B.00002.C001_03241	ACBA002.B.00002.C001	3110	758	T2SS_gspD	T2SS	T2SS	ACBA002.B.00002.C001_T2SS_1	multi_loci	mandatory	8.299999999999997e-65	215.2	0.989362	0.244063	481	665	ACBA002.B.00002	Acinetobacter baumannii AB307-0294	Bacteria	Proteobacteria	Bacteria;Proteobacteria;Gammaproteobacteria;Pseudomonadales;Moraxellaceae;Acinetobacter;Acinetobacter calcoaceticus/baumannii	NC_011595
ACBA002.B.00002.C001_03242	ACBA002.B.00002.C001	3111	278	T2SS_gspC	T2SS	T2SS	ACBA002.B.00002.C001_T2SS_1	multi_loci	mandatory	5e-10	37.5	0.783505	0.251799	68	137	ACBA002.B.00002	Acinetobacter baumannii AB307-0294	Bacteria	Proteobacteria	Bacteria;Proteobacteria;Gammaproteobacteria;Pseudomonadales;Moraxellaceae;Acinetobacter;Acinetobacter calcoaceticus/baumannii	NC_011595
ACBA002.B.00002.C001_00321	ACBA002.B.00002.C001	308	352	T4P_pilM	T4P	T4P	ACBA002.B.00002.C001_T4P_1	multi_loci	accessory	9.099999999999996e-50	166.5	0.993827	0.4602270000000001	14	175	ACBA002.B.00002	Acinetobacter baumannii AB307-0294	Bacteria	Proteobacteria	Bacteria;Proteobacteria;Gammaproteobacteria;Pseudomonadales;Moraxellaceae;Acinetobacter;Acinetobacter calcoaceticus/baumannii	NC_011595
ACBA002.B.00002.C001_00322	ACBA002.B.00002.C001	309	213	T4P_pilN	T4P	T4P	ACBA002.B.00002.C001_T4P_1	multi_loci	mandatory	8.8e-39	130.6	0.993103	0.666667	4	145	ACBA002.B.00002	Acinetobacter baumannii AB307-0294	Bacteria	Proteobacteria	Bacteria;Proteobacteria;Gammaproteobacteria;Pseudomonadales;Moraxellaceae;Acinetobacter;Acinetobacter calcoaceticus/baumannii	NC_011595
ACBA002.B.00002.C001_00323	ACBA002.B.00002.C001	310	246	T4P_pilO	T4P	T4P	ACBA002.B.00002.C001_T4P_1	multi_loci	mandatory	7.8e-39	130.7	0.973684	0.601626	46	193	ACBA002.B.00002	Acinetobacter baumannii AB307-0294	Bacteria	Proteobacteria	Bacteria;Proteobacteria;Gammaproteobacteria;Pseudomonadales;Moraxellaceae;Acinetobacter;Acinetobacter calcoaceticus/baumannii	NC_011595
ACBA002.B.00002.C001_00324	ACBA002.B.00002.C001	311	175	T4P_pilP	T4P	T4P	ACBA002.B.00002.C001_T4P_1	multi_loci	accessory	3.8e-25	86.8	0.978417	0.765714	17	150	ACBA002.B.00002	Acinetobacter baumannii AB307-0294	Bacteria	Proteobacteria	Bacteria;Proteobacteria;Gammaproteobacteria;Pseudomonadales;Moraxellaceae;Acinetobacter;Acinetobacter calcoaceticus/baumannii	NC_011595
ACBA002.B.00002.C001_00325	ACBA002.B.00002.C001	312	721	T4P_pilQ	T4P	T4P	ACBA002.B.00002.C001_T4P_1	multi_loci	mandatory	2.0999999999999995e-59	197.5	0.92973	0.234397	549	717	ACBA002.B.00002	Acinetobacter baumannii AB307-0294	Bacteria	Proteobacteria	Bacteria;Proteobacteria;Gammaproteobacteria;Pseudomonadales;Moraxellaceae;Acinetobacter;Acinetobacter calcoaceticus/baumannii	NC_011595
ACBA002.B.00002.C001_00335	ACBA002.B.00002.C001	322	157	T4P_pilA	T4P	T4P	ACBA002.B.00002.C001_T4P_1	multi_loci	accessory	1.9000000000000006e-21	73.9	0.74359	0.369427	5	62	ACBA002.B.00002	Acinetobacter baumannii AB307-0294	Bacteria	Proteobacteria	Bacteria;Proteobacteria;Gammaproteobacteria;Pseudomonadales;Moraxellaceae;Acinetobacter;Acinetobacter calcoaceticus/baumannii	NC_011595
ACBA002.B.00002.C001_00344	ACBA002.B.00002.C001	331	157	T4P_fimT	T4P	T4P	ACBA002.B.00002.C001_T4P_1	multi_loci	accessory	2.2e-20	70.4	0.969697	0.407643	8	71	ACBA002.B.00002	Acinetobacter baumannii AB307-0294	Bacteria	Proteobacteria	Bacteria;Proteobacteria;Gammaproteobacteria;Pseudomonadales;Moraxellaceae;Acinetobacter;Acinetobacter calcoaceticus/baumannii	NC_011595
ACBA002.B.00002.C001_00345	ACBA002.B.00002.C001	332	184	T4P_pilV	T4P	T4P	ACBA002.B.00002.C001_T4P_1	multi_loci	accessory	3.2e-15	53.7	1.0	0.304348	10	65	ACBA002.B.00002	Acinetobacter baumannii AB307-0294	Bacteria	Proteobacteria	Bacteria;Proteobacteria;Gammaproteobacteria;Pseudomonadales;Moraxellaceae;Acinetobacter;Acinetobacter calcoaceticus/baumannii	NC_011595
ACBA002.B.00002.C001_00346	ACBA002.B.00002.C001	333	333	T4P_pilW	T4P	T4P	ACBA002.B.00002.C001_T4P_1	multi_loci	accessory	1.7e-30	103.4	1.0	0.375375	11	135	ACBA002.B.00002	Acinetobacter baumannii AB307-0294	Bacteria	Proteobacteria	Bacteria;Proteobacteria;Gammaproteobacteria;Pseudomonadales;Moraxellaceae;Acinetobacter;Acinetobacter calcoaceticus/baumannii	NC_011595
ACBA002.B.00002.C001_00347	ACBA002.B.00002.C001	334	272	T4P_pilX	T4P	T4P	ACBA002.B.00002.C001_T4P_1	multi_loci	accessory	1.7e-05	22.5	0.8813559999999999	0.191176	17	68	ACBA002.B.00002	Acinetobacter baumannii AB307-0294	Bacteria	Proteobacteria	Bacteria;Proteobacteria;Gammaproteobacteria;Pseudomonadales;Moraxellaceae;Acinetobacter;Acinetobacter calcoaceticus/baumannii	NC_011595
ACBA002.B.00002.C001_00348	ACBA002.B.00002.C001	335	1284	T4P_pilY	T4P	T4P	ACBA002.B.00002.C001_T4P_1	multi_loci	accessory	3.6999999999999994e-62	208.2	0.955882	0.546729	460	1161	ACBA002.B.00002	Acinetobacter baumannii AB307-0294	Bacteria	Proteobacteria	Bacteria;Proteobacteria;Gammaproteobacteria;Pseudomonadales;Moraxellaceae;Acinetobacter;Acinetobacter calcoaceticus/baumannii	NC_011595
ACBA002.B.00002.C001_00349	ACBA002.B.00002.C001	336	160	T4P_pilE	T4P	T4P	ACBA002.B.00002.C001_T4P_1	multi_loci	mandatory	1.7e-21	74.2	0.924242	0.4125	11	76	ACBA002.B.00002	Acinetobacter baumannii AB307-0294	Bacteria	Proteobacteria	Bacteria;Proteobacteria;Gammaproteobacteria;Pseudomonadales;Moraxellaceae;Acinetobacter;Acinetobacter calcoaceticus/baumannii	NC_011595
ACBA002.B.00002.C001_00350	ACBA002.B.00002.C001	337	141	T4P_pilE	T4P	T4P	ACBA002.B.00002.C001_T4P_1	multi_loci	mandatory	5.8999999999999995e-21	72.5	0.848485	0.425532	3	62	ACBA002.B.00002	Acinetobacter baumannii AB307-0294	Bacteria	Proteobacteria	Bacteria;Proteobacteria;Gammaproteobacteria;Pseudomonadales;Moraxellaceae;Acinetobacter;Acinetobacter calcoaceticus/baumannii	NC_011595
ACBA002.B.00002.C001_02694	ACBA002.B.00002.C001	2595	345	T4P_pilT	T4P	T4P	ACBA002.B.00002.C001_T4P_1	multi_loci	mandatory	4.7999999999999963e-182	602.1	1.0	0.988406	2	342	ACBA002.B.00002	Acinetobacter baumannii AB307-0294	Bacteria	Proteobacteria	Bacteria;Proteobacteria;Gammaproteobacteria;Pseudomonadales;Moraxellaceae;Acinetobacter;Acinetobacter calcoaceticus/baumannii	NC_011595
ACBA002.B.00002.C001_02695	ACBA002.B.00002.C001	2596	372	T4P_pilU	T4P	T4P	ACBA002.B.00002.C001_T4P_1	multi_loci	accessory	2.8999999999999976e-176	582.8	0.997076	0.919355	3	344	ACBA002.B.00002	Acinetobacter baumannii AB307-0294	Bacteria	Proteobacteria	Bacteria;Proteobacteria;Gammaproteobacteria;Pseudomonadales;Moraxellaceae;Acinetobacter;Acinetobacter calcoaceticus/baumannii	NC_011595
ACBA002.B.00002.C001_03184	ACBA002.B.00002.C001	3059	570	T4P_pilB	T4P	T4P	ACBA002.B.00002.C001_T4P_1	multi_loci	mandatory	3.8999999999999975e-179	593.1	0.942857	0.698246	169	566	ACBA002.B.00002	Acinetobacter baumannii AB307-0294	Bacteria	Proteobacteria	Bacteria;Proteobacteria;Gammaproteobacteria;Pseudomonadales;Moraxellaceae;Acinetobacter;Acinetobacter calcoaceticus/baumannii	NC_011595
ACBA002.B.00002.C001_03186	ACBA002.B.00002.C001	3060	286	T4P_pilD	T4P	T4P	ACBA002.B.00002.C001_T4P_1	multi_loci	mandatory	7.3e-80	265.3	1.0	0.835664	32	270	ACBA002.B.00002	Acinetobacter baumannii AB307-0294	Bacteria	Proteobacteria	Bacteria;Proteobacteria;Gammaproteobacteria;Pseudomonadales;Moraxellaceae;Acinetobacter;Acinetobacter calcoaceticus/baumannii	NC_011595
ACBA002.B.00003.C001_00371	ACBA002.B.00003.C001	342	247	T2SS_gspN	T2SS	T2SS	ACBA002.B.00003.C001_T2SS_1	multi_loci	accessory	7.8e-08	30.3	0.803571	0.336032	13	95	ACBA002.B.00003	Acinetobacter baumannii AB0057	Bacteria	Proteobacteria	Bacteria;Proteobacteria;Gammaproteobacteria;Pseudomonadales;Moraxellaceae;Acinetobacter;Acinetobacter calcoaceticus/baumannii	NC_011586;NC_011585
ACBA002.B.00003.C001_00372	ACBA002.B.00003.C001	343	284	T2SS_gspC	T2SS	T2SS	ACBA002.B.00003.C001_T2SS_1	multi_loci	mandatory	5.7e-10	37.4	0.783505	0.246479	68	137	ACBA002.B.00003	Acinetobacter baumannii AB0057	Bacteria	Proteobacteria	Bacteria;Proteobacteria;Gammaproteobacteria;Pseudomonadales;Moraxellaceae;Acinetobacter;Acinetobacter calcoaceticus/baumannii	NC_011586;NC_011585
ACBA002.B.00003.C001_00373	ACBA002.B.00003.C001	344	758	T2SS_gspD	T2SS	T2SS	ACBA002.B.00003.C001_T2SS_1	multi_loci	mandatory	9e-65	215.2	0.989362	0.244063	481	665	ACBA002.B.00003	Acinetobacter baumannii AB0057	Bacteria	Proteobacteria	Bacteria;Proteobacteria;Gammaproteobacteria;Pseudomonadales;Moraxellaceae;Acinetobacter;Acinetobacter calcoaceticus/baumannii	NC_011586;NC_011585
ACBA002.B.00003.C001_00469	ACBA002.B.00003.C001	429	401	T2SS_gspF	T2SS	T2SS	ACBA002.B.00003.C001_T2SS_1	multi_loci	mandatory	3.3999999999999975e-124	411.9	1.0	0.832918	66	399	ACBA002.B.00003	Acinetobacter baumannii AB0057	Bacteria	Proteobacteria	Bacteria;Proteobacteria;Gammaproteobacteria;Pseudomonadales;Moraxellaceae;Acinetobacter;Acinetobacter calcoaceticus/baumannii	NC_011586;NC_011585
ACBA002.B.00003.C001_00470	ACBA002.B.00003.C001	430	193	T2SS_gspG	T2SS	T2SS	ACBA002.B.00003.C001_T2SS_1	multi_loci	mandatory	1.1999999999999999e-28	96.9	1.0	0.445596	59	144	ACBA002.B.00003	Acinetobacter baumannii AB0057	Bacteria	Proteobacteria	Bacteria;Proteobacteria;Gammaproteobacteria;Pseudomonadales;Moraxellaceae;Acinetobacter;Acinetobacter calcoaceticus/baumannii	NC_011586;NC_011585
ACBA002.B.00003.C001_00733	ACBA002.B.00003.C001	684	496	T2SS_gspE	T2SS	T2SS	ACBA002.B.00003.C001_T2SS_1	multi_loci	mandatory	4.8999999999999956e-191	632.5	0.992891	0.844758	70	488	ACBA002.B.00003	Acinetobacter baumannii AB0057	Bacteria	Proteobacteria	Bacteria;Proteobacteria;Gammaproteobacteria;Pseudomonadales;Moraxellaceae;Acinetobacter;Acinetobacter calcoaceticus/baumannii	NC_011586;NC_011585
ACBA002.B.00003.C001_01801	ACBA002.B.00003.C001	1690	184	T2SS_gspH	T2SS	T2SS	ACBA002.B.00003.C001_T2SS_1	multi_loci	accessory	1.6e-11	42.4	0.969697	0.342391	11	73	ACBA002.B.00003	Acinetobacter baumannii AB0057	Bacteria	Proteobacteria	Bacteria;Proteobacteria;Gammaproteobacteria;Pseudomonadales;Moraxellaceae;Acinetobacter;Acinetobacter calcoaceticus/baumannii	NC_011586;NC_011585
ACBA002.B.00003.C001_01802	ACBA002.B.00003.C001	1691	126	T2SS_gspI	T2SS	T2SS	ACBA002.B.00003.C001_T2SS_1	multi_loci	accessory	2.8e-14	51.1	0.964286	0.428571	4	57	ACBA002.B.00003	Acinetobacter baumannii AB0057	Bacteria	Proteobacteria	Bacteria;Proteobacteria;Gammaproteobacteria;Pseudomonadales;Moraxellaceae;Acinetobacter;Acinetobacter calcoaceticus/baumannii	NC_011586;NC_011585
ACBA002.B.00003.C001_01803	ACBA002.B.00003.C001	1692	233	T2SS_gspJ	T2SS	T2SS	ACBA002.B.00003.C001_T2SS_1	multi_loci	accessory	4.7e-13	47.2	0.978261	0.377682	30	117	ACBA002.B.00003	Acinetobacter baumannii AB0057	Bacteria	Proteobacteria	Bacteria;Proteobacteria;Gammaproteobacteria;Pseudomonadales;Moraxellaceae;Acinetobacter;Acinetobacter calcoaceticus/baumannii	NC_011586;NC_011585
ACBA002.B.00003.C001_01804	ACBA002.B.00003.C001	1693	319	T2SS_gspK	T2SS	T2SS	ACBA002.B.00003.C001_T2SS_1	multi_loci	accessory	5.3e-11	40.3	0.966102	0.17868299999999998	9	65	ACBA002.B.00003	Acinetobacter baumannii AB0057	Bacteria	Proteobacteria	Bacteria;Proteobacteria;Gammaproteobacteria;Pseudomonadales;Moraxellaceae;Acinetobacter;Acinetobacter calcoaceticus/baumannii	NC_011586;NC_011585
ACBA002.B.00003.C001_00428	ACBA002.B.00003.C001	392	286	T4P_pilD	T4P	T4P	ACBA002.B.00003.C001_T4P_1	multi_loci	mandatory	7.999999999999995e-80	265.3	1.0	0.835664	32	270	ACBA002.B.00003	Acinetobacter baumannii AB0057	Bacteria	Proteobacteria	Bacteria;Proteobacteria;Gammaproteobacteria;Pseudomonadales;Moraxellaceae;Acinetobacter;Acinetobacter calcoaceticus/baumannii	NC_011586;NC_011585
ACBA002.B.00003.C001_00429	ACBA002.B.00003.C001	393	408	T4P_pilC	T4P	T4P	ACBA002.B.00003.C001_T4P_1	multi_loci	mandatory	1.899999999999999e-131	435.7	0.997015	0.8210780000000001	71	405	ACBA002.B.00003	Acinetobacter baumannii AB0057	Bacteria	Proteobacteria	Bacteria;Proteobacteria;Gammaproteobacteria;Pseudomonadales;Moraxellaceae;Acinetobacter;Acinetobacter calcoaceticus/baumannii	NC_011586;NC_011585
ACBA002.B.00003.C001_00430	ACBA002.B.00003.C001	394	570	T4P_pilB	T4P	T4P	ACBA002.B.00003.C001_T4P_1	multi_loci	mandatory	4.099999999999997e-179	593.1	0.942857	0.698246	169	566	ACBA002.B.00003	Acinetobacter baumannii AB0057	Bacteria	Proteobacteria	Bacteria;Proteobacteria;Gammaproteobacteria;Pseudomonadales;Moraxellaceae;Acinetobacter;Acinetobacter calcoaceticus/baumannii	NC_011586;NC_011585
ACBA002.B.00003.C001_00965	ACBA002.B.00003.C001	889	372	T4P_pilU	T4P	T4P	ACBA002.B.00003.C001_T4P_1	multi_loci	accessory	5.6999999999999956e-176	582.0	0.997076	0.919355	3	344	ACBA002.B.00003	Acinetobacter baumannii AB0057	Bacteria	Proteobacteria	Bacteria;Proteobacteria;Gammaproteobacteria;Pseudomonadales;Moraxellaceae;Acinetobacter;Acinetobacter calcoaceticus/baumannii	NC_011586;NC_011585
ACBA002.B.00003.C001_00966	ACBA002.B.00003.C001	890	345	T4P_pilT	T4P	T4P	ACBA002.B.00003.C001_T4P_1	multi_loci	mandatory	5.199999999999996e-182	602.1	1.0	0.988406	2	342	ACBA002.B.00003	Acinetobacter baumannii AB0057	Bacteria	Proteobacteria	Bacteria;Proteobacteria;Gammaproteobacteria;Pseudomonadales;Moraxellaceae;Acinetobacter;Acinetobacter calcoaceticus/baumannii	NC_011586;NC_011585
ACBA002.B.00003.C001_03581	ACBA002.B.00003.C001	3383	141	T4P_pilE	T4P	T4P	ACBA002.B.00003.C001_T4P_1	multi_loci	mandatory	6.3999999999999996e-21	72.5	0.848485	0.425532	3	62	ACBA002.B.00003	Acinetobacter baumannii AB0057	Bacteria	Proteobacteria	Bacteria;Proteobacteria;Gammaproteobacteria;Pseudomonadales;Moraxellaceae;Acinetobacter;Acinetobacter calcoaceticus/baumannii	NC_011586;NC_011585
ACBA002.B.00003.C001_03582	ACBA002.B.00003.C001	3384	160	T4P_pilE	T4P	T4P	ACBA002.B.00003.C001_T4P_1	multi_loci	mandatory	1.9000000000000006e-21	74.2	0.924242	0.4125	11	76	ACBA002.B.00003	Acinetobacter baumannii AB0057	Bacteria	Proteobacteria	Bacteria;Proteobacteria;Gammaproteobacteria;Pseudomonadales;Moraxellaceae;Acinetobacter;Acinetobacter calcoaceticus/baumannii	NC_011586;NC_011585
ACBA002.B.00003.C001_03583	ACBA002.B.00003.C001	3385	1284	T4P_pilY	T4P	T4P	ACBA002.B.00003.C001_T4P_1	multi_loci	accessory	4e-62	208.2	0.955882	0.546729	460	1161	ACBA002.B.00003	Acinetobacter baumannii AB0057	Bacteria	Proteobacteria	Bacteria;Proteobacteria;Gammaproteobacteria;Pseudomonadales;Moraxellaceae;Acinetobacter;Acinetobacter calcoaceticus/baumannii	NC_011586;NC_011585
ACBA002.B.00003.C001_03584	ACBA002.B.00003.C001	3386	272	T4P_pilX	T4P	T4P	ACBA002.B.00003.C001_T4P_1	multi_loci	accessory	1.8e-05	22.5	0.8813559999999999	0.191176	17	68	ACBA002.B.00003	Acinetobacter baumannii AB0057	Bacteria	Proteobacteria	Bacteria;Proteobacteria;Gammaproteobacteria;Pseudomonadales;Moraxellaceae;Acinetobacter;Acinetobacter calcoaceticus/baumannii	NC_011586;NC_011585
ACBA002.B.00003.C001_03585	ACBA002.B.00003.C001	3387	333	T4P_pilW	T4P	T4P	ACBA002.B.00003.C001_T4P_1	multi_loci	accessory	1.8e-30	103.4	1.0	0.375375	11	135	ACBA002.B.00003	Acinetobacter baumannii AB0057	Bacteria	Proteobacteria	Bacteria;Proteobacteria;Gammaproteobacteria;Pseudomonadales;Moraxellaceae;Acinetobacter;Acinetobacter calcoaceticus/baumannii	NC_011586;NC_011585
ACBA002.B.00003.C001_03586	ACBA002.B.00003.C001	3388	184	T4P_pilV	T4P	T4P	ACBA002.B.00003.C001_T4P_1	multi_loci	accessory	3.5e-15	53.7	1.0	0.304348	10	65	ACBA002.B.00003	Acinetobacter baumannii AB0057	Bacteria	Proteobacteria	Bacteria;Proteobacteria;Gammaproteobacteria;Pseudomonadales;Moraxellaceae;Acinetobacter;Acinetobacter calcoaceticus/baumannii	NC_011586;NC_011585
ACBA002.B.00003.C001_03587	ACBA002.B.00003.C001	3389	157	T4P_fimT	T4P	T4P	ACBA002.B.00003.C001_T4P_1	multi_loci	accessory	2.3e-20	70.4	0.969697	0.407643	8	71	ACBA002.B.00003	Acinetobacter baumannii AB0057	Bacteria	Proteobacteria	Bacteria;Proteobacteria;Gammaproteobacteria;Pseudomonadales;Moraxellaceae;Acinetobacter;Acinetobacter calcoaceticus/baumannii	NC_011586;NC_011585
ACBA002.B.00003.C001_03596	ACBA002.B.00003.C001	3398	157	T4P_pilA	T4P	T4P	ACBA002.B.00003.C001_T4P_1	multi_loci	accessory	2.0999999999999997e-21	73.9	0.74359	0.369427	5	62	ACBA002.B.00003	Acinetobacter baumannii AB0057	Bacteria	Proteobacteria	Bacteria;Proteobacteria;Gammaproteobacteria;Pseudomonadales;Moraxellaceae;Acinetobacter;Acinetobacter calcoaceticus/baumannii	NC_011586;NC_011585
ACBA002.B.00003.C001_03606	ACBA002.B.00003.C001	3408	721	T4P_pilQ	T4P	T4P	ACBA002.B.00003.C001_T4P_1	multi_loci	mandatory	2.2e-59	197.5	0.92973	0.234397	549	717	ACBA002.B.00003	Acinetobacter baumannii AB0057	Bacteria	Proteobacteria	Bacteria;Proteobacteria;Gammaproteobacteria;Pseudomonadales;Moraxellaceae;Acinetobacter;Acinetobacter calcoaceticus/baumannii	NC_011586;NC_011585
ACBA002.B.00003.C001_03607	ACBA002.B.00003.C001	3409	175	T4P_pilP	T4P	T4P	ACBA002.B.00003.C001_T4P_1	multi_loci	accessory	4.1e-25	86.8	0.978417	0.765714	17	150	ACBA002.B.00003	Acinetobacter baumannii AB0057	Bacteria	Proteobacteria	Bacteria;Proteobacteria;Gammaproteobacteria;Pseudomonadales;Moraxellaceae;Acinetobacter;Acinetobacter calcoaceticus/baumannii	NC_011586;NC_011585
ACBA002.B.00003.C001_03608	ACBA002.B.00003.C001	3410	246	T4P_pilO	T4P	T4P	ACBA002.B.00003.C001_T4P_1	multi_loci	mandatory	8.4e-39	130.7	0.973684	0.601626	46	193	ACBA002.B.00003	Acinetobacter baumannii AB0057	Bacteria	Proteobacteria	Bacteria;Proteobacteria;Gammaproteobacteria;Pseudomonadales;Moraxellaceae;Acinetobacter;Acinetobacter calcoaceticus/baumannii	NC_011586;NC_011585
ACBA002.B.00003.C001_03609	ACBA002.B.00003.C001	3411	213	T4P_pilN	T4P	T4P	ACBA002.B.00003.C001_T4P_1	multi_loci	mandatory	9.599999999999998e-39	130.6	0.993103	0.666667	4	145	ACBA002.B.00003	Acinetobacter baumannii AB0057	Bacteria	Proteobacteria	Bacteria;Proteobacteria;Gammaproteobacteria;Pseudomonadales;Moraxellaceae;Acinetobacter;Acinetobacter calcoaceticus/baumannii	NC_011586;NC_011585
ACBA002.B.00003.C001_03610	ACBA002.B.00003.C001	3412	352	T4P_pilM	T4P	T4P	ACBA002.B.00003.C001_T4P_1	multi_loci	accessory	9.899999999999999e-50	166.5	0.993827	0.4602270000000001	14	175	ACBA002.B.00003	Acinetobacter baumannii AB0057	Bacteria	Proteobacteria	Bacteria;Proteobacteria;Gammaproteobacteria;Pseudomonadales;Moraxellaceae;Acinetobacter;Acinetobacter calcoaceticus/baumannii	NC_011586;NC_011585
ACBA002.B.00004.C001_01251	ACBA002.B.00004.C001	1200	379	T2SS_gspL	T2SS	T2SS	ACBA002.B.00004.C001_T2SS_1	multi_loci	accessory	0.00084	16.9	0.950355	0.327177	8	131	ACBA002.B.00004	Acinetobacter baumannii AYE	Bacteria	Proteobacteria	Bacteria;Proteobacteria;Gammaproteobacteria;Pseudomonadales;Moraxellaceae;Acinetobacter;Acinetobacter calcoaceticus/baumannii	NC_010410;NC_010404;NC_010402;NC_010401;NC_010403
ACBA002.B.00004.C001_01252	ACBA002.B.00004.C001	1201	159	T2SS_gspM	T2SS	T2SS	ACBA002.B.00004.C001_T2SS_1	multi_loci	accessory	7.8e-09	33.7	0.962963	0.72327	29	143	ACBA002.B.00004	Acinetobacter baumannii AYE	Bacteria	Proteobacteria	Bacteria;Proteobacteria;Gammaproteobacteria;Pseudomonadales;Moraxellaceae;Acinetobacter;Acinetobacter calcoaceticus/baumannii	NC_010410;NC_010404;NC_010402;NC_010401;NC_010403
ACBA002.B.00004.C001_02004	ACBA002.B.00004.C001	1941	319	T2SS_gspK	T2SS	T2SS	ACBA002.B.00004.C001_T2SS_1	multi_loci	accessory	5.2e-11	40.3	0.966102	0.17868299999999998	9	65	ACBA002.B.00004	Acinetobacter baumannii AYE	Bacteria	Proteobacteria	Bacteria;Proteobacteria;Gammaproteobacteria;Pseudomonadales;Moraxellaceae;Acinetobacter;Acinetobacter calcoaceticus/baumannii	NC_010410;NC_010404;NC_010402;NC_010401;NC_010403
ACBA002.B.00004.C001_02005	ACBA002.B.00004.C001	1942	233	T2SS_gspJ	T2SS	T2SS	ACBA002.B.00004.C001_T2SS_1	multi_loci	accessory	4.7e-13	47.2	0.978261	0.377682	30	117	ACBA002.B.00004	Acinetobacter baumannii AYE	Bacteria	Proteobacteria	Bacteria;Proteobacteria;Gammaproteobacteria;Pseudomonadales;Moraxellaceae;Acinetobacter;Acinetobacter calcoaceticus/baumannii	NC_010410;NC_010404;NC_010402;NC_010401;NC_010403
ACBA002.B.00004.C001_02006	ACBA002.B.00004.C001	1943	126	T2SS_gspI	T2SS	T2SS	ACBA002.B.00004.C001_T2SS_1	multi_loci	accessory	2.7000000000000005e-14	51.1	0.964286	0.428571	4	57	ACBA002.B.00004	Acinetobacter baumannii AYE	Bacteria	Proteobacteria	Bacteria;Proteobacteria;Gammaproteobacteria;Pseudomonadales;Moraxellaceae;Acinetobacter;Acinetobacter calcoaceticus/baumannii	NC_010410;NC_010404;NC_010402;NC_010401;NC_010403
ACBA002.B.00004.C001_02007	ACBA002.B.00004.C001	1944	184	T2SS_gspH	T2SS	T2SS	ACBA002.B.00004.C001_T2SS_1	multi_loci	accessory	1.5e-11	42.4	0.969697	0.342391	11	73	ACBA002.B.00004	Acinetobacter baumannii AYE	Bacteria	Proteobacteria	Bacteria;Proteobacteria;Gammaproteobacteria;Pseudomonadales;Moraxellaceae;Acinetobacter;Acinetobacter calcoaceticus/baumannii	NC_010410;NC_010404;NC_010402;NC_010401;NC_010403
ACBA002.B.00004.C001_03028	ACBA002.B.00004.C001	2928	496	T2SS_gspE	T2SS	T2SS	ACBA002.B.00004.C001_T2SS_1	multi_loci	mandatory	4.7999999999999955e-191	632.5	0.992891	0.844758	70	488	ACBA002.B.00004	Acinetobacter baumannii AYE	Bacteria	Proteobacteria	Bacteria;Proteobacteria;Gammaproteobacteria;Pseudomonadales;Moraxellaceae;Acinetobacter;Acinetobacter calcoaceticus/baumannii	NC_010410;NC_010404;NC_010402;NC_010401;NC_010403
ACBA002.B.00004.C001_03277	ACBA002.B.00004.C001	3173	193	T2SS_gspG	T2SS	T2SS	ACBA002.B.00004.C001_T2SS_1	multi_loci	mandatory	1.1999999999999999e-28	96.9	1.0	0.445596	59	144	ACBA002.B.00004	Acinetobacter baumannii AYE	Bacteria	Proteobacteria	Bacteria;Proteobacteria;Gammaproteobacteria;Pseudomonadales;Moraxellaceae;Acinetobacter;Acinetobacter calcoaceticus/baumannii	NC_010410;NC_010404;NC_010402;NC_010401;NC_010403
ACBA002.B.00004.C001_03278	ACBA002.B.00004.C001	3174	401	T2SS_gspF	T2SS	T2SS	ACBA002.B.00004.C001_T2SS_1	multi_loci	mandatory	3.3999999999999975e-124	411.9	1.0	0.832918	66	399	ACBA002.B.00004	Acinetobacter baumannii AYE	Bacteria	Proteobacteria	Bacteria;Proteobacteria;Gammaproteobacteria;Pseudomonadales;Moraxellaceae;Acinetobacter;Acinetobacter calcoaceticus/baumannii	NC_010410;NC_010404;NC_010402;NC_010401;NC_010403
ACBA002.B.00004.C001_03374	ACBA002.B.00004.C001	3262	758	T2SS_gspD	T2SS	T2SS	ACBA002.B.00004.C001_T2SS_1	multi_loci	mandatory	8.9e-65	215.2	0.989362	0.244063	481	665	ACBA002.B.00004	Acinetobacter baumannii AYE	Bacteria	Proteobacteria	Bacteria;Proteobacteria;Gammaproteobacteria;Pseudomonadales;Moraxellaceae;Acinetobacter;Acinetobacter calcoaceticus/baumannii	NC_010410;NC_010404;NC_010402;NC_010401;NC_010403
ACBA002.B.00004.C001_03375	ACBA002.B.00004.C001	3263	278	T2SS_gspC	T2SS	T2SS	ACBA002.B.00004.C001_T2SS_1	multi_loci	mandatory	5.400000000000001e-10	37.5	0.783505	0.251799	68	137	ACBA002.B.00004	Acinetobacter baumannii AYE	Bacteria	Proteobacteria	Bacteria;Proteobacteria;Gammaproteobacteria;Pseudomonadales;Moraxellaceae;Acinetobacter;Acinetobacter calcoaceticus/baumannii	NC_010410;NC_010404;NC_010402;NC_010401;NC_010403
ACBA002.B.00004.C001_03376	ACBA002.B.00004.C001	3264	247	T2SS_gspN	T2SS	T2SS	ACBA002.B.00004.C001_T2SS_1	multi_loci	accessory	7.7e-08	30.3	0.803571	0.336032	13	95	ACBA002.B.00004	Acinetobacter baumannii AYE	Bacteria	Proteobacteria	Bacteria;Proteobacteria;Gammaproteobacteria;Pseudomonadales;Moraxellaceae;Acinetobacter;Acinetobacter calcoaceticus/baumannii	NC_010410;NC_010404;NC_010402;NC_010401;NC_010403
ACBA002.B.00004.C001_00288	ACBA002.B.00004.C001	273	352	T4P_pilM	T4P	T4P	ACBA002.B.00004.C001_T4P_1	multi_loci	accessory	9.8e-50	166.5	0.993827	0.4602270000000001	14	175	ACBA002.B.00004	Acinetobacter baumannii AYE	Bacteria	Proteobacteria	Bacteria;Proteobacteria;Gammaproteobacteria;Pseudomonadales;Moraxellaceae;Acinetobacter;Acinetobacter calcoaceticus/baumannii	NC_010410;NC_010404;NC_010402;NC_010401;NC_010403
ACBA002.B.00004.C001_00289	ACBA002.B.00004.C001	274	213	T4P_pilN	T4P	T4P	ACBA002.B.00004.C001_T4P_1	multi_loci	mandatory	9.5e-39	130.6	0.993103	0.666667	4	145	ACBA002.B.00004	Acinetobacter baumannii AYE	Bacteria	Proteobacteria	Bacteria;Proteobacteria;Gammaproteobacteria;Pseudomonadales;Moraxellaceae;Acinetobacter;Acinetobacter calcoaceticus/baumannii	NC_010410;NC_010404;NC_010402;NC_010401;NC_010403
ACBA002.B.00004.C001_00290	ACBA002.B.00004.C001	275	246	T4P_pilO	T4P	T4P	ACBA002.B.00004.C001_T4P_1	multi_loci	mandatory	8.4e-39	130.7	0.973684	0.601626	46	193	ACBA002.B.00004	Acinetobacter baumannii AYE	Bacteria	Proteobacteria	Bacteria;Proteobacteria;Gammaproteobacteria;Pseudomonadales;Moraxellaceae;Acinetobacter;Acinetobacter calcoaceticus/baumannii	NC_010410;NC_010404;NC_010402;NC_010401;NC_010403
ACBA002.B.00004.C001_00291	ACBA002.B.00004.C001	276	175	T4P_pilP	T4P	T4P	ACBA002.B.00004.C001_T4P_1	multi_loci	accessory	4.1e-25	86.8	0.978417	0.765714	17	150	ACBA002.B.00004	Acinetobacter baumannii AYE	Bacteria	Proteobacteria	Bacteria;Proteobacteria;Gammaproteobacteria;Pseudomonadales;Moraxellaceae;Acinetobacter;Acinetobacter calcoaceticus/baumannii	NC_010410;NC_010404;NC_010402;NC_010401;NC_010403
ACBA002.B.00004.C001_00292	ACBA002.B.00004.C001	277	721	T4P_pilQ	T4P	T4P	ACBA002.B.00004.C001_T4P_1	multi_loci	mandatory	2.2e-59	197.5	0.92973	0.234397	549	717	ACBA002.B.00004	Acinetobacter baumannii AYE	Bacteria	Proteobacteria	Bacteria;Proteobacteria;Gammaproteobacteria;Pseudomonadales;Moraxellaceae;Acinetobacter;Acinetobacter calcoaceticus/baumannii	NC_010410;NC_010404;NC_010402;NC_010401;NC_010403
ACBA002.B.00004.C001_00302	ACBA002.B.00004.C001	287	157	T4P_pilA	T4P	T4P	ACBA002.B.00004.C001_T4P_1	multi_loci	accessory	2e-21	73.9	0.74359	0.369427	5	62	ACBA002.B.00004	Acinetobacter baumannii AYE	Bacteria	Proteobacteria	Bacteria;Proteobacteria;Gammaproteobacteria;Pseudomonadales;Moraxellaceae;Acinetobacter;Acinetobacter calcoaceticus/baumannii	NC_010410;NC_010404;NC_010402;NC_010401;NC_010403
ACBA002.B.00004.C001_00311	ACBA002.B.00004.C001	296	157	T4P_fimT	T4P	T4P	ACBA002.B.00004.C001_T4P_1	multi_loci	accessory	2.3e-20	70.4	0.969697	0.407643	8	71	ACBA002.B.00004	Acinetobacter baumannii AYE	Bacteria	Proteobacteria	Bacteria;Proteobacteria;Gammaproteobacteria;Pseudomonadales;Moraxellaceae;Acinetobacter;Acinetobacter calcoaceticus/baumannii	NC_010410;NC_010404;NC_010402;NC_010401;NC_010403
ACBA002.B.00004.C001_00312	ACBA002.B.00004.C001	297	184	T4P_pilV	T4P	T4P	ACBA002.B.00004.C001_T4P_1	multi_loci	accessory	3.4e-15	53.7	1.0	0.304348	10	65	ACBA002.B.00004	Acinetobacter baumannii AYE	Bacteria	Proteobacteria	Bacteria;Proteobacteria;Gammaproteobacteria;Pseudomonadales;Moraxellaceae;Acinetobacter;Acinetobacter calcoaceticus/baumannii	NC_010410;NC_010404;NC_010402;NC_010401;NC_010403
ACBA002.B.00004.C001_00313	ACBA002.B.00004.C001	298	333	T4P_pilW	T4P	T4P	ACBA002.B.00004.C001_T4P_1	multi_loci	accessory	1.8e-30	103.4	1.0	0.375375	11	135	ACBA002.B.00004	Acinetobacter baumannii AYE	Bacteria	Proteobacteria	Bacteria;Proteobacteria;Gammaproteobacteria;Pseudomonadales;Moraxellaceae;Acinetobacter;Acinetobacter calcoaceticus/baumannii	NC_010410;NC_010404;NC_010402;NC_010401;NC_010403
ACBA002.B.00004.C001_00314	ACBA002.B.00004.C001	299	272	T4P_pilX	T4P	T4P	ACBA002.B.00004.C001_T4P_1	multi_loci	accessory	1.8e-05	22.5	0.8813559999999999	0.191176	17	68	ACBA002.B.00004	Acinetobacter baumannii AYE	Bacteria	Proteobacteria	Bacteria;Proteobacteria;Gammaproteobacteria;Pseudomonadales;Moraxellaceae;Acinetobacter;Acinetobacter calcoaceticus/baumannii	NC_010410;NC_010404;NC_010402;NC_010401;NC_010403
ACBA002.B.00004.C001_00315	ACBA002.B.00004.C001	300	1284	T4P_pilY	T4P	T4P	ACBA002.B.00004.C001_T4P_1	multi_loci	accessory	4e-62	208.2	0.955882	0.546729	460	1161	ACBA002.B.00004	Acinetobacter baumannii AYE	Bacteria	Proteobacteria	Bacteria;Proteobacteria;Gammaproteobacteria;Pseudomonadales;Moraxellaceae;Acinetobacter;Acinetobacter calcoaceticus/baumannii	NC_010410;NC_010404;NC_010402;NC_010401;NC_010403
ACBA002.B.00004.C001_00316	ACBA002.B.00004.C001	301	160	T4P_pilE	T4P	T4P	ACBA002.B.00004.C001_T4P_1	multi_loci	mandatory	1.8e-21	74.2	0.924242	0.4125	11	76	ACBA002.B.00004	Acinetobacter baumannii AYE	Bacteria	Proteobacteria	Bacteria;Proteobacteria;Gammaproteobacteria;Pseudomonadales;Moraxellaceae;Acinetobacter;Acinetobacter calcoaceticus/baumannii	NC_010410;NC_010404;NC_010402;NC_010401;NC_010403
ACBA002.B.00004.C001_00317	ACBA002.B.00004.C001	302	141	T4P_pilE	T4P	T4P	ACBA002.B.00004.C001_T4P_1	multi_loci	mandatory	6.3e-21	72.5	0.848485	0.425532	3	62	ACBA002.B.00004	Acinetobacter baumannii AYE	Bacteria	Proteobacteria	Bacteria;Proteobacteria;Gammaproteobacteria;Pseudomonadales;Moraxellaceae;Acinetobacter;Acinetobacter calcoaceticus/baumannii	NC_010410;NC_010404;NC_010402;NC_010401;NC_010403
ACBA002.B.00004.C001_02795	ACBA002.B.00004.C001	2712	345	T4P_pilT	T4P	T4P	ACBA002.B.00004.C001_T4P_1	multi_loci	mandatory	5.0999999999999955e-182	602.1	1.0	0.988406	2	342	ACBA002.B.00004	Acinetobacter baumannii AYE	Bacteria	Proteobacteria	Bacteria;Proteobacteria;Gammaproteobacteria;Pseudomonadales;Moraxellaceae;Acinetobacter;Acinetobacter calcoaceticus/baumannii	NC_010410;NC_010404;NC_010402;NC_010401;NC_010403
ACBA002.B.00004.C001_02796	ACBA002.B.00004.C001	2713	372	T4P_pilU	T4P	T4P	ACBA002.B.00004.C001_T4P_1	multi_loci	accessory	3.099999999999998e-176	582.8	0.997076	0.919355	3	344	ACBA002.B.00004	Acinetobacter baumannii AYE	Bacteria	Proteobacteria	Bacteria;Proteobacteria;Gammaproteobacteria;Pseudomonadales;Moraxellaceae;Acinetobacter;Acinetobacter calcoaceticus/baumannii	NC_010410;NC_010404;NC_010402;NC_010401;NC_010403
ACBA002.B.00004.C001_03317	ACBA002.B.00004.C001	3210	570	T4P_pilB	T4P	T4P	ACBA002.B.00004.C001_T4P_1	multi_loci	mandatory	4.099999999999997e-179	593.1	0.942857	0.698246	169	566	ACBA002.B.00004	Acinetobacter baumannii AYE	Bacteria	Proteobacteria	Bacteria;Proteobacteria;Gammaproteobacteria;Pseudomonadales;Moraxellaceae;Acinetobacter;Acinetobacter calcoaceticus/baumannii	NC_010410;NC_010404;NC_010402;NC_010401;NC_010403
ACBA002.B.00004.C001_03318	ACBA002.B.00004.C001	3211	408	T4P_pilC	T4P	T4P	ACBA002.B.00004.C001_T4P_1	multi_loci	mandatory	1.899999999999999e-131	435.7	0.997015	0.8210780000000001	71	405	ACBA002.B.00004	Acinetobacter baumannii AYE	Bacteria	Proteobacteria	Bacteria;Proteobacteria;Gammaproteobacteria;Pseudomonadales;Moraxellaceae;Acinetobacter;Acinetobacter calcoaceticus/baumannii	NC_010410;NC_010404;NC_010402;NC_010401;NC_010403
ACBA002.B.00004.C001_03319	ACBA002.B.00004.C001	3212	286	T4P_pilD	T4P	T4P	ACBA002.B.00004.C001_T4P_1	multi_loci	mandatory	7.899999999999997e-80	265.3	1.0	0.835664	32	270	ACBA002.B.00004	Acinetobacter baumannii AYE	Bacteria	Proteobacteria	Bacteria;Proteobacteria;Gammaproteobacteria;Pseudomonadales;Moraxellaceae;Acinetobacter;Acinetobacter calcoaceticus/baumannii	NC_010410;NC_010404;NC_010402;NC_010401;NC_010403
ACBA002.B.00005.C001_00263	ACBA002.B.00005.C001	249	247	T2SS_gspN	T2SS	T2SS	ACBA002.B.00005.C001_T2SS_1	multi_loci	accessory	1e-07	29.8	0.803571	0.336032	13	95	ACBA002.B.00005	Acinetobacter baumannii D1279779	Bacteria	Proteobacteria	Bacteria;Proteobacteria;Gammaproteobacteria;Pseudomonadales;Moraxellaceae;Acinetobacter;Acinetobacter calcoaceticus/baumannii	NC_020547;NC_020525
ACBA002.B.00005.C001_00264	ACBA002.B.00005.C001	250	278	T2SS_gspC	T2SS	T2SS	ACBA002.B.00005.C001_T2SS_1	multi_loci	mandatory	9.7e-10	36.5	0.773196	0.24820100000000006	68	136	ACBA002.B.00005	Acinetobacter baumannii D1279779	Bacteria	Proteobacteria	Bacteria;Proteobacteria;Gammaproteobacteria;Pseudomonadales;Moraxellaceae;Acinetobacter;Acinetobacter calcoaceticus/baumannii	NC_020547;NC_020525
ACBA002.B.00005.C001_00265	ACBA002.B.00005.C001	251	758	T2SS_gspD	T2SS	T2SS	ACBA002.B.00005.C001_T2SS_1	multi_loci	mandatory	8.299999999999997e-65	215.2	0.989362	0.244063	481	665	ACBA002.B.00005	Acinetobacter baumannii D1279779	Bacteria	Proteobacteria	Bacteria;Proteobacteria;Gammaproteobacteria;Pseudomonadales;Moraxellaceae;Acinetobacter;Acinetobacter calcoaceticus/baumannii	NC_020547;NC_020525
ACBA002.B.00005.C001_00362	ACBA002.B.00005.C001	340	401	T2SS_gspF	T2SS	T2SS	ACBA002.B.00005.C001_T2SS_1	multi_loci	mandatory	4.199999999999998e-124	411.5	1.0	0.832918	66	399	ACBA002.B.00005	Acinetobacter baumannii D1279779	Bacteria	Proteobacteria	Bacteria;Proteobacteria;Gammaproteobacteria;Pseudomonadales;Moraxellaceae;Acinetobacter;Acinetobacter calcoaceticus/baumannii	NC_020547;NC_020525
ACBA002.B.00005.C001_00363	ACBA002.B.00005.C001	341	173	T2SS_gspG	T2SS	T2SS	ACBA002.B.00005.C001_T2SS_1	multi_loci	mandatory	8.499999999999998e-29	97.3	1.0	0.4971100000000001	39	124	ACBA002.B.00005	Acinetobacter baumannii D1279779	Bacteria	Proteobacteria	Bacteria;Proteobacteria;Gammaproteobacteria;Pseudomonadales;Moraxellaceae;Acinetobacter;Acinetobacter calcoaceticus/baumannii	NC_020547;NC_020525
ACBA002.B.00005.C001_00647	ACBA002.B.00005.C001	614	496	T2SS_gspE	T2SS	T2SS	ACBA002.B.00005.C001_T2SS_1	multi_loci	mandatory	4.4999999999999963e-191	632.5	0.992891	0.844758	70	488	ACBA002.B.00005	Acinetobacter baumannii D1279779	Bacteria	Proteobacteria	Bacteria;Proteobacteria;Gammaproteobacteria;Pseudomonadales;Moraxellaceae;Acinetobacter;Acinetobacter calcoaceticus/baumannii	NC_020547;NC_020525
ACBA002.B.00005.C001_01615	ACBA002.B.00005.C001	1543	184	T2SS_gspH	T2SS	T2SS	ACBA002.B.00005.C001_T2SS_1	multi_loci	accessory	1.4e-11	42.4	0.969697	0.342391	11	73	ACBA002.B.00005	Acinetobacter baumannii D1279779	Bacteria	Proteobacteria	Bacteria;Proteobacteria;Gammaproteobacteria;Pseudomonadales;Moraxellaceae;Acinetobacter;Acinetobacter calcoaceticus/baumannii	NC_020547;NC_020525
ACBA002.B.00005.C001_01616	ACBA002.B.00005.C001	1544	126	T2SS_gspI	T2SS	T2SS	ACBA002.B.00005.C001_T2SS_1	multi_loci	accessory	2.5e-14	51.1	0.964286	0.428571	4	57	ACBA002.B.00005	Acinetobacter baumannii D1279779	Bacteria	Proteobacteria	Bacteria;Proteobacteria;Gammaproteobacteria;Pseudomonadales;Moraxellaceae;Acinetobacter;Acinetobacter calcoaceticus/baumannii	NC_020547;NC_020525
ACBA002.B.00005.C001_01617	ACBA002.B.00005.C001	1545	233	T2SS_gspJ	T2SS	T2SS	ACBA002.B.00005.C001_T2SS_1	multi_loci	accessory	3.9e-13	47.3	0.978261	0.377682	30	117	ACBA002.B.00005	Acinetobacter baumannii D1279779	Bacteria	Proteobacteria	Bacteria;Proteobacteria;Gammaproteobacteria;Pseudomonadales;Moraxellaceae;Acinetobacter;Acinetobacter calcoaceticus/baumannii	NC_020547;NC_020525
ACBA002.B.00005.C001_01618	ACBA002.B.00005.C001	1546	319	T2SS_gspK	T2SS	T2SS	ACBA002.B.00005.C001_T2SS_1	multi_loci	accessory	4.9e-11	40.3	0.966102	0.17868299999999998	9	65	ACBA002.B.00005	Acinetobacter baumannii D1279779	Bacteria	Proteobacteria	Bacteria;Proteobacteria;Gammaproteobacteria;Pseudomonadales;Moraxellaceae;Acinetobacter;Acinetobacter calcoaceticus/baumannii	NC_020547;NC_020525
ACBA002.B.00005.C001_02312	ACBA002.B.00005.C001	2228	159	T2SS_gspM	T2SS	T2SS	ACBA002.B.00005.C001_T2SS_1	multi_loci	accessory	7.2e-09	33.7	0.962963	0.72327	29	143	ACBA002.B.00005	Acinetobacter baumannii D1279779	Bacteria	Proteobacteria	Bacteria;Proteobacteria;Gammaproteobacteria;Pseudomonadales;Moraxellaceae;Acinetobacter;Acinetobacter calcoaceticus/baumannii	NC_020547;NC_020525
ACBA002.B.00005.C001_02313	ACBA002.B.00005.C001	2229	379	T2SS_gspL	T2SS	T2SS	ACBA002.B.00005.C001_T2SS_1	multi_loci	accessory	0.00078	16.9	0.950355	0.327177	8	131	ACBA002.B.00005	Acinetobacter baumannii D1279779	Bacteria	Proteobacteria	Bacteria;Proteobacteria;Gammaproteobacteria;Pseudomonadales;Moraxellaceae;Acinetobacter;Acinetobacter calcoaceticus/baumannii	NC_020547;NC_020525
ACBA002.B.00005.C001_00321	ACBA002.B.00005.C001	302	286	T4P_pilD	T4P	T4P	ACBA002.B.00005.C001_T4P_1	multi_loci	mandatory	8.5e-80	265.0	1.0	0.835664	32	270	ACBA002.B.00005	Acinetobacter baumannii D1279779	Bacteria	Proteobacteria	Bacteria;Proteobacteria;Gammaproteobacteria;Pseudomonadales;Moraxellaceae;Acinetobacter;Acinetobacter calcoaceticus/baumannii	NC_020547;NC_020525
ACBA002.B.00005.C001_00322	ACBA002.B.00005.C001	303	408	T4P_pilC	T4P	T4P	ACBA002.B.00005.C001_T4P_1	multi_loci	mandatory	2.799999999999999e-131	435.1	0.997015	0.8210780000000001	71	405	ACBA002.B.00005	Acinetobacter baumannii D1279779	Bacteria	Proteobacteria	Bacteria;Proteobacteria;Gammaproteobacteria;Pseudomonadales;Moraxellaceae;Acinetobacter;Acinetobacter calcoaceticus/baumannii	NC_020547;NC_020525
ACBA002.B.00005.C001_00323	ACBA002.B.00005.C001	304	570	T4P_pilB	T4P	T4P	ACBA002.B.00005.C001_T4P_1	multi_loci	mandatory	9.999999999999991e-179	591.7	0.942857	0.698246	169	566	ACBA002.B.00005	Acinetobacter baumannii D1279779	Bacteria	Proteobacteria	Bacteria;Proteobacteria;Gammaproteobacteria;Pseudomonadales;Moraxellaceae;Acinetobacter;Acinetobacter calcoaceticus/baumannii	NC_020547;NC_020525
ACBA002.B.00005.C001_00878	ACBA002.B.00005.C001	828	372	T4P_pilU	T4P	T4P	ACBA002.B.00005.C001_T4P_1	multi_loci	accessory	2.8999999999999976e-176	582.8	0.997076	0.919355	3	344	ACBA002.B.00005	Acinetobacter baumannii D1279779	Bacteria	Proteobacteria	Bacteria;Proteobacteria;Gammaproteobacteria;Pseudomonadales;Moraxellaceae;Acinetobacter;Acinetobacter calcoaceticus/baumannii	NC_020547;NC_020525
ACBA002.B.00005.C001_00879	ACBA002.B.00005.C001	829	345	T4P_pilT	T4P	T4P	ACBA002.B.00005.C001_T4P_1	multi_loci	mandatory	1.799999999999999e-182	603.5	1.0	0.988406	2	342	ACBA002.B.00005	Acinetobacter baumannii D1279779	Bacteria	Proteobacteria	Bacteria;Proteobacteria;Gammaproteobacteria;Pseudomonadales;Moraxellaceae;Acinetobacter;Acinetobacter calcoaceticus/baumannii	NC_020547;NC_020525
ACBA002.B.00005.C001_03146	ACBA002.B.00005.C001	3020	141	T4P_pilE	T4P	T4P	ACBA002.B.00005.C001_T4P_1	multi_loci	mandatory	1.5999999999999999e-21	74.2	0.848485	0.425532	3	62	ACBA002.B.00005	Acinetobacter baumannii D1279779	Bacteria	Proteobacteria	Bacteria;Proteobacteria;Gammaproteobacteria;Pseudomonadales;Moraxellaceae;Acinetobacter;Acinetobacter calcoaceticus/baumannii	NC_020547;NC_020525
ACBA002.B.00005.C001_03147	ACBA002.B.00005.C001	3021	160	T4P_pilE	T4P	T4P	ACBA002.B.00005.C001_T4P_1	multi_loci	mandatory	1.9000000000000006e-21	74.1	0.924242	0.4125	11	76	ACBA002.B.00005	Acinetobacter baumannii D1279779	Bacteria	Proteobacteria	Bacteria;Proteobacteria;Gammaproteobacteria;Pseudomonadales;Moraxellaceae;Acinetobacter;Acinetobacter calcoaceticus/baumannii	NC_020547;NC_020525
ACBA002.B.00005.C001_03148	ACBA002.B.00005.C001	3022	1268	T4P_pilY	T4P	T4P	ACBA002.B.00005.C001_T4P_1	multi_loci	accessory	7.6e-62	207.2	0.972426	0.5615140000000001	436	1147	ACBA002.B.00005	Acinetobacter baumannii D1279779	Bacteria	Proteobacteria	Bacteria;Proteobacteria;Gammaproteobacteria;Pseudomonadales;Moraxellaceae;Acinetobacter;Acinetobacter calcoaceticus/baumannii	NC_020547;NC_020525
ACBA002.B.00005.C001_03149	ACBA002.B.00005.C001	3023	272	T4P_pilX	T4P	T4P	ACBA002.B.00005.C001_T4P_1	multi_loci	accessory	1.7e-05	22.5	0.8813559999999999	0.191176	17	68	ACBA002.B.00005	Acinetobacter baumannii D1279779	Bacteria	Proteobacteria	Bacteria;Proteobacteria;Gammaproteobacteria;Pseudomonadales;Moraxellaceae;Acinetobacter;Acinetobacter calcoaceticus/baumannii	NC_020547;NC_020525
ACBA002.B.00005.C001_03150	ACBA002.B.00005.C001	3024	333	T4P_pilW	T4P	T4P	ACBA002.B.00005.C001_T4P_1	multi_loci	accessory	1.7e-30	103.4	1.0	0.375375	11	135	ACBA002.B.00005	Acinetobacter baumannii D1279779	Bacteria	Proteobacteria	Bacteria;Proteobacteria;Gammaproteobacteria;Pseudomonadales;Moraxellaceae;Acinetobacter;Acinetobacter calcoaceticus/baumannii	NC_020547;NC_020525
ACBA002.B.00005.C001_03151	ACBA002.B.00005.C001	3025	184	T4P_pilV	T4P	T4P	ACBA002.B.00005.C001_T4P_1	multi_loci	accessory	3.2e-15	53.7	1.0	0.304348	10	65	ACBA002.B.00005	Acinetobacter baumannii D1279779	Bacteria	Proteobacteria	Bacteria;Proteobacteria;Gammaproteobacteria;Pseudomonadales;Moraxellaceae;Acinetobacter;Acinetobacter calcoaceticus/baumannii	NC_020547;NC_020525
ACBA002.B.00005.C001_03152	ACBA002.B.00005.C001	3026	157	T4P_fimT	T4P	T4P	ACBA002.B.00005.C001_T4P_1	multi_loci	accessory	2.2e-20	70.4	0.969697	0.407643	8	71	ACBA002.B.00005	Acinetobacter baumannii D1279779	Bacteria	Proteobacteria	Bacteria;Proteobacteria;Gammaproteobacteria;Pseudomonadales;Moraxellaceae;Acinetobacter;Acinetobacter calcoaceticus/baumannii	NC_020547;NC_020525
ACBA002.B.00005.C001_03172	ACBA002.B.00005.C001	3046	721	T4P_pilQ	T4P	T4P	ACBA002.B.00005.C001_T4P_1	multi_loci	mandatory	2.0999999999999995e-59	197.5	0.92973	0.234397	549	717	ACBA002.B.00005	Acinetobacter baumannii D1279779	Bacteria	Proteobacteria	Bacteria;Proteobacteria;Gammaproteobacteria;Pseudomonadales;Moraxellaceae;Acinetobacter;Acinetobacter calcoaceticus/baumannii	NC_020547;NC_020525
ACBA002.B.00005.C001_03173	ACBA002.B.00005.C001	3047	175	T4P_pilP	T4P	T4P	ACBA002.B.00005.C001_T4P_1	multi_loci	accessory	3.8e-25	86.8	0.978417	0.765714	17	150	ACBA002.B.00005	Acinetobacter baumannii D1279779	Bacteria	Proteobacteria	Bacteria;Proteobacteria;Gammaproteobacteria;Pseudomonadales;Moraxellaceae;Acinetobacter;Acinetobacter calcoaceticus/baumannii	NC_020547;NC_020525
ACBA002.B.00005.C001_03174	ACBA002.B.00005.C001	3048	246	T4P_pilO	T4P	T4P	ACBA002.B.00005.C001_T4P_1	multi_loci	mandatory	7.8e-39	130.7	0.973684	0.601626	46	193	ACBA002.B.00005	Acinetobacter baumannii D1279779	Bacteria	Proteobacteria	Bacteria;Proteobacteria;Gammaproteobacteria;Pseudomonadales;Moraxellaceae;Acinetobacter;Acinetobacter calcoaceticus/baumannii	NC_020547;NC_020525
ACBA002.B.00005.C001_03175	ACBA002.B.00005.C001	3049	213	T4P_pilN	T4P	T4P	ACBA002.B.00005.C001_T4P_1	multi_loci	mandatory	8.8e-39	130.6	0.993103	0.666667	4	145	ACBA002.B.00005	Acinetobacter baumannii D1279779	Bacteria	Proteobacteria	Bacteria;Proteobacteria;Gammaproteobacteria;Pseudomonadales;Moraxellaceae;Acinetobacter;Acinetobacter calcoaceticus/baumannii	NC_020547;NC_020525
ACBA002.B.00005.C001_03176	ACBA002.B.00005.C001	3050	352	T4P_pilM	T4P	T4P	ACBA002.B.00005.C001_T4P_1	multi_loci	accessory	9.099999999999996e-50	166.5	0.993827	0.4602270000000001	14	175	ACBA002.B.00005	Acinetobacter baumannii D1279779	Bacteria	Proteobacteria	Bacteria;Proteobacteria;Gammaproteobacteria;Pseudomonadales;Moraxellaceae;Acinetobacter;Acinetobacter calcoaceticus/baumannii	NC_020547;NC_020525
ACBA002.B.00006.C001_02065	ACBA002.B.00006.C001	1987	319	T2SS_gspK	T2SS	T2SS	ACBA002.B.00006.C001_T2SS_1	multi_loci	accessory	5.3e-11	40.3	0.966102	0.17868299999999998	9	65	ACBA002.B.00006	Acinetobacter baumannii MDR-TJ	Bacteria	Proteobacteria	Bacteria;Proteobacteria;Gammaproteobacteria;Pseudomonadales;Moraxellaceae;Acinetobacter;Acinetobacter calcoaceticus/baumannii	NC_017847;NC_020524;NC_017848
ACBA002.B.00006.C001_02067	ACBA002.B.00006.C001	1988	126	T2SS_gspI	T2SS	T2SS	ACBA002.B.00006.C001_T2SS_1	multi_loci	accessory	2.8e-14	51.1	0.964286	0.428571	4	57	ACBA002.B.00006	Acinetobacter baumannii MDR-TJ	Bacteria	Proteobacteria	Bacteria;Proteobacteria;Gammaproteobacteria;Pseudomonadales;Moraxellaceae;Acinetobacter;Acinetobacter calcoaceticus/baumannii	NC_017847;NC_020524;NC_017848
ACBA002.B.00006.C001_02068	ACBA002.B.00006.C001	1989	184	T2SS_gspH	T2SS	T2SS	ACBA002.B.00006.C001_T2SS_1	multi_loci	accessory	1.6e-11	42.4	0.969697	0.342391	11	73	ACBA002.B.00006	Acinetobacter baumannii MDR-TJ	Bacteria	Proteobacteria	Bacteria;Proteobacteria;Gammaproteobacteria;Pseudomonadales;Moraxellaceae;Acinetobacter;Acinetobacter calcoaceticus/baumannii	NC_017847;NC_020524;NC_017848
ACBA002.B.00006.C001_03125	ACBA002.B.00006.C001	3017	496	T2SS_gspE	T2SS	T2SS	ACBA002.B.00006.C001_T2SS_1	multi_loci	mandatory	9.099999999999992e-191	631.6	0.992891	0.844758	70	488	ACBA002.B.00006	Acinetobacter baumannii MDR-TJ	Bacteria	Proteobacteria	Bacteria;Proteobacteria;Gammaproteobacteria;Pseudomonadales;Moraxellaceae;Acinetobacter;Acinetobacter calcoaceticus/baumannii	NC_017847;NC_020524;NC_017848
ACBA002.B.00006.C001_03365	ACBA002.B.00006.C001	3255	193	T2SS_gspG	T2SS	T2SS	ACBA002.B.00006.C001_T2SS_1	multi_loci	mandatory	1.1999999999999999e-28	96.9	1.0	0.445596	59	144	ACBA002.B.00006	Acinetobacter baumannii MDR-TJ	Bacteria	Proteobacteria	Bacteria;Proteobacteria;Gammaproteobacteria;Pseudomonadales;Moraxellaceae;Acinetobacter;Acinetobacter calcoaceticus/baumannii	NC_017847;NC_020524;NC_017848
ACBA002.B.00006.C001_03366	ACBA002.B.00006.C001	3256	401	T2SS_gspF	T2SS	T2SS	ACBA002.B.00006.C001_T2SS_1	multi_loci	mandatory	1.5999999999999994e-124	413.0	1.0	0.832918	66	399	ACBA002.B.00006	Acinetobacter baumannii MDR-TJ	Bacteria	Proteobacteria	Bacteria;Proteobacteria;Gammaproteobacteria;Pseudomonadales;Moraxellaceae;Acinetobacter;Acinetobacter calcoaceticus/baumannii	NC_017847;NC_020524;NC_017848
ACBA002.B.00006.C001_03463	ACBA002.B.00006.C001	3345	758	T2SS_gspD	T2SS	T2SS	ACBA002.B.00006.C001_T2SS_1	multi_loci	mandatory	9e-65	215.2	0.989362	0.244063	481	665	ACBA002.B.00006	Acinetobacter baumannii MDR-TJ	Bacteria	Proteobacteria	Bacteria;Proteobacteria;Gammaproteobacteria;Pseudomonadales;Moraxellaceae;Acinetobacter;Acinetobacter calcoaceticus/baumannii	NC_017847;NC_020524;NC_017848
ACBA002.B.00006.C001_03464	ACBA002.B.00006.C001	3346	278	T2SS_gspC	T2SS	T2SS	ACBA002.B.00006.C001_T2SS_1	multi_loci	mandatory	4.4e-10	37.8	0.783505	0.251799	68	137	ACBA002.B.00006	Acinetobacter baumannii MDR-TJ	Bacteria	Proteobacteria	Bacteria;Proteobacteria;Gammaproteobacteria;Pseudomonadales;Moraxellaceae;Acinetobacter;Acinetobacter calcoaceticus/baumannii	NC_017847;NC_020524;NC_017848
ACBA002.B.00006.C001_03465	ACBA002.B.00006.C001	3347	247	T2SS_gspN	T2SS	T2SS	ACBA002.B.00006.C001_T2SS_1	multi_loci	accessory	1.1e-07	29.8	0.803571	0.336032	13	95	ACBA002.B.00006	Acinetobacter baumannii MDR-TJ	Bacteria	Proteobacteria	Bacteria;Proteobacteria;Gammaproteobacteria;Pseudomonadales;Moraxellaceae;Acinetobacter;Acinetobacter calcoaceticus/baumannii	NC_017847;NC_020524;NC_017848
ACBA002.B.00006.C001_00294	ACBA002.B.00006.C001	276	352	T4P_pilM	T4P	T4P	ACBA002.B.00006.C001_T4P_1	multi_loci	accessory	9.899999999999999e-50	166.5	0.993827	0.4602270000000001	14	175	ACBA002.B.00006	Acinetobacter baumannii MDR-TJ	Bacteria	Proteobacteria	Bacteria;Proteobacteria;Gammaproteobacteria;Pseudomonadales;Moraxellaceae;Acinetobacter;Acinetobacter calcoaceticus/baumannii	NC_017847;NC_020524;NC_017848
ACBA002.B.00006.C001_00295	ACBA002.B.00006.C001	277	213	T4P_pilN	T4P	T4P	ACBA002.B.00006.C001_T4P_1	multi_loci	mandatory	9.599999999999998e-39	130.6	0.993103	0.666667	4	145	ACBA002.B.00006	Acinetobacter baumannii MDR-TJ	Bacteria	Proteobacteria	Bacteria;Proteobacteria;Gammaproteobacteria;Pseudomonadales;Moraxellaceae;Acinetobacter;Acinetobacter calcoaceticus/baumannii	NC_017847;NC_020524;NC_017848
ACBA002.B.00006.C001_00296	ACBA002.B.00006.C001	278	246	T4P_pilO	T4P	T4P	ACBA002.B.00006.C001_T4P_1	multi_loci	mandatory	8.4e-39	130.7	0.973684	0.601626	46	193	ACBA002.B.00006	Acinetobacter baumannii MDR-TJ	Bacteria	Proteobacteria	Bacteria;Proteobacteria;Gammaproteobacteria;Pseudomonadales;Moraxellaceae;Acinetobacter;Acinetobacter calcoaceticus/baumannii	NC_017847;NC_020524;NC_017848
ACBA002.B.00006.C001_00297	ACBA002.B.00006.C001	279	175	T4P_pilP	T4P	T4P	ACBA002.B.00006.C001_T4P_1	multi_loci	accessory	4.1e-25	86.8	0.978417	0.765714	17	150	ACBA002.B.00006	Acinetobacter baumannii MDR-TJ	Bacteria	Proteobacteria	Bacteria;Proteobacteria;Gammaproteobacteria;Pseudomonadales;Moraxellaceae;Acinetobacter;Acinetobacter calcoaceticus/baumannii	NC_017847;NC_020524;NC_017848
ACBA002.B.00006.C001_00298	ACBA002.B.00006.C001	280	721	T4P_pilQ	T4P	T4P	ACBA002.B.00006.C001_T4P_1	multi_loci	mandatory	2.2e-59	197.5	0.92973	0.234397	549	717	ACBA002.B.00006	Acinetobacter baumannii MDR-TJ	Bacteria	Proteobacteria	Bacteria;Proteobacteria;Gammaproteobacteria;Pseudomonadales;Moraxellaceae;Acinetobacter;Acinetobacter calcoaceticus/baumannii	NC_017847;NC_020524;NC_017848
ACBA002.B.00006.C001_00308	ACBA002.B.00006.C001	290	144	T4P_pilA	T4P	T4P	ACBA002.B.00006.C001_T4P_1	multi_loci	accessory	9.5e-22	74.9	0.769231	0.416667	5	64	ACBA002.B.00006	Acinetobacter baumannii MDR-TJ	Bacteria	Proteobacteria	Bacteria;Proteobacteria;Gammaproteobacteria;Pseudomonadales;Moraxellaceae;Acinetobacter;Acinetobacter calcoaceticus/baumannii	NC_017847;NC_020524;NC_017848
ACBA002.B.00006.C001_00318	ACBA002.B.00006.C001	300	157	T4P_fimT	T4P	T4P	ACBA002.B.00006.C001_T4P_1	multi_loci	accessory	2.3e-20	70.4	0.969697	0.407643	8	71	ACBA002.B.00006	Acinetobacter baumannii MDR-TJ	Bacteria	Proteobacteria	Bacteria;Proteobacteria;Gammaproteobacteria;Pseudomonadales;Moraxellaceae;Acinetobacter;Acinetobacter calcoaceticus/baumannii	NC_017847;NC_020524;NC_017848
ACBA002.B.00006.C001_00319	ACBA002.B.00006.C001	301	184	T4P_pilV	T4P	T4P	ACBA002.B.00006.C001_T4P_1	multi_loci	accessory	3.5e-15	53.7	1.0	0.304348	10	65	ACBA002.B.00006	Acinetobacter baumannii MDR-TJ	Bacteria	Proteobacteria	Bacteria;Proteobacteria;Gammaproteobacteria;Pseudomonadales;Moraxellaceae;Acinetobacter;Acinetobacter calcoaceticus/baumannii	NC_017847;NC_020524;NC_017848
ACBA002.B.00006.C001_00320	ACBA002.B.00006.C001	302	333	T4P_pilW	T4P	T4P	ACBA002.B.00006.C001_T4P_1	multi_loci	accessory	8.7e-30	101.2	1.0	0.375375	11	135	ACBA002.B.00006	Acinetobacter baumannii MDR-TJ	Bacteria	Proteobacteria	Bacteria;Proteobacteria;Gammaproteobacteria;Pseudomonadales;Moraxellaceae;Acinetobacter;Acinetobacter calcoaceticus/baumannii	NC_017847;NC_020524;NC_017848
ACBA002.B.00006.C001_00321	ACBA002.B.00006.C001	303	272	T4P_pilX	T4P	T4P	ACBA002.B.00006.C001_T4P_1	multi_loci	accessory	1.8e-05	22.5	0.8813559999999999	0.191176	17	68	ACBA002.B.00006	Acinetobacter baumannii MDR-TJ	Bacteria	Proteobacteria	Bacteria;Proteobacteria;Gammaproteobacteria;Pseudomonadales;Moraxellaceae;Acinetobacter;Acinetobacter calcoaceticus/baumannii	NC_017847;NC_020524;NC_017848
ACBA002.B.00006.C001_00322	ACBA002.B.00006.C001	304	1284	T4P_pilY	T4P	T4P	ACBA002.B.00006.C001_T4P_1	multi_loci	accessory	6.6e-62	207.5	0.959559	0.548287	460	1163	ACBA002.B.00006	Acinetobacter baumannii MDR-TJ	Bacteria	Proteobacteria	Bacteria;Proteobacteria;Gammaproteobacteria;Pseudomonadales;Moraxellaceae;Acinetobacter;Acinetobacter calcoaceticus/baumannii	NC_017847;NC_020524;NC_017848
ACBA002.B.00006.C001_00323	ACBA002.B.00006.C001	305	160	T4P_pilE	T4P	T4P	ACBA002.B.00006.C001_T4P_1	multi_loci	mandatory	3.5e-20	70.1	0.924242	0.4125	11	76	ACBA002.B.00006	Acinetobacter baumannii MDR-TJ	Bacteria	Proteobacteria	Bacteria;Proteobacteria;Gammaproteobacteria;Pseudomonadales;Moraxellaceae;Acinetobacter;Acinetobacter calcoaceticus/baumannii	NC_017847;NC_020524;NC_017848
ACBA002.B.00006.C001_00324	ACBA002.B.00006.C001	306	141	T4P_pilA	T4P	T4P	ACBA002.B.00006.C001_T4P_1	multi_loci	accessory	2.5e-21	73.6	0.8205129999999999	0.460993	4	68	ACBA002.B.00006	Acinetobacter baumannii MDR-TJ	Bacteria	Proteobacteria	Bacteria;Proteobacteria;Gammaproteobacteria;Pseudomonadales;Moraxellaceae;Acinetobacter;Acinetobacter calcoaceticus/baumannii	NC_017847;NC_020524;NC_017848
ACBA002.B.00006.C001_02876	ACBA002.B.00006.C001	2785	345	T4P_pilT	T4P	T4P	ACBA002.B.00006.C001_T4P_1	multi_loci	mandatory	1.9999999999999984e-182	603.5	1.0	0.988406	2	342	ACBA002.B.00006	Acinetobacter baumannii MDR-TJ	Bacteria	Proteobacteria	Bacteria;Proteobacteria;Gammaproteobacteria;Pseudomonadales;Moraxellaceae;Acinetobacter;Acinetobacter calcoaceticus/baumannii	NC_017847;NC_020524;NC_017848
ACBA002.B.00006.C001_02877	ACBA002.B.00006.C001	2786	372	T4P_pilU	T4P	T4P	ACBA002.B.00006.C001_T4P_1	multi_loci	accessory	2.5999999999999985e-176	583.1	0.997076	0.919355	3	344	ACBA002.B.00006	Acinetobacter baumannii MDR-TJ	Bacteria	Proteobacteria	Bacteria;Proteobacteria;Gammaproteobacteria;Pseudomonadales;Moraxellaceae;Acinetobacter;Acinetobacter calcoaceticus/baumannii	NC_017847;NC_020524;NC_017848
ACBA002.B.00006.C001_03405	ACBA002.B.00006.C001	3292	570	T4P_pilB	T4P	T4P	ACBA002.B.00006.C001_T4P_1	multi_loci	mandatory	3.199999999999998e-179	593.4	0.942857	0.698246	169	566	ACBA002.B.00006	Acinetobacter baumannii MDR-TJ	Bacteria	Proteobacteria	Bacteria;Proteobacteria;Gammaproteobacteria;Pseudomonadales;Moraxellaceae;Acinetobacter;Acinetobacter calcoaceticus/baumannii	NC_017847;NC_020524;NC_017848
ACBA002.B.00006.C001_03406	ACBA002.B.00006.C001	3293	408	T4P_pilC	T4P	T4P	ACBA002.B.00006.C001_T4P_1	multi_loci	mandatory	1.899999999999999e-131	435.7	0.997015	0.8210780000000001	71	405	ACBA002.B.00006	Acinetobacter baumannii MDR-TJ	Bacteria	Proteobacteria	Bacteria;Proteobacteria;Gammaproteobacteria;Pseudomonadales;Moraxellaceae;Acinetobacter;Acinetobacter calcoaceticus/baumannii	NC_017847;NC_020524;NC_017848
ACBA002.B.00006.C001_03407	ACBA002.B.00006.C001	3294	286	T4P_pilD	T4P	T4P	ACBA002.B.00006.C001_T4P_1	multi_loci	mandatory	6.2999999999999974e-80	265.6	1.0	0.835664	32	270	ACBA002.B.00006	Acinetobacter baumannii MDR-TJ	Bacteria	Proteobacteria	Bacteria;Proteobacteria;Gammaproteobacteria;Pseudomonadales;Moraxellaceae;Acinetobacter;Acinetobacter calcoaceticus/baumannii	NC_017847;NC_020524;NC_017848
ACBA002.B.00007.C001_00330	ACBA002.B.00007.C001	312	247	T2SS_gspN	T2SS	T2SS	ACBA002.B.00007.C001_T2SS_1	multi_loci	accessory	1.1e-07	29.8	0.803571	0.336032	13	95	ACBA002.B.00007	Acinetobacter baumannii 1656-2	Bacteria	Proteobacteria	Bacteria;Proteobacteria;Gammaproteobacteria;Pseudomonadales;Moraxellaceae;Acinetobacter;Acinetobacter calcoaceticus/baumannii	NC_017162;NC_017163;NC_017164
ACBA002.B.00007.C001_00331	ACBA002.B.00007.C001	313	278	T2SS_gspC	T2SS	T2SS	ACBA002.B.00007.C001_T2SS_1	multi_loci	mandatory	4.4e-10	37.8	0.783505	0.251799	68	137	ACBA002.B.00007	Acinetobacter baumannii 1656-2	Bacteria	Proteobacteria	Bacteria;Proteobacteria;Gammaproteobacteria;Pseudomonadales;Moraxellaceae;Acinetobacter;Acinetobacter calcoaceticus/baumannii	NC_017162;NC_017163;NC_017164
ACBA002.B.00007.C001_00332	ACBA002.B.00007.C001	314	758	T2SS_gspD	T2SS	T2SS	ACBA002.B.00007.C001_T2SS_1	multi_loci	mandatory	8.9e-65	215.2	0.989362	0.244063	481	665	ACBA002.B.00007	Acinetobacter baumannii 1656-2	Bacteria	Proteobacteria	Bacteria;Proteobacteria;Gammaproteobacteria;Pseudomonadales;Moraxellaceae;Acinetobacter;Acinetobacter calcoaceticus/baumannii	NC_017162;NC_017163;NC_017164
ACBA002.B.00007.C001_00429	ACBA002.B.00007.C001	403	401	T2SS_gspF	T2SS	T2SS	ACBA002.B.00007.C001_T2SS_1	multi_loci	mandatory	1.5999999999999994e-124	413.0	1.0	0.832918	66	399	ACBA002.B.00007	Acinetobacter baumannii 1656-2	Bacteria	Proteobacteria	Bacteria;Proteobacteria;Gammaproteobacteria;Pseudomonadales;Moraxellaceae;Acinetobacter;Acinetobacter calcoaceticus/baumannii	NC_017162;NC_017163;NC_017164
ACBA002.B.00007.C001_00430	ACBA002.B.00007.C001	404	193	T2SS_gspG	T2SS	T2SS	ACBA002.B.00007.C001_T2SS_1	multi_loci	mandatory	1.1999999999999999e-28	96.9	1.0	0.445596	59	144	ACBA002.B.00007	Acinetobacter baumannii 1656-2	Bacteria	Proteobacteria	Bacteria;Proteobacteria;Gammaproteobacteria;Pseudomonadales;Moraxellaceae;Acinetobacter;Acinetobacter calcoaceticus/baumannii	NC_017162;NC_017163;NC_017164
ACBA002.B.00007.C001_00676	ACBA002.B.00007.C001	646	496	T2SS_gspE	T2SS	T2SS	ACBA002.B.00007.C001_T2SS_1	multi_loci	mandatory	8.999999999999994e-191	631.6	0.992891	0.844758	70	488	ACBA002.B.00007	Acinetobacter baumannii 1656-2	Bacteria	Proteobacteria	Bacteria;Proteobacteria;Gammaproteobacteria;Pseudomonadales;Moraxellaceae;Acinetobacter;Acinetobacter calcoaceticus/baumannii	NC_017162;NC_017163;NC_017164
ACBA002.B.00007.C001_02120	ACBA002.B.00007.C001	2039	184	T2SS_gspH	T2SS	T2SS	ACBA002.B.00007.C001_T2SS_1	multi_loci	accessory	1.5e-11	42.4	0.969697	0.342391	11	73	ACBA002.B.00007	Acinetobacter baumannii 1656-2	Bacteria	Proteobacteria	Bacteria;Proteobacteria;Gammaproteobacteria;Pseudomonadales;Moraxellaceae;Acinetobacter;Acinetobacter calcoaceticus/baumannii	NC_017162;NC_017163;NC_017164
ACBA002.B.00007.C001_02121	ACBA002.B.00007.C001	2040	126	T2SS_gspI	T2SS	T2SS	ACBA002.B.00007.C001_T2SS_1	multi_loci	accessory	2.7000000000000005e-14	51.1	0.964286	0.428571	4	57	ACBA002.B.00007	Acinetobacter baumannii 1656-2	Bacteria	Proteobacteria	Bacteria;Proteobacteria;Gammaproteobacteria;Pseudomonadales;Moraxellaceae;Acinetobacter;Acinetobacter calcoaceticus/baumannii	NC_017162;NC_017163;NC_017164
ACBA002.B.00007.C001_02122	ACBA002.B.00007.C001	2041	233	T2SS_gspJ	T2SS	T2SS	ACBA002.B.00007.C001_T2SS_1	multi_loci	accessory	4.3e-13	47.3	0.978261	0.377682	30	117	ACBA002.B.00007	Acinetobacter baumannii 1656-2	Bacteria	Proteobacteria	Bacteria;Proteobacteria;Gammaproteobacteria;Pseudomonadales;Moraxellaceae;Acinetobacter;Acinetobacter calcoaceticus/baumannii	NC_017162;NC_017163;NC_017164
ACBA002.B.00007.C001_02123	ACBA002.B.00007.C001	2042	319	T2SS_gspK	T2SS	T2SS	ACBA002.B.00007.C001_T2SS_1	multi_loci	accessory	5.3e-11	40.3	0.966102	0.17868299999999998	9	65	ACBA002.B.00007	Acinetobacter baumannii 1656-2	Bacteria	Proteobacteria	Bacteria;Proteobacteria;Gammaproteobacteria;Pseudomonadales;Moraxellaceae;Acinetobacter;Acinetobacter calcoaceticus/baumannii	NC_017162;NC_017163;NC_017164
ACBA002.B.00007.C001_00388	ACBA002.B.00007.C001	365	286	T4P_pilD	T4P	T4P	ACBA002.B.00007.C001_T4P_1	multi_loci	mandatory	6.199999999999997e-80	265.6	1.0	0.835664	32	270	ACBA002.B.00007	Acinetobacter baumannii 1656-2	Bacteria	Proteobacteria	Bacteria;Proteobacteria;Gammaproteobacteria;Pseudomonadales;Moraxellaceae;Acinetobacter;Acinetobacter calcoaceticus/baumannii	NC_017162;NC_017163;NC_017164
ACBA002.B.00007.C001_00389	ACBA002.B.00007.C001	366	408	T4P_pilC	T4P	T4P	ACBA002.B.00007.C001_T4P_1	multi_loci	mandatory	1.899999999999999e-131	435.7	0.997015	0.8210780000000001	71	405	ACBA002.B.00007	Acinetobacter baumannii 1656-2	Bacteria	Proteobacteria	Bacteria;Proteobacteria;Gammaproteobacteria;Pseudomonadales;Moraxellaceae;Acinetobacter;Acinetobacter calcoaceticus/baumannii	NC_017162;NC_017163;NC_017164
ACBA002.B.00007.C001_00390	ACBA002.B.00007.C001	367	570	T4P_pilB	T4P	T4P	ACBA002.B.00007.C001_T4P_1	multi_loci	mandatory	3.199999999999998e-179	593.4	0.942857	0.698246	169	566	ACBA002.B.00007	Acinetobacter baumannii 1656-2	Bacteria	Proteobacteria	Bacteria;Proteobacteria;Gammaproteobacteria;Pseudomonadales;Moraxellaceae;Acinetobacter;Acinetobacter calcoaceticus/baumannii	NC_017162;NC_017163;NC_017164
ACBA002.B.00007.C001_00923	ACBA002.B.00007.C001	876	372	T4P_pilU	T4P	T4P	ACBA002.B.00007.C001_T4P_1	multi_loci	accessory	2.5999999999999985e-176	583.1	0.997076	0.919355	3	344	ACBA002.B.00007	Acinetobacter baumannii 1656-2	Bacteria	Proteobacteria	Bacteria;Proteobacteria;Gammaproteobacteria;Pseudomonadales;Moraxellaceae;Acinetobacter;Acinetobacter calcoaceticus/baumannii	NC_017162;NC_017163;NC_017164
ACBA002.B.00007.C001_00924	ACBA002.B.00007.C001	877	345	T4P_pilT	T4P	T4P	ACBA002.B.00007.C001_T4P_1	multi_loci	mandatory	1.8999999999999988e-182	603.5	1.0	0.988406	2	342	ACBA002.B.00007	Acinetobacter baumannii 1656-2	Bacteria	Proteobacteria	Bacteria;Proteobacteria;Gammaproteobacteria;Pseudomonadales;Moraxellaceae;Acinetobacter;Acinetobacter calcoaceticus/baumannii	NC_017162;NC_017163;NC_017164
ACBA002.B.00007.C001_03465	ACBA002.B.00007.C001	3334	141	T4P_pilA	T4P	T4P	ACBA002.B.00007.C001_T4P_1	multi_loci	accessory	2.5e-21	73.6	0.8205129999999999	0.460993	4	68	ACBA002.B.00007	Acinetobacter baumannii 1656-2	Bacteria	Proteobacteria	Bacteria;Proteobacteria;Gammaproteobacteria;Pseudomonadales;Moraxellaceae;Acinetobacter;Acinetobacter calcoaceticus/baumannii	NC_017162;NC_017163;NC_017164
ACBA002.B.00007.C001_03466	ACBA002.B.00007.C001	3335	160	T4P_pilE	T4P	T4P	ACBA002.B.00007.C001_T4P_1	multi_loci	mandatory	3.5e-20	70.1	0.924242	0.4125	11	76	ACBA002.B.00007	Acinetobacter baumannii 1656-2	Bacteria	Proteobacteria	Bacteria;Proteobacteria;Gammaproteobacteria;Pseudomonadales;Moraxellaceae;Acinetobacter;Acinetobacter calcoaceticus/baumannii	NC_017162;NC_017163;NC_017164
ACBA002.B.00007.C001_03467	ACBA002.B.00007.C001	3336	1284	T4P_pilY	T4P	T4P	ACBA002.B.00007.C001_T4P_1	multi_loci	accessory	6.899999999999999e-62	207.5	0.959559	0.548287	460	1163	ACBA002.B.00007	Acinetobacter baumannii 1656-2	Bacteria	Proteobacteria	Bacteria;Proteobacteria;Gammaproteobacteria;Pseudomonadales;Moraxellaceae;Acinetobacter;Acinetobacter calcoaceticus/baumannii	NC_017162;NC_017163;NC_017164
ACBA002.B.00007.C001_03468	ACBA002.B.00007.C001	3337	272	T4P_pilX	T4P	T4P	ACBA002.B.00007.C001_T4P_1	multi_loci	accessory	1.8e-05	22.5	0.8813559999999999	0.191176	17	68	ACBA002.B.00007	Acinetobacter baumannii 1656-2	Bacteria	Proteobacteria	Bacteria;Proteobacteria;Gammaproteobacteria;Pseudomonadales;Moraxellaceae;Acinetobacter;Acinetobacter calcoaceticus/baumannii	NC_017162;NC_017163;NC_017164
ACBA002.B.00007.C001_03469	ACBA002.B.00007.C001	3338	333	T4P_pilW	T4P	T4P	ACBA002.B.00007.C001_T4P_1	multi_loci	accessory	8.6e-30	101.2	1.0	0.375375	11	135	ACBA002.B.00007	Acinetobacter baumannii 1656-2	Bacteria	Proteobacteria	Bacteria;Proteobacteria;Gammaproteobacteria;Pseudomonadales;Moraxellaceae;Acinetobacter;Acinetobacter calcoaceticus/baumannii	NC_017162;NC_017163;NC_017164
ACBA002.B.00007.C001_03470	ACBA002.B.00007.C001	3339	184	T4P_pilV	T4P	T4P	ACBA002.B.00007.C001_T4P_1	multi_loci	accessory	3.4e-15	53.7	1.0	0.304348	10	65	ACBA002.B.00007	Acinetobacter baumannii 1656-2	Bacteria	Proteobacteria	Bacteria;Proteobacteria;Gammaproteobacteria;Pseudomonadales;Moraxellaceae;Acinetobacter;Acinetobacter calcoaceticus/baumannii	NC_017162;NC_017163;NC_017164
ACBA002.B.00007.C001_03471	ACBA002.B.00007.C001	3340	157	T4P_fimT	T4P	T4P	ACBA002.B.00007.C001_T4P_1	multi_loci	accessory	2.3e-20	70.4	0.969697	0.407643	8	71	ACBA002.B.00007	Acinetobacter baumannii 1656-2	Bacteria	Proteobacteria	Bacteria;Proteobacteria;Gammaproteobacteria;Pseudomonadales;Moraxellaceae;Acinetobacter;Acinetobacter calcoaceticus/baumannii	NC_017162;NC_017163;NC_017164
ACBA002.B.00007.C001_03483	ACBA002.B.00007.C001	3352	144	T4P_pilA	T4P	T4P	ACBA002.B.00007.C001_T4P_1	multi_loci	accessory	9.5e-22	74.9	0.769231	0.416667	5	64	ACBA002.B.00007	Acinetobacter baumannii 1656-2	Bacteria	Proteobacteria	Bacteria;Proteobacteria;Gammaproteobacteria;Pseudomonadales;Moraxellaceae;Acinetobacter;Acinetobacter calcoaceticus/baumannii	NC_017162;NC_017163;NC_017164
ACBA002.B.00007.C001_03493	ACBA002.B.00007.C001	3362	721	T4P_pilQ	T4P	T4P	ACBA002.B.00007.C001_T4P_1	multi_loci	mandatory	2.2e-59	197.5	0.92973	0.234397	549	717	ACBA002.B.00007	Acinetobacter baumannii 1656-2	Bacteria	Proteobacteria	Bacteria;Proteobacteria;Gammaproteobacteria;Pseudomonadales;Moraxellaceae;Acinetobacter;Acinetobacter calcoaceticus/baumannii	NC_017162;NC_017163;NC_017164
ACBA002.B.00007.C001_03494	ACBA002.B.00007.C001	3363	175	T4P_pilP	T4P	T4P	ACBA002.B.00007.C001_T4P_1	multi_loci	accessory	4.1e-25	86.8	0.978417	0.765714	17	150	ACBA002.B.00007	Acinetobacter baumannii 1656-2	Bacteria	Proteobacteria	Bacteria;Proteobacteria;Gammaproteobacteria;Pseudomonadales;Moraxellaceae;Acinetobacter;Acinetobacter calcoaceticus/baumannii	NC_017162;NC_017163;NC_017164
ACBA002.B.00007.C001_03495	ACBA002.B.00007.C001	3364	246	T4P_pilO	T4P	T4P	ACBA002.B.00007.C001_T4P_1	multi_loci	mandatory	5.9e-39	131.2	0.973684	0.601626	46	193	ACBA002.B.00007	Acinetobacter baumannii 1656-2	Bacteria	Proteobacteria	Bacteria;Proteobacteria;Gammaproteobacteria;Pseudomonadales;Moraxellaceae;Acinetobacter;Acinetobacter calcoaceticus/baumannii	NC_017162;NC_017163;NC_017164
ACBA002.B.00007.C001_03496	ACBA002.B.00007.C001	3365	213	T4P_pilN	T4P	T4P	ACBA002.B.00007.C001_T4P_1	multi_loci	mandatory	9.5e-39	130.6	0.993103	0.666667	4	145	ACBA002.B.00007	Acinetobacter baumannii 1656-2	Bacteria	Proteobacteria	Bacteria;Proteobacteria;Gammaproteobacteria;Pseudomonadales;Moraxellaceae;Acinetobacter;Acinetobacter calcoaceticus/baumannii	NC_017162;NC_017163;NC_017164
ACBA002.B.00007.C001_03497	ACBA002.B.00007.C001	3366	352	T4P_pilM	T4P	T4P	ACBA002.B.00007.C001_T4P_1	multi_loci	accessory	8.1e-50	166.8	0.993827	0.4602270000000001	14	175	ACBA002.B.00007	Acinetobacter baumannii 1656-2	Bacteria	Proteobacteria	Bacteria;Proteobacteria;Gammaproteobacteria;Pseudomonadales;Moraxellaceae;Acinetobacter;Acinetobacter calcoaceticus/baumannii	NC_017162;NC_017163;NC_017164
ACBA002.B.00008.C001_00330	ACBA002.B.00008.C001	306	247	T2SS_gspN	T2SS	T2SS	ACBA002.B.00008.C001_T2SS_1	multi_loci	accessory	1.1e-07	29.8	0.803571	0.336032	13	95	ACBA002.B.00008	Acinetobacter baumannii MDR-ZJ06	Bacteria	Proteobacteria	Bacteria;Proteobacteria;Gammaproteobacteria;Pseudomonadales;Moraxellaceae;Acinetobacter;Acinetobacter calcoaceticus/baumannii	NC_017171;NC_017172
ACBA002.B.00008.C001_00331	ACBA002.B.00008.C001	307	278	T2SS_gspC	T2SS	T2SS	ACBA002.B.00008.C001_T2SS_1	multi_loci	mandatory	4.4e-10	37.8	0.783505	0.251799	68	137	ACBA002.B.00008	Acinetobacter baumannii MDR-ZJ06	Bacteria	Proteobacteria	Bacteria;Proteobacteria;Gammaproteobacteria;Pseudomonadales;Moraxellaceae;Acinetobacter;Acinetobacter calcoaceticus/baumannii	NC_017171;NC_017172
ACBA002.B.00008.C001_00332	ACBA002.B.00008.C001	308	758	T2SS_gspD	T2SS	T2SS	ACBA002.B.00008.C001_T2SS_1	multi_loci	mandatory	9e-65	215.2	0.989362	0.244063	481	665	ACBA002.B.00008	Acinetobacter baumannii MDR-ZJ06	Bacteria	Proteobacteria	Bacteria;Proteobacteria;Gammaproteobacteria;Pseudomonadales;Moraxellaceae;Acinetobacter;Acinetobacter calcoaceticus/baumannii	NC_017171;NC_017172
ACBA002.B.00008.C001_00428	ACBA002.B.00008.C001	396	401	T2SS_gspF	T2SS	T2SS	ACBA002.B.00008.C001_T2SS_1	multi_loci	mandatory	1.5999999999999994e-124	413.0	1.0	0.832918	66	399	ACBA002.B.00008	Acinetobacter baumannii MDR-ZJ06	Bacteria	Proteobacteria	Bacteria;Proteobacteria;Gammaproteobacteria;Pseudomonadales;Moraxellaceae;Acinetobacter;Acinetobacter calcoaceticus/baumannii	NC_017171;NC_017172
ACBA002.B.00008.C001_00429	ACBA002.B.00008.C001	397	182	T2SS_gspG	T2SS	T2SS	ACBA002.B.00008.C001_T2SS_1	multi_loci	mandatory	1.1e-28	97.1	1.0	0.472527	48	133	ACBA002.B.00008	Acinetobacter baumannii MDR-ZJ06	Bacteria	Proteobacteria	Bacteria;Proteobacteria;Gammaproteobacteria;Pseudomonadales;Moraxellaceae;Acinetobacter;Acinetobacter calcoaceticus/baumannii	NC_017171;NC_017172
ACBA002.B.00008.C001_00669	ACBA002.B.00008.C001	632	496	T2SS_gspE	T2SS	T2SS	ACBA002.B.00008.C001_T2SS_1	multi_loci	mandatory	9.099999999999992e-191	631.6	0.992891	0.844758	70	488	ACBA002.B.00008	Acinetobacter baumannii MDR-ZJ06	Bacteria	Proteobacteria	Bacteria;Proteobacteria;Gammaproteobacteria;Pseudomonadales;Moraxellaceae;Acinetobacter;Acinetobacter calcoaceticus/baumannii	NC_017171;NC_017172
ACBA002.B.00008.C001_01751	ACBA002.B.00008.C001	1682	184	T2SS_gspH	T2SS	T2SS	ACBA002.B.00008.C001_T2SS_1	multi_loci	accessory	1.6e-11	42.4	0.969697	0.342391	11	73	ACBA002.B.00008	Acinetobacter baumannii MDR-ZJ06	Bacteria	Proteobacteria	Bacteria;Proteobacteria;Gammaproteobacteria;Pseudomonadales;Moraxellaceae;Acinetobacter;Acinetobacter calcoaceticus/baumannii	NC_017171;NC_017172
ACBA002.B.00008.C001_01752	ACBA002.B.00008.C001	1683	126	T2SS_gspI	T2SS	T2SS	ACBA002.B.00008.C001_T2SS_1	multi_loci	accessory	2.8e-14	51.1	0.964286	0.428571	4	57	ACBA002.B.00008	Acinetobacter baumannii MDR-ZJ06	Bacteria	Proteobacteria	Bacteria;Proteobacteria;Gammaproteobacteria;Pseudomonadales;Moraxellaceae;Acinetobacter;Acinetobacter calcoaceticus/baumannii	NC_017171;NC_017172
ACBA002.B.00008.C001_01753	ACBA002.B.00008.C001	1684	233	T2SS_gspJ	T2SS	T2SS	ACBA002.B.00008.C001_T2SS_1	multi_loci	accessory	4.3e-13	47.3	0.978261	0.377682	30	117	ACBA002.B.00008	Acinetobacter baumannii MDR-ZJ06	Bacteria	Proteobacteria	Bacteria;Proteobacteria;Gammaproteobacteria;Pseudomonadales;Moraxellaceae;Acinetobacter;Acinetobacter calcoaceticus/baumannii	NC_017171;NC_017172
ACBA002.B.00008.C001_01754	ACBA002.B.00008.C001	1685	319	T2SS_gspK	T2SS	T2SS	ACBA002.B.00008.C001_T2SS_1	multi_loci	accessory	5.3e-11	40.3	0.966102	0.17868299999999998	9	65	ACBA002.B.00008	Acinetobacter baumannii MDR-ZJ06	Bacteria	Proteobacteria	Bacteria;Proteobacteria;Gammaproteobacteria;Pseudomonadales;Moraxellaceae;Acinetobacter;Acinetobacter calcoaceticus/baumannii	NC_017171;NC_017172
ACBA002.B.00008.C001_00388	ACBA002.B.00008.C001	359	286	T4P_pilD	T4P	T4P	ACBA002.B.00008.C001_T4P_1	multi_loci	mandatory	6.2999999999999974e-80	265.6	1.0	0.835664	32	270	ACBA002.B.00008	Acinetobacter baumannii MDR-ZJ06	Bacteria	Proteobacteria	Bacteria;Proteobacteria;Gammaproteobacteria;Pseudomonadales;Moraxellaceae;Acinetobacter;Acinetobacter calcoaceticus/baumannii	NC_017171;NC_017172
ACBA002.B.00008.C001_00389	ACBA002.B.00008.C001	360	408	T4P_pilC	T4P	T4P	ACBA002.B.00008.C001_T4P_1	multi_loci	mandatory	1.899999999999999e-131	435.7	0.997015	0.8210780000000001	71	405	ACBA002.B.00008	Acinetobacter baumannii MDR-ZJ06	Bacteria	Proteobacteria	Bacteria;Proteobacteria;Gammaproteobacteria;Pseudomonadales;Moraxellaceae;Acinetobacter;Acinetobacter calcoaceticus/baumannii	NC_017171;NC_017172
ACBA002.B.00008.C001_00390	ACBA002.B.00008.C001	361	570	T4P_pilB	T4P	T4P	ACBA002.B.00008.C001_T4P_1	multi_loci	mandatory	3.199999999999998e-179	593.4	0.942857	0.698246	169	566	ACBA002.B.00008	Acinetobacter baumannii MDR-ZJ06	Bacteria	Proteobacteria	Bacteria;Proteobacteria;Gammaproteobacteria;Pseudomonadales;Moraxellaceae;Acinetobacter;Acinetobacter calcoaceticus/baumannii	NC_017171;NC_017172
ACBA002.B.00008.C001_00915	ACBA002.B.00008.C001	860	372	T4P_pilU	T4P	T4P	ACBA002.B.00008.C001_T4P_1	multi_loci	accessory	2.5999999999999985e-176	583.1	0.997076	0.919355	3	344	ACBA002.B.00008	Acinetobacter baumannii MDR-ZJ06	Bacteria	Proteobacteria	Bacteria;Proteobacteria;Gammaproteobacteria;Pseudomonadales;Moraxellaceae;Acinetobacter;Acinetobacter calcoaceticus/baumannii	NC_017171;NC_017172
ACBA002.B.00008.C001_00916	ACBA002.B.00008.C001	861	345	T4P_pilT	T4P	T4P	ACBA002.B.00008.C001_T4P_1	multi_loci	mandatory	1.9999999999999984e-182	603.5	1.0	0.988406	2	342	ACBA002.B.00008	Acinetobacter baumannii MDR-ZJ06	Bacteria	Proteobacteria	Bacteria;Proteobacteria;Gammaproteobacteria;Pseudomonadales;Moraxellaceae;Acinetobacter;Acinetobacter calcoaceticus/baumannii	NC_017171;NC_017172
ACBA002.B.00008.C001_03509	ACBA002.B.00008.C001	3370	141	T4P_pilA	T4P	T4P	ACBA002.B.00008.C001_T4P_1	multi_loci	accessory	2.5e-21	73.6	0.8205129999999999	0.460993	4	68	ACBA002.B.00008	Acinetobacter baumannii MDR-ZJ06	Bacteria	Proteobacteria	Bacteria;Proteobacteria;Gammaproteobacteria;Pseudomonadales;Moraxellaceae;Acinetobacter;Acinetobacter calcoaceticus/baumannii	NC_017171;NC_017172
ACBA002.B.00008.C001_03510	ACBA002.B.00008.C001	3371	160	T4P_pilE	T4P	T4P	ACBA002.B.00008.C001_T4P_1	multi_loci	mandatory	3.5e-20	70.1	0.924242	0.4125	11	76	ACBA002.B.00008	Acinetobacter baumannii MDR-ZJ06	Bacteria	Proteobacteria	Bacteria;Proteobacteria;Gammaproteobacteria;Pseudomonadales;Moraxellaceae;Acinetobacter;Acinetobacter calcoaceticus/baumannii	NC_017171;NC_017172
ACBA002.B.00008.C001_03511	ACBA002.B.00008.C001	3372	1284	T4P_pilY	T4P	T4P	ACBA002.B.00008.C001_T4P_1	multi_loci	accessory	6.6e-62	207.5	0.959559	0.548287	460	1163	ACBA002.B.00008	Acinetobacter baumannii MDR-ZJ06	Bacteria	Proteobacteria	Bacteria;Proteobacteria;Gammaproteobacteria;Pseudomonadales;Moraxellaceae;Acinetobacter;Acinetobacter calcoaceticus/baumannii	NC_017171;NC_017172
ACBA002.B.00008.C001_03512	ACBA002.B.00008.C001	3373	272	T4P_pilX	T4P	T4P	ACBA002.B.00008.C001_T4P_1	multi_loci	accessory	1.8e-05	22.5	0.8813559999999999	0.191176	17	68	ACBA002.B.00008	Acinetobacter baumannii MDR-ZJ06	Bacteria	Proteobacteria	Bacteria;Proteobacteria;Gammaproteobacteria;Pseudomonadales;Moraxellaceae;Acinetobacter;Acinetobacter calcoaceticus/baumannii	NC_017171;NC_017172
ACBA002.B.00008.C001_03513	ACBA002.B.00008.C001	3374	333	T4P_pilW	T4P	T4P	ACBA002.B.00008.C001_T4P_1	multi_loci	accessory	8.7e-30	101.2	1.0	0.375375	11	135	ACBA002.B.00008	Acinetobacter baumannii MDR-ZJ06	Bacteria	Proteobacteria	Bacteria;Proteobacteria;Gammaproteobacteria;Pseudomonadales;Moraxellaceae;Acinetobacter;Acinetobacter calcoaceticus/baumannii	NC_017171;NC_017172
ACBA002.B.00008.C001_03514	ACBA002.B.00008.C001	3375	184	T4P_pilV	T4P	T4P	ACBA002.B.00008.C001_T4P_1	multi_loci	accessory	3.5e-15	53.7	1.0	0.304348	10	65	ACBA002.B.00008	Acinetobacter baumannii MDR-ZJ06	Bacteria	Proteobacteria	Bacteria;Proteobacteria;Gammaproteobacteria;Pseudomonadales;Moraxellaceae;Acinetobacter;Acinetobacter calcoaceticus/baumannii	NC_017171;NC_017172
ACBA002.B.00008.C001_03515	ACBA002.B.00008.C001	3376	157	T4P_fimT	T4P	T4P	ACBA002.B.00008.C001_T4P_1	multi_loci	accessory	2.4e-20	70.4	0.969697	0.407643	8	71	ACBA002.B.00008	Acinetobacter baumannii MDR-ZJ06	Bacteria	Proteobacteria	Bacteria;Proteobacteria;Gammaproteobacteria;Pseudomonadales;Moraxellaceae;Acinetobacter;Acinetobacter calcoaceticus/baumannii	NC_017171;NC_017172
ACBA002.B.00008.C001_03525	ACBA002.B.00008.C001	3386	144	T4P_pilA	T4P	T4P	ACBA002.B.00008.C001_T4P_1	multi_loci	accessory	9.6e-22	74.9	0.769231	0.416667	5	64	ACBA002.B.00008	Acinetobacter baumannii MDR-ZJ06	Bacteria	Proteobacteria	Bacteria;Proteobacteria;Gammaproteobacteria;Pseudomonadales;Moraxellaceae;Acinetobacter;Acinetobacter calcoaceticus/baumannii	NC_017171;NC_017172
ACBA002.B.00008.C001_03535	ACBA002.B.00008.C001	3396	721	T4P_pilQ	T4P	T4P	ACBA002.B.00008.C001_T4P_1	multi_loci	mandatory	2.2e-59	197.5	0.92973	0.234397	549	717	ACBA002.B.00008	Acinetobacter baumannii MDR-ZJ06	Bacteria	Proteobacteria	Bacteria;Proteobacteria;Gammaproteobacteria;Pseudomonadales;Moraxellaceae;Acinetobacter;Acinetobacter calcoaceticus/baumannii	NC_017171;NC_017172
ACBA002.B.00008.C001_03536	ACBA002.B.00008.C001	3397	175	T4P_pilP	T4P	T4P	ACBA002.B.00008.C001_T4P_1	multi_loci	accessory	4.199999999999999e-25	86.8	0.978417	0.765714	17	150	ACBA002.B.00008	Acinetobacter baumannii MDR-ZJ06	Bacteria	Proteobacteria	Bacteria;Proteobacteria;Gammaproteobacteria;Pseudomonadales;Moraxellaceae;Acinetobacter;Acinetobacter calcoaceticus/baumannii	NC_017171;NC_017172
ACBA002.B.00008.C001_03537	ACBA002.B.00008.C001	3398	246	T4P_pilO	T4P	T4P	ACBA002.B.00008.C001_T4P_1	multi_loci	mandatory	8.499999999999998e-39	130.7	0.973684	0.601626	46	193	ACBA002.B.00008	Acinetobacter baumannii MDR-ZJ06	Bacteria	Proteobacteria	Bacteria;Proteobacteria;Gammaproteobacteria;Pseudomonadales;Moraxellaceae;Acinetobacter;Acinetobacter calcoaceticus/baumannii	NC_017171;NC_017172
ACBA002.B.00008.C001_03538	ACBA002.B.00008.C001	3399	213	T4P_pilN	T4P	T4P	ACBA002.B.00008.C001_T4P_1	multi_loci	mandatory	9.599999999999998e-39	130.6	0.993103	0.666667	4	145	ACBA002.B.00008	Acinetobacter baumannii MDR-ZJ06	Bacteria	Proteobacteria	Bacteria;Proteobacteria;Gammaproteobacteria;Pseudomonadales;Moraxellaceae;Acinetobacter;Acinetobacter calcoaceticus/baumannii	NC_017171;NC_017172
ACBA002.B.00008.C001_03539	ACBA002.B.00008.C001	3400	352	T4P_pilM	T4P	T4P	ACBA002.B.00008.C001_T4P_1	multi_loci	accessory	9.899999999999999e-50	166.5	0.993827	0.4602270000000001	14	175	ACBA002.B.00008	Acinetobacter baumannii MDR-ZJ06	Bacteria	Proteobacteria	Bacteria;Proteobacteria;Gammaproteobacteria;Pseudomonadales;Moraxellaceae;Acinetobacter;Acinetobacter calcoaceticus/baumannii	NC_017171;NC_017172
ACBA002.B.00009.C001_00536	ACBA002.B.00009.C001	510	247	T2SS_gspN	T2SS	T2SS	ACBA002.B.00009.C001_T2SS_1	multi_loci	accessory	1.1e-07	29.8	0.803571	0.336032	13	95	ACBA002.B.00009	Acinetobacter baumannii TYTH-1	Bacteria	Proteobacteria	Bacteria;Proteobacteria;Gammaproteobacteria;Pseudomonadales;Moraxellaceae;Acinetobacter;Acinetobacter calcoaceticus/baumannii	NC_018706
ACBA002.B.00009.C001_00537	ACBA002.B.00009.C001	511	278	T2SS_gspC	T2SS	T2SS	ACBA002.B.00009.C001_T2SS_1	multi_loci	mandatory	4.4e-10	37.8	0.783505	0.251799	68	137	ACBA002.B.00009	Acinetobacter baumannii TYTH-1	Bacteria	Proteobacteria	Bacteria;Proteobacteria;Gammaproteobacteria;Pseudomonadales;Moraxellaceae;Acinetobacter;Acinetobacter calcoaceticus/baumannii	NC_018706
ACBA002.B.00009.C001_00538	ACBA002.B.00009.C001	512	758	T2SS_gspD	T2SS	T2SS	ACBA002.B.00009.C001_T2SS_1	multi_loci	mandatory	8.9e-65	215.2	0.989362	0.244063	481	665	ACBA002.B.00009	Acinetobacter baumannii TYTH-1	Bacteria	Proteobacteria	Bacteria;Proteobacteria;Gammaproteobacteria;Pseudomonadales;Moraxellaceae;Acinetobacter;Acinetobacter calcoaceticus/baumannii	NC_018706
ACBA002.B.00009.C001_00635	ACBA002.B.00009.C001	601	401	T2SS_gspF	T2SS	T2SS	ACBA002.B.00009.C001_T2SS_1	multi_loci	mandatory	1.5999999999999994e-124	413.0	1.0	0.832918	66	399	ACBA002.B.00009	Acinetobacter baumannii TYTH-1	Bacteria	Proteobacteria	Bacteria;Proteobacteria;Gammaproteobacteria;Pseudomonadales;Moraxellaceae;Acinetobacter;Acinetobacter calcoaceticus/baumannii	NC_018706
ACBA002.B.00009.C001_00636	ACBA002.B.00009.C001	602	193	T2SS_gspG	T2SS	T2SS	ACBA002.B.00009.C001_T2SS_1	multi_loci	mandatory	1.1999999999999999e-28	96.9	1.0	0.445596	59	144	ACBA002.B.00009	Acinetobacter baumannii TYTH-1	Bacteria	Proteobacteria	Bacteria;Proteobacteria;Gammaproteobacteria;Pseudomonadales;Moraxellaceae;Acinetobacter;Acinetobacter calcoaceticus/baumannii	NC_018706
ACBA002.B.00009.C001_00876	ACBA002.B.00009.C001	840	496	T2SS_gspE	T2SS	T2SS	ACBA002.B.00009.C001_T2SS_1	multi_loci	mandatory	8.999999999999994e-191	631.6	0.992891	0.844758	70	488	ACBA002.B.00009	Acinetobacter baumannii TYTH-1	Bacteria	Proteobacteria	Bacteria;Proteobacteria;Gammaproteobacteria;Pseudomonadales;Moraxellaceae;Acinetobacter;Acinetobacter calcoaceticus/baumannii	NC_018706
ACBA002.B.00009.C001_01988	ACBA002.B.00009.C001	1919	184	T2SS_gspH	T2SS	T2SS	ACBA002.B.00009.C001_T2SS_1	multi_loci	accessory	1.5e-11	42.4	0.969697	0.342391	11	73	ACBA002.B.00009	Acinetobacter baumannii TYTH-1	Bacteria	Proteobacteria	Bacteria;Proteobacteria;Gammaproteobacteria;Pseudomonadales;Moraxellaceae;Acinetobacter;Acinetobacter calcoaceticus/baumannii	NC_018706
ACBA002.B.00009.C001_01989	ACBA002.B.00009.C001	1920	126	T2SS_gspI	T2SS	T2SS	ACBA002.B.00009.C001_T2SS_1	multi_loci	accessory	2.7000000000000005e-14	51.1	0.964286	0.428571	4	57	ACBA002.B.00009	Acinetobacter baumannii TYTH-1	Bacteria	Proteobacteria	Bacteria;Proteobacteria;Gammaproteobacteria;Pseudomonadales;Moraxellaceae;Acinetobacter;Acinetobacter calcoaceticus/baumannii	NC_018706
ACBA002.B.00009.C001_01990	ACBA002.B.00009.C001	1921	233	T2SS_gspJ	T2SS	T2SS	ACBA002.B.00009.C001_T2SS_1	multi_loci	accessory	4.3e-13	47.3	0.978261	0.377682	30	117	ACBA002.B.00009	Acinetobacter baumannii TYTH-1	Bacteria	Proteobacteria	Bacteria;Proteobacteria;Gammaproteobacteria;Pseudomonadales;Moraxellaceae;Acinetobacter;Acinetobacter calcoaceticus/baumannii	NC_018706
ACBA002.B.00009.C001_01991	ACBA002.B.00009.C001	1922	319	T2SS_gspK	T2SS	T2SS	ACBA002.B.00009.C001_T2SS_1	multi_loci	accessory	5.3e-11	40.3	0.966102	0.17868299999999998	9	65	ACBA002.B.00009	Acinetobacter baumannii TYTH-1	Bacteria	Proteobacteria	Bacteria;Proteobacteria;Gammaproteobacteria;Pseudomonadales;Moraxellaceae;Acinetobacter;Acinetobacter calcoaceticus/baumannii	NC_018706
ACBA002.B.00009.C001_00594	ACBA002.B.00009.C001	563	286	T4P_pilD	T4P	T4P	ACBA002.B.00009.C001_T4P_1	multi_loci	mandatory	6.199999999999997e-80	265.6	1.0	0.835664	32	270	ACBA002.B.00009	Acinetobacter baumannii TYTH-1	Bacteria	Proteobacteria	Bacteria;Proteobacteria;Gammaproteobacteria;Pseudomonadales;Moraxellaceae;Acinetobacter;Acinetobacter calcoaceticus/baumannii	NC_018706
ACBA002.B.00009.C001_00595	ACBA002.B.00009.C001	564	408	T4P_pilC	T4P	T4P	ACBA002.B.00009.C001_T4P_1	multi_loci	mandatory	1.899999999999999e-131	435.7	0.997015	0.8210780000000001	71	405	ACBA002.B.00009	Acinetobacter baumannii TYTH-1	Bacteria	Proteobacteria	Bacteria;Proteobacteria;Gammaproteobacteria;Pseudomonadales;Moraxellaceae;Acinetobacter;Acinetobacter calcoaceticus/baumannii	NC_018706
ACBA002.B.00009.C001_00596	ACBA002.B.00009.C001	565	570	T4P_pilB	T4P	T4P	ACBA002.B.00009.C001_T4P_1	multi_loci	mandatory	3.199999999999998e-179	593.4	0.942857	0.698246	169	566	ACBA002.B.00009	Acinetobacter baumannii TYTH-1	Bacteria	Proteobacteria	Bacteria;Proteobacteria;Gammaproteobacteria;Pseudomonadales;Moraxellaceae;Acinetobacter;Acinetobacter calcoaceticus/baumannii	NC_018706
ACBA002.B.00009.C001_01122	ACBA002.B.00009.C001	1070	372	T4P_pilU	T4P	T4P	ACBA002.B.00009.C001_T4P_1	multi_loci	accessory	2.5999999999999985e-176	583.1	0.997076	0.919355	3	344	ACBA002.B.00009	Acinetobacter baumannii TYTH-1	Bacteria	Proteobacteria	Bacteria;Proteobacteria;Gammaproteobacteria;Pseudomonadales;Moraxellaceae;Acinetobacter;Acinetobacter calcoaceticus/baumannii	NC_018706
ACBA002.B.00009.C001_01123	ACBA002.B.00009.C001	1071	345	T4P_pilT	T4P	T4P	ACBA002.B.00009.C001_T4P_1	multi_loci	mandatory	1.8999999999999988e-182	603.5	1.0	0.988406	2	342	ACBA002.B.00009	Acinetobacter baumannii TYTH-1	Bacteria	Proteobacteria	Bacteria;Proteobacteria;Gammaproteobacteria;Pseudomonadales;Moraxellaceae;Acinetobacter;Acinetobacter calcoaceticus/baumannii	NC_018706
ACBA002.B.00009.C001_03644	ACBA002.B.00009.C001	3525	141	T4P_pilA	T4P	T4P	ACBA002.B.00009.C001_T4P_1	multi_loci	accessory	2.5e-21	73.6	0.8205129999999999	0.460993	4	68	ACBA002.B.00009	Acinetobacter baumannii TYTH-1	Bacteria	Proteobacteria	Bacteria;Proteobacteria;Gammaproteobacteria;Pseudomonadales;Moraxellaceae;Acinetobacter;Acinetobacter calcoaceticus/baumannii	NC_018706
ACBA002.B.00009.C001_03645	ACBA002.B.00009.C001	3526	160	T4P_pilE	T4P	T4P	ACBA002.B.00009.C001_T4P_1	multi_loci	mandatory	3.5e-20	70.1	0.924242	0.4125	11	76	ACBA002.B.00009	Acinetobacter baumannii TYTH-1	Bacteria	Proteobacteria	Bacteria;Proteobacteria;Gammaproteobacteria;Pseudomonadales;Moraxellaceae;Acinetobacter;Acinetobacter calcoaceticus/baumannii	NC_018706
ACBA002.B.00009.C001_03646	ACBA002.B.00009.C001	3527	1284	T4P_pilY	T4P	T4P	ACBA002.B.00009.C001_T4P_1	multi_loci	accessory	6.6e-62	207.5	0.959559	0.548287	460	1163	ACBA002.B.00009	Acinetobacter baumannii TYTH-1	Bacteria	Proteobacteria	Bacteria;Proteobacteria;Gammaproteobacteria;Pseudomonadales;Moraxellaceae;Acinetobacter;Acinetobacter calcoaceticus/baumannii	NC_018706
ACBA002.B.00009.C001_03647	ACBA002.B.00009.C001	3528	272	T4P_pilX	T4P	T4P	ACBA002.B.00009.C001_T4P_1	multi_loci	accessory	1.8e-05	22.5	0.8813559999999999	0.191176	17	68	ACBA002.B.00009	Acinetobacter baumannii TYTH-1	Bacteria	Proteobacteria	Bacteria;Proteobacteria;Gammaproteobacteria;Pseudomonadales;Moraxellaceae;Acinetobacter;Acinetobacter calcoaceticus/baumannii	NC_018706
ACBA002.B.00009.C001_03648	ACBA002.B.00009.C001	3529	333	T4P_pilW	T4P	T4P	ACBA002.B.00009.C001_T4P_1	multi_loci	accessory	8.6e-30	101.2	1.0	0.375375	11	135	ACBA002.B.00009	Acinetobacter baumannii TYTH-1	Bacteria	Proteobacteria	Bacteria;Proteobacteria;Gammaproteobacteria;Pseudomonadales;Moraxellaceae;Acinetobacter;Acinetobacter calcoaceticus/baumannii	NC_018706
ACBA002.B.00009.C001_03649	ACBA002.B.00009.C001	3530	184	T4P_pilV	T4P	T4P	ACBA002.B.00009.C001_T4P_1	multi_loci	accessory	3.4e-15	53.7	1.0	0.304348	10	65	ACBA002.B.00009	Acinetobacter baumannii TYTH-1	Bacteria	Proteobacteria	Bacteria;Proteobacteria;Gammaproteobacteria;Pseudomonadales;Moraxellaceae;Acinetobacter;Acinetobacter calcoaceticus/baumannii	NC_018706
ACBA002.B.00009.C001_03650	ACBA002.B.00009.C001	3531	157	T4P_fimT	T4P	T4P	ACBA002.B.00009.C001_T4P_1	multi_loci	accessory	2.3e-20	70.4	0.969697	0.407643	8	71	ACBA002.B.00009	Acinetobacter baumannii TYTH-1	Bacteria	Proteobacteria	Bacteria;Proteobacteria;Gammaproteobacteria;Pseudomonadales;Moraxellaceae;Acinetobacter;Acinetobacter calcoaceticus/baumannii	NC_018706
ACBA002.B.00009.C001_03660	ACBA002.B.00009.C001	3541	144	T4P_pilA	T4P	T4P	ACBA002.B.00009.C001_T4P_1	multi_loci	accessory	9.5e-22	74.9	0.769231	0.416667	5	64	ACBA002.B.00009	Acinetobacter baumannii TYTH-1	Bacteria	Proteobacteria	Bacteria;Proteobacteria;Gammaproteobacteria;Pseudomonadales;Moraxellaceae;Acinetobacter;Acinetobacter calcoaceticus/baumannii	NC_018706
ACBA002.B.00009.C001_03670	ACBA002.B.00009.C001	3551	721	T4P_pilQ	T4P	T4P	ACBA002.B.00009.C001_T4P_1	multi_loci	mandatory	2.2e-59	197.5	0.92973	0.234397	549	717	ACBA002.B.00009	Acinetobacter baumannii TYTH-1	Bacteria	Proteobacteria	Bacteria;Proteobacteria;Gammaproteobacteria;Pseudomonadales;Moraxellaceae;Acinetobacter;Acinetobacter calcoaceticus/baumannii	NC_018706
ACBA002.B.00009.C001_03671	ACBA002.B.00009.C001	3552	175	T4P_pilP	T4P	T4P	ACBA002.B.00009.C001_T4P_1	multi_loci	accessory	4.1e-25	86.8	0.978417	0.765714	17	150	ACBA002.B.00009	Acinetobacter baumannii TYTH-1	Bacteria	Proteobacteria	Bacteria;Proteobacteria;Gammaproteobacteria;Pseudomonadales;Moraxellaceae;Acinetobacter;Acinetobacter calcoaceticus/baumannii	NC_018706
ACBA002.B.00009.C001_03672	ACBA002.B.00009.C001	3553	246	T4P_pilO	T4P	T4P	ACBA002.B.00009.C001_T4P_1	multi_loci	mandatory	8.4e-39	130.7	0.973684	0.601626	46	193	ACBA002.B.00009	Acinetobacter baumannii TYTH-1	Bacteria	Proteobacteria	Bacteria;Proteobacteria;Gammaproteobacteria;Pseudomonadales;Moraxellaceae;Acinetobacter;Acinetobacter calcoaceticus/baumannii	NC_018706
ACBA002.B.00009.C001_03673	ACBA002.B.00009.C001	3554	213	T4P_pilN	T4P	T4P	ACBA002.B.00009.C001_T4P_1	multi_loci	mandatory	9.5e-39	130.6	0.993103	0.666667	4	145	ACBA002.B.00009	Acinetobacter baumannii TYTH-1	Bacteria	Proteobacteria	Bacteria;Proteobacteria;Gammaproteobacteria;Pseudomonadales;Moraxellaceae;Acinetobacter;Acinetobacter calcoaceticus/baumannii	NC_018706
ACBA002.B.00009.C001_03674	ACBA002.B.00009.C001	3555	352	T4P_pilM	T4P	T4P	ACBA002.B.00009.C001_T4P_1	multi_loci	accessory	9.8e-50	166.5	0.993827	0.4602270000000001	14	175	ACBA002.B.00009	Acinetobacter baumannii TYTH-1	Bacteria	Proteobacteria	Bacteria;Proteobacteria;Gammaproteobacteria;Pseudomonadales;Moraxellaceae;Acinetobacter;Acinetobacter calcoaceticus/baumannii	NC_018706
ACBA002.B.00010.C001_00341	ACBA002.B.00010.C001	321	247	T2SS_gspN	T2SS	T2SS	ACBA002.B.00010.C001_T2SS_1	multi_loci	accessory	1.1e-07	29.8	0.803571	0.336032	13	95	ACBA002.B.00010	Acinetobacter baumannii BJAB07104	Bacteria	Proteobacteria	Bacteria;Proteobacteria;Gammaproteobacteria;Pseudomonadales;Moraxellaceae;Acinetobacter;Acinetobacter calcoaceticus/baumannii	NC_021726;NC_021727;NC_021728
ACBA002.B.00010.C001_00342	ACBA002.B.00010.C001	322	278	T2SS_gspC	T2SS	T2SS	ACBA002.B.00010.C001_T2SS_1	multi_loci	mandatory	4.4e-10	37.8	0.783505	0.251799	68	137	ACBA002.B.00010	Acinetobacter baumannii BJAB07104	Bacteria	Proteobacteria	Bacteria;Proteobacteria;Gammaproteobacteria;Pseudomonadales;Moraxellaceae;Acinetobacter;Acinetobacter calcoaceticus/baumannii	NC_021726;NC_021727;NC_021728
ACBA002.B.00010.C001_00343	ACBA002.B.00010.C001	323	758	T2SS_gspD	T2SS	T2SS	ACBA002.B.00010.C001_T2SS_1	multi_loci	mandatory	9e-65	215.2	0.989362	0.244063	481	665	ACBA002.B.00010	Acinetobacter baumannii BJAB07104	Bacteria	Proteobacteria	Bacteria;Proteobacteria;Gammaproteobacteria;Pseudomonadales;Moraxellaceae;Acinetobacter;Acinetobacter calcoaceticus/baumannii	NC_021726;NC_021727;NC_021728
ACBA002.B.00010.C001_00440	ACBA002.B.00010.C001	411	401	T2SS_gspF	T2SS	T2SS	ACBA002.B.00010.C001_T2SS_1	multi_loci	mandatory	1.5999999999999994e-124	413.0	1.0	0.832918	66	399	ACBA002.B.00010	Acinetobacter baumannii BJAB07104	Bacteria	Proteobacteria	Bacteria;Proteobacteria;Gammaproteobacteria;Pseudomonadales;Moraxellaceae;Acinetobacter;Acinetobacter calcoaceticus/baumannii	NC_021726;NC_021727;NC_021728
ACBA002.B.00010.C001_00441	ACBA002.B.00010.C001	412	193	T2SS_gspG	T2SS	T2SS	ACBA002.B.00010.C001_T2SS_1	multi_loci	mandatory	1.1999999999999999e-28	96.9	1.0	0.445596	59	144	ACBA002.B.00010	Acinetobacter baumannii BJAB07104	Bacteria	Proteobacteria	Bacteria;Proteobacteria;Gammaproteobacteria;Pseudomonadales;Moraxellaceae;Acinetobacter;Acinetobacter calcoaceticus/baumannii	NC_021726;NC_021727;NC_021728
ACBA002.B.00010.C001_00681	ACBA002.B.00010.C001	650	496	T2SS_gspE	T2SS	T2SS	ACBA002.B.00010.C001_T2SS_1	multi_loci	mandatory	9.099999999999992e-191	631.6	0.992891	0.844758	70	488	ACBA002.B.00010	Acinetobacter baumannii BJAB07104	Bacteria	Proteobacteria	Bacteria;Proteobacteria;Gammaproteobacteria;Pseudomonadales;Moraxellaceae;Acinetobacter;Acinetobacter calcoaceticus/baumannii	NC_021726;NC_021727;NC_021728
ACBA002.B.00010.C001_02151	ACBA002.B.00010.C001	2087	233	T2SS_gspJ	T2SS	T2SS	ACBA002.B.00010.C001_T2SS_1	multi_loci	accessory	4.3e-13	47.3	0.978261	0.377682	30	117	ACBA002.B.00010	Acinetobacter baumannii BJAB07104	Bacteria	Proteobacteria	Bacteria;Proteobacteria;Gammaproteobacteria;Pseudomonadales;Moraxellaceae;Acinetobacter;Acinetobacter calcoaceticus/baumannii	NC_021726;NC_021727;NC_021728
ACBA002.B.00010.C001_02152	ACBA002.B.00010.C001	2088	126	T2SS_gspI	T2SS	T2SS	ACBA002.B.00010.C001_T2SS_1	multi_loci	accessory	2.7000000000000005e-14	51.1	0.964286	0.428571	4	57	ACBA002.B.00010	Acinetobacter baumannii BJAB07104	Bacteria	Proteobacteria	Bacteria;Proteobacteria;Gammaproteobacteria;Pseudomonadales;Moraxellaceae;Acinetobacter;Acinetobacter calcoaceticus/baumannii	NC_021726;NC_021727;NC_021728
ACBA002.B.00010.C001_02153	ACBA002.B.00010.C001	2089	184	T2SS_gspH	T2SS	T2SS	ACBA002.B.00010.C001_T2SS_1	multi_loci	accessory	1.5e-11	42.4	0.969697	0.342391	11	73	ACBA002.B.00010	Acinetobacter baumannii BJAB07104	Bacteria	Proteobacteria	Bacteria;Proteobacteria;Gammaproteobacteria;Pseudomonadales;Moraxellaceae;Acinetobacter;Acinetobacter calcoaceticus/baumannii	NC_021726;NC_021727;NC_021728
ACBA002.B.00010.C001_00399	ACBA002.B.00010.C001	374	286	T4P_pilD	T4P	T4P	ACBA002.B.00010.C001_T4P_1	multi_loci	mandatory	6.199999999999997e-80	265.6	1.0	0.835664	32	270	ACBA002.B.00010	Acinetobacter baumannii BJAB07104	Bacteria	Proteobacteria	Bacteria;Proteobacteria;Gammaproteobacteria;Pseudomonadales;Moraxellaceae;Acinetobacter;Acinetobacter calcoaceticus/baumannii	NC_021726;NC_021727;NC_021728
ACBA002.B.00010.C001_00400	ACBA002.B.00010.C001	375	408	T4P_pilC	T4P	T4P	ACBA002.B.00010.C001_T4P_1	multi_loci	mandatory	1.899999999999999e-131	435.7	0.997015	0.8210780000000001	71	405	ACBA002.B.00010	Acinetobacter baumannii BJAB07104	Bacteria	Proteobacteria	Bacteria;Proteobacteria;Gammaproteobacteria;Pseudomonadales;Moraxellaceae;Acinetobacter;Acinetobacter calcoaceticus/baumannii	NC_021726;NC_021727;NC_021728
ACBA002.B.00010.C001_00401	ACBA002.B.00010.C001	376	570	T4P_pilB	T4P	T4P	ACBA002.B.00010.C001_T4P_1	multi_loci	mandatory	3.199999999999998e-179	593.4	0.942857	0.698246	169	566	ACBA002.B.00010	Acinetobacter baumannii BJAB07104	Bacteria	Proteobacteria	Bacteria;Proteobacteria;Gammaproteobacteria;Pseudomonadales;Moraxellaceae;Acinetobacter;Acinetobacter calcoaceticus/baumannii	NC_021726;NC_021727;NC_021728
ACBA002.B.00010.C001_00928	ACBA002.B.00010.C001	881	372	T4P_pilU	T4P	T4P	ACBA002.B.00010.C001_T4P_1	multi_loci	accessory	2.5999999999999985e-176	583.1	0.997076	0.919355	3	344	ACBA002.B.00010	Acinetobacter baumannii BJAB07104	Bacteria	Proteobacteria	Bacteria;Proteobacteria;Gammaproteobacteria;Pseudomonadales;Moraxellaceae;Acinetobacter;Acinetobacter calcoaceticus/baumannii	NC_021726;NC_021727;NC_021728
ACBA002.B.00010.C001_00929	ACBA002.B.00010.C001	882	345	T4P_pilT	T4P	T4P	ACBA002.B.00010.C001_T4P_1	multi_loci	mandatory	1.8999999999999988e-182	603.5	1.0	0.988406	2	342	ACBA002.B.00010	Acinetobacter baumannii BJAB07104	Bacteria	Proteobacteria	Bacteria;Proteobacteria;Gammaproteobacteria;Pseudomonadales;Moraxellaceae;Acinetobacter;Acinetobacter calcoaceticus/baumannii	NC_021726;NC_021727;NC_021728
ACBA002.B.00010.C001_03463	ACBA002.B.00010.C001	3352	141	T4P_pilA	T4P	T4P	ACBA002.B.00010.C001_T4P_1	multi_loci	accessory	2.5e-21	73.6	0.8205129999999999	0.460993	4	68	ACBA002.B.00010	Acinetobacter baumannii BJAB07104	Bacteria	Proteobacteria	Bacteria;Proteobacteria;Gammaproteobacteria;Pseudomonadales;Moraxellaceae;Acinetobacter;Acinetobacter calcoaceticus/baumannii	NC_021726;NC_021727;NC_021728
ACBA002.B.00010.C001_03464	ACBA002.B.00010.C001	3353	160	T4P_pilE	T4P	T4P	ACBA002.B.00010.C001_T4P_1	multi_loci	mandatory	3.5e-20	70.1	0.924242	0.4125	11	76	ACBA002.B.00010	Acinetobacter baumannii BJAB07104	Bacteria	Proteobacteria	Bacteria;Proteobacteria;Gammaproteobacteria;Pseudomonadales;Moraxellaceae;Acinetobacter;Acinetobacter calcoaceticus/baumannii	NC_021726;NC_021727;NC_021728
ACBA002.B.00010.C001_03465	ACBA002.B.00010.C001	3354	1284	T4P_pilY	T4P	T4P	ACBA002.B.00010.C001_T4P_1	multi_loci	accessory	6.6e-62	207.5	0.959559	0.548287	460	1163	ACBA002.B.00010	Acinetobacter baumannii BJAB07104	Bacteria	Proteobacteria	Bacteria;Proteobacteria;Gammaproteobacteria;Pseudomonadales;Moraxellaceae;Acinetobacter;Acinetobacter calcoaceticus/baumannii	NC_021726;NC_021727;NC_021728
ACBA002.B.00010.C001_03466	ACBA002.B.00010.C001	3355	272	T4P_pilX	T4P	T4P	ACBA002.B.00010.C001_T4P_1	multi_loci	accessory	1.8e-05	22.5	0.8813559999999999	0.191176	17	68	ACBA002.B.00010	Acinetobacter baumannii BJAB07104	Bacteria	Proteobacteria	Bacteria;Proteobacteria;Gammaproteobacteria;Pseudomonadales;Moraxellaceae;Acinetobacter;Acinetobacter calcoaceticus/baumannii	NC_021726;NC_021727;NC_021728
ACBA002.B.00010.C001_03467	ACBA002.B.00010.C001	3356	333	T4P_pilW	T4P	T4P	ACBA002.B.00010.C001_T4P_1	multi_loci	accessory	8.7e-30	101.2	1.0	0.375375	11	135	ACBA002.B.00010	Acinetobacter baumannii BJAB07104	Bacteria	Proteobacteria	Bacteria;Proteobacteria;Gammaproteobacteria;Pseudomonadales;Moraxellaceae;Acinetobacter;Acinetobacter calcoaceticus/baumannii	NC_021726;NC_021727;NC_021728
ACBA002.B.00010.C001_03468	ACBA002.B.00010.C001	3357	184	T4P_pilV	T4P	T4P	ACBA002.B.00010.C001_T4P_1	multi_loci	accessory	3.4e-15	53.7	1.0	0.304348	10	65	ACBA002.B.00010	Acinetobacter baumannii BJAB07104	Bacteria	Proteobacteria	Bacteria;Proteobacteria;Gammaproteobacteria;Pseudomonadales;Moraxellaceae;Acinetobacter;Acinetobacter calcoaceticus/baumannii	NC_021726;NC_021727;NC_021728
ACBA002.B.00010.C001_03469	ACBA002.B.00010.C001	3358	157	T4P_fimT	T4P	T4P	ACBA002.B.00010.C001_T4P_1	multi_loci	accessory	2.3e-20	70.4	0.969697	0.407643	8	71	ACBA002.B.00010	Acinetobacter baumannii BJAB07104	Bacteria	Proteobacteria	Bacteria;Proteobacteria;Gammaproteobacteria;Pseudomonadales;Moraxellaceae;Acinetobacter;Acinetobacter calcoaceticus/baumannii	NC_021726;NC_021727;NC_021728
ACBA002.B.00010.C001_03478	ACBA002.B.00010.C001	3367	160	T4P_pilA	T4P	T4P	ACBA002.B.00010.C001_T4P_1	multi_loci	accessory	1.9e-22	77.2	0.74359	0.3625	5	62	ACBA002.B.00010	Acinetobacter baumannii BJAB07104	Bacteria	Proteobacteria	Bacteria;Proteobacteria;Gammaproteobacteria;Pseudomonadales;Moraxellaceae;Acinetobacter;Acinetobacter calcoaceticus/baumannii	NC_021726;NC_021727;NC_021728
ACBA002.B.00010.C001_03490	ACBA002.B.00010.C001	3379	721	T4P_pilQ	T4P	T4P	ACBA002.B.00010.C001_T4P_1	multi_loci	mandatory	2.2e-59	197.5	0.92973	0.234397	549	717	ACBA002.B.00010	Acinetobacter baumannii BJAB07104	Bacteria	Proteobacteria	Bacteria;Proteobacteria;Gammaproteobacteria;Pseudomonadales;Moraxellaceae;Acinetobacter;Acinetobacter calcoaceticus/baumannii	NC_021726;NC_021727;NC_021728
ACBA002.B.00010.C001_03491	ACBA002.B.00010.C001	3380	175	T4P_pilP	T4P	T4P	ACBA002.B.00010.C001_T4P_1	multi_loci	accessory	4.1e-25	86.8	0.978417	0.765714	17	150	ACBA002.B.00010	Acinetobacter baumannii BJAB07104	Bacteria	Proteobacteria	Bacteria;Proteobacteria;Gammaproteobacteria;Pseudomonadales;Moraxellaceae;Acinetobacter;Acinetobacter calcoaceticus/baumannii	NC_021726;NC_021727;NC_021728
ACBA002.B.00010.C001_03492	ACBA002.B.00010.C001	3381	246	T4P_pilO	T4P	T4P	ACBA002.B.00010.C001_T4P_1	multi_loci	mandatory	8.4e-39	130.7	0.973684	0.601626	46	193	ACBA002.B.00010	Acinetobacter baumannii BJAB07104	Bacteria	Proteobacteria	Bacteria;Proteobacteria;Gammaproteobacteria;Pseudomonadales;Moraxellaceae;Acinetobacter;Acinetobacter calcoaceticus/baumannii	NC_021726;NC_021727;NC_021728
ACBA002.B.00010.C001_03493	ACBA002.B.00010.C001	3382	213	T4P_pilN	T4P	T4P	ACBA002.B.00010.C001_T4P_1	multi_loci	mandatory	9.5e-39	130.6	0.993103	0.666667	4	145	ACBA002.B.00010	Acinetobacter baumannii BJAB07104	Bacteria	Proteobacteria	Bacteria;Proteobacteria;Gammaproteobacteria;Pseudomonadales;Moraxellaceae;Acinetobacter;Acinetobacter calcoaceticus/baumannii	NC_021726;NC_021727;NC_021728
ACBA002.B.00010.C001_03494	ACBA002.B.00010.C001	3383	352	T4P_pilM	T4P	T4P	ACBA002.B.00010.C001_T4P_1	multi_loci	accessory	9.899999999999999e-50	166.5	0.993827	0.4602270000000001	14	175	ACBA002.B.00010	Acinetobacter baumannii BJAB07104	Bacteria	Proteobacteria	Bacteria;Proteobacteria;Gammaproteobacteria;Pseudomonadales;Moraxellaceae;Acinetobacter;Acinetobacter calcoaceticus/baumannii	NC_021726;NC_021727;NC_021728
ACBA002.B.00011.C001_00323	ACBA002.B.00011.C001	301	247	T2SS_gspN	T2SS	T2SS	ACBA002.B.00011.C001_T2SS_1	multi_loci	accessory	2.1e-07	29.0	0.803571	0.336032	13	95	ACBA002.B.00011	Acinetobacter baumannii BJAB0715	Bacteria	Proteobacteria	Bacteria;Proteobacteria;Gammaproteobacteria;Pseudomonadales;Moraxellaceae;Acinetobacter;Acinetobacter calcoaceticus/baumannii	NC_021733;NC_021734
ACBA002.B.00011.C001_00324	ACBA002.B.00011.C001	302	278	T2SS_gspC	T2SS	T2SS	ACBA002.B.00011.C001_T2SS_1	multi_loci	mandatory	5.5e-10	37.5	0.783505	0.251799	68	137	ACBA002.B.00011	Acinetobacter baumannii BJAB0715	Bacteria	Proteobacteria	Bacteria;Proteobacteria;Gammaproteobacteria;Pseudomonadales;Moraxellaceae;Acinetobacter;Acinetobacter calcoaceticus/baumannii	NC_021733;NC_021734
ACBA002.B.00011.C001_00325	ACBA002.B.00011.C001	303	758	T2SS_gspD	T2SS	T2SS	ACBA002.B.00011.C001_T2SS_1	multi_loci	mandatory	9.099999999999996e-65	215.2	0.989362	0.244063	481	665	ACBA002.B.00011	Acinetobacter baumannii BJAB0715	Bacteria	Proteobacteria	Bacteria;Proteobacteria;Gammaproteobacteria;Pseudomonadales;Moraxellaceae;Acinetobacter;Acinetobacter calcoaceticus/baumannii	NC_021733;NC_021734
ACBA002.B.00011.C001_00421	ACBA002.B.00011.C001	391	401	T2SS_gspF	T2SS	T2SS	ACBA002.B.00011.C001_T2SS_1	multi_loci	mandatory	1.5999999999999994e-124	413.0	1.0	0.832918	66	399	ACBA002.B.00011	Acinetobacter baumannii BJAB0715	Bacteria	Proteobacteria	Bacteria;Proteobacteria;Gammaproteobacteria;Pseudomonadales;Moraxellaceae;Acinetobacter;Acinetobacter calcoaceticus/baumannii	NC_021733;NC_021734
ACBA002.B.00011.C001_00422	ACBA002.B.00011.C001	392	193	T2SS_gspG	T2SS	T2SS	ACBA002.B.00011.C001_T2SS_1	multi_loci	mandatory	1.1999999999999999e-28	96.9	1.0	0.445596	59	144	ACBA002.B.00011	Acinetobacter baumannii BJAB0715	Bacteria	Proteobacteria	Bacteria;Proteobacteria;Gammaproteobacteria;Pseudomonadales;Moraxellaceae;Acinetobacter;Acinetobacter calcoaceticus/baumannii	NC_021733;NC_021734
ACBA002.B.00011.C001_00671	ACBA002.B.00011.C001	639	496	T2SS_gspE	T2SS	T2SS	ACBA002.B.00011.C001_T2SS_1	multi_loci	mandatory	4.999999999999997e-191	632.5	0.992891	0.844758	70	488	ACBA002.B.00011	Acinetobacter baumannii BJAB0715	Bacteria	Proteobacteria	Bacteria;Proteobacteria;Gammaproteobacteria;Pseudomonadales;Moraxellaceae;Acinetobacter;Acinetobacter calcoaceticus/baumannii	NC_021733;NC_021734
ACBA002.B.00011.C001_01796	ACBA002.B.00011.C001	1730	184	T2SS_gspH	T2SS	T2SS	ACBA002.B.00011.C001_T2SS_1	multi_loci	accessory	1.6e-11	42.4	0.969697	0.342391	11	73	ACBA002.B.00011	Acinetobacter baumannii BJAB0715	Bacteria	Proteobacteria	Bacteria;Proteobacteria;Gammaproteobacteria;Pseudomonadales;Moraxellaceae;Acinetobacter;Acinetobacter calcoaceticus/baumannii	NC_021733;NC_021734
ACBA002.B.00011.C001_01797	ACBA002.B.00011.C001	1731	126	T2SS_gspI	T2SS	T2SS	ACBA002.B.00011.C001_T2SS_1	multi_loci	accessory	2.8e-14	51.1	0.964286	0.428571	4	57	ACBA002.B.00011	Acinetobacter baumannii BJAB0715	Bacteria	Proteobacteria	Bacteria;Proteobacteria;Gammaproteobacteria;Pseudomonadales;Moraxellaceae;Acinetobacter;Acinetobacter calcoaceticus/baumannii	NC_021733;NC_021734
ACBA002.B.00011.C001_01798	ACBA002.B.00011.C001	1732	233	T2SS_gspJ	T2SS	T2SS	ACBA002.B.00011.C001_T2SS_1	multi_loci	accessory	4.4e-13	47.3	0.978261	0.377682	30	117	ACBA002.B.00011	Acinetobacter baumannii BJAB0715	Bacteria	Proteobacteria	Bacteria;Proteobacteria;Gammaproteobacteria;Pseudomonadales;Moraxellaceae;Acinetobacter;Acinetobacter calcoaceticus/baumannii	NC_021733;NC_021734
ACBA002.B.00011.C001_01799	ACBA002.B.00011.C001	1733	319	T2SS_gspK	T2SS	T2SS	ACBA002.B.00011.C001_T2SS_1	multi_loci	accessory	5.4e-11	40.3	0.966102	0.17868299999999998	9	65	ACBA002.B.00011	Acinetobacter baumannii BJAB0715	Bacteria	Proteobacteria	Bacteria;Proteobacteria;Gammaproteobacteria;Pseudomonadales;Moraxellaceae;Acinetobacter;Acinetobacter calcoaceticus/baumannii	NC_021733;NC_021734
ACBA002.B.00011.C001_02645	ACBA002.B.00011.C001	2561	159	T2SS_gspM	T2SS	T2SS	ACBA002.B.00011.C001_T2SS_1	multi_loci	accessory	8.199999999999999e-09	33.7	0.962963	0.72327	29	143	ACBA002.B.00011	Acinetobacter baumannii BJAB0715	Bacteria	Proteobacteria	Bacteria;Proteobacteria;Gammaproteobacteria;Pseudomonadales;Moraxellaceae;Acinetobacter;Acinetobacter calcoaceticus/baumannii	NC_021733;NC_021734
ACBA002.B.00011.C001_02646	ACBA002.B.00011.C001	2562	379	T2SS_gspL	T2SS	T2SS	ACBA002.B.00011.C001_T2SS_1	multi_loci	accessory	0.00086	16.9	0.950355	0.327177	8	131	ACBA002.B.00011	Acinetobacter baumannii BJAB0715	Bacteria	Proteobacteria	Bacteria;Proteobacteria;Gammaproteobacteria;Pseudomonadales;Moraxellaceae;Acinetobacter;Acinetobacter calcoaceticus/baumannii	NC_021733;NC_021734
ACBA002.B.00011.C001_00380	ACBA002.B.00011.C001	353	286	T4P_pilD	T4P	T4P	ACBA002.B.00011.C001_T4P_1	multi_loci	mandatory	1.9999999999999994e-79	264.0	1.0	0.835664	32	270	ACBA002.B.00011	Acinetobacter baumannii BJAB0715	Bacteria	Proteobacteria	Bacteria;Proteobacteria;Gammaproteobacteria;Pseudomonadales;Moraxellaceae;Acinetobacter;Acinetobacter calcoaceticus/baumannii	NC_021733;NC_021734
ACBA002.B.00011.C001_00381	ACBA002.B.00011.C001	354	408	T4P_pilC	T4P	T4P	ACBA002.B.00011.C001_T4P_1	multi_loci	mandatory	3.099999999999998e-131	435.1	0.997015	0.8210780000000001	71	405	ACBA002.B.00011	Acinetobacter baumannii BJAB0715	Bacteria	Proteobacteria	Bacteria;Proteobacteria;Gammaproteobacteria;Pseudomonadales;Moraxellaceae;Acinetobacter;Acinetobacter calcoaceticus/baumannii	NC_021733;NC_021734
ACBA002.B.00011.C001_00382	ACBA002.B.00011.C001	355	570	T4P_pilB	T4P	T4P	ACBA002.B.00011.C001_T4P_1	multi_loci	mandatory	4.2999999999999975e-179	593.0	0.942857	0.698246	169	566	ACBA002.B.00011	Acinetobacter baumannii BJAB0715	Bacteria	Proteobacteria	Bacteria;Proteobacteria;Gammaproteobacteria;Pseudomonadales;Moraxellaceae;Acinetobacter;Acinetobacter calcoaceticus/baumannii	NC_021733;NC_021734
ACBA002.B.00011.C001_00906	ACBA002.B.00011.C001	854	372	T4P_pilU	T4P	T4P	ACBA002.B.00011.C001_T4P_1	multi_loci	accessory	6.499999999999994e-176	581.8	0.997076	0.919355	3	344	ACBA002.B.00011	Acinetobacter baumannii BJAB0715	Bacteria	Proteobacteria	Bacteria;Proteobacteria;Gammaproteobacteria;Pseudomonadales;Moraxellaceae;Acinetobacter;Acinetobacter calcoaceticus/baumannii	NC_021733;NC_021734
ACBA002.B.00011.C001_00907	ACBA002.B.00011.C001	855	345	T4P_pilT	T4P	T4P	ACBA002.B.00011.C001_T4P_1	multi_loci	mandatory	1.9999999999999984e-182	603.5	1.0	0.988406	2	342	ACBA002.B.00011	Acinetobacter baumannii BJAB0715	Bacteria	Proteobacteria	Bacteria;Proteobacteria;Gammaproteobacteria;Pseudomonadales;Moraxellaceae;Acinetobacter;Acinetobacter calcoaceticus/baumannii	NC_021733;NC_021734
ACBA002.B.00011.C001_03520	ACBA002.B.00011.C001	3394	141	T4P_pilE	T4P	T4P	ACBA002.B.00011.C001_T4P_1	multi_loci	mandatory	6.5000000000000006e-21	72.5	0.848485	0.425532	3	62	ACBA002.B.00011	Acinetobacter baumannii BJAB0715	Bacteria	Proteobacteria	Bacteria;Proteobacteria;Gammaproteobacteria;Pseudomonadales;Moraxellaceae;Acinetobacter;Acinetobacter calcoaceticus/baumannii	NC_021733;NC_021734
ACBA002.B.00011.C001_03521	ACBA002.B.00011.C001	3395	160	T4P_pilE	T4P	T4P	ACBA002.B.00011.C001_T4P_1	multi_loci	mandatory	3.3e-19	67.0	0.924242	0.4125	11	76	ACBA002.B.00011	Acinetobacter baumannii BJAB0715	Bacteria	Proteobacteria	Bacteria;Proteobacteria;Gammaproteobacteria;Pseudomonadales;Moraxellaceae;Acinetobacter;Acinetobacter calcoaceticus/baumannii	NC_021733;NC_021734
ACBA002.B.00011.C001_03522	ACBA002.B.00011.C001	3396	1284	T4P_pilY	T4P	T4P	ACBA002.B.00011.C001_T4P_1	multi_loci	accessory	2.2e-62	209.1	0.959559	0.548287	460	1163	ACBA002.B.00011	Acinetobacter baumannii BJAB0715	Bacteria	Proteobacteria	Bacteria;Proteobacteria;Gammaproteobacteria;Pseudomonadales;Moraxellaceae;Acinetobacter;Acinetobacter calcoaceticus/baumannii	NC_021733;NC_021734
ACBA002.B.00011.C001_03523	ACBA002.B.00011.C001	3397	272	T4P_pilX	T4P	T4P	ACBA002.B.00011.C001_T4P_1	multi_loci	accessory	1.8e-05	22.5	0.8813559999999999	0.191176	17	68	ACBA002.B.00011	Acinetobacter baumannii BJAB0715	Bacteria	Proteobacteria	Bacteria;Proteobacteria;Gammaproteobacteria;Pseudomonadales;Moraxellaceae;Acinetobacter;Acinetobacter calcoaceticus/baumannii	NC_021733;NC_021734
ACBA002.B.00011.C001_03524	ACBA002.B.00011.C001	3398	333	T4P_pilW	T4P	T4P	ACBA002.B.00011.C001_T4P_1	multi_loci	accessory	1.8e-30	103.4	1.0	0.375375	11	135	ACBA002.B.00011	Acinetobacter baumannii BJAB0715	Bacteria	Proteobacteria	Bacteria;Proteobacteria;Gammaproteobacteria;Pseudomonadales;Moraxellaceae;Acinetobacter;Acinetobacter calcoaceticus/baumannii	NC_021733;NC_021734
ACBA002.B.00011.C001_03525	ACBA002.B.00011.C001	3399	184	T4P_pilV	T4P	T4P	ACBA002.B.00011.C001_T4P_1	multi_loci	accessory	3.5e-15	53.7	1.0	0.304348	10	65	ACBA002.B.00011	Acinetobacter baumannii BJAB0715	Bacteria	Proteobacteria	Bacteria;Proteobacteria;Gammaproteobacteria;Pseudomonadales;Moraxellaceae;Acinetobacter;Acinetobacter calcoaceticus/baumannii	NC_021733;NC_021734
ACBA002.B.00011.C001_03526	ACBA002.B.00011.C001	3400	157	T4P_fimT	T4P	T4P	ACBA002.B.00011.C001_T4P_1	multi_loci	accessory	1.6000000000000002e-20	71.0	0.969697	0.407643	8	71	ACBA002.B.00011	Acinetobacter baumannii BJAB0715	Bacteria	Proteobacteria	Bacteria;Proteobacteria;Gammaproteobacteria;Pseudomonadales;Moraxellaceae;Acinetobacter;Acinetobacter calcoaceticus/baumannii	NC_021733;NC_021734
ACBA002.B.00011.C001_03536	ACBA002.B.00011.C001	3410	149	T4P_pilA	T4P	T4P	ACBA002.B.00011.C001_T4P_1	multi_loci	accessory	1.4e-19	68.0	0.692308	0.362416	5	58	ACBA002.B.00011	Acinetobacter baumannii BJAB0715	Bacteria	Proteobacteria	Bacteria;Proteobacteria;Gammaproteobacteria;Pseudomonadales;Moraxellaceae;Acinetobacter;Acinetobacter calcoaceticus/baumannii	NC_021733;NC_021734
ACBA002.B.00011.C001_03546	ACBA002.B.00011.C001	3420	721	T4P_pilQ	T4P	T4P	ACBA002.B.00011.C001_T4P_1	multi_loci	mandatory	2.3e-59	197.5	0.92973	0.234397	549	717	ACBA002.B.00011	Acinetobacter baumannii BJAB0715	Bacteria	Proteobacteria	Bacteria;Proteobacteria;Gammaproteobacteria;Pseudomonadales;Moraxellaceae;Acinetobacter;Acinetobacter calcoaceticus/baumannii	NC_021733;NC_021734
ACBA002.B.00011.C001_03547	ACBA002.B.00011.C001	3421	175	T4P_pilP	T4P	T4P	ACBA002.B.00011.C001_T4P_1	multi_loci	accessory	4.199999999999999e-25	86.8	0.978417	0.765714	17	150	ACBA002.B.00011	Acinetobacter baumannii BJAB0715	Bacteria	Proteobacteria	Bacteria;Proteobacteria;Gammaproteobacteria;Pseudomonadales;Moraxellaceae;Acinetobacter;Acinetobacter calcoaceticus/baumannii	NC_021733;NC_021734
ACBA002.B.00011.C001_03548	ACBA002.B.00011.C001	3422	246	T4P_pilO	T4P	T4P	ACBA002.B.00011.C001_T4P_1	multi_loci	mandatory	5.999999999999998e-39	131.2	0.973684	0.601626	46	193	ACBA002.B.00011	Acinetobacter baumannii BJAB0715	Bacteria	Proteobacteria	Bacteria;Proteobacteria;Gammaproteobacteria;Pseudomonadales;Moraxellaceae;Acinetobacter;Acinetobacter calcoaceticus/baumannii	NC_021733;NC_021734
ACBA002.B.00011.C001_03549	ACBA002.B.00011.C001	3423	213	T4P_pilN	T4P	T4P	ACBA002.B.00011.C001_T4P_1	multi_loci	mandatory	2.8e-39	132.4	0.993103	0.666667	4	145	ACBA002.B.00011	Acinetobacter baumannii BJAB0715	Bacteria	Proteobacteria	Bacteria;Proteobacteria;Gammaproteobacteria;Pseudomonadales;Moraxellaceae;Acinetobacter;Acinetobacter calcoaceticus/baumannii	NC_021733;NC_021734
ACBA002.B.00011.C001_03550	ACBA002.B.00011.C001	3424	352	T4P_pilM	T4P	T4P	ACBA002.B.00011.C001_T4P_1	multi_loci	accessory	2.2e-49	165.4	0.993827	0.4602270000000001	14	175	ACBA002.B.00011	Acinetobacter baumannii BJAB0715	Bacteria	Proteobacteria	Bacteria;Proteobacteria;Gammaproteobacteria;Pseudomonadales;Moraxellaceae;Acinetobacter;Acinetobacter calcoaceticus/baumannii	NC_021733;NC_021734
ACBA002.B.00012.C001_00336	ACBA002.B.00012.C001	313	247	T2SS_gspN	T2SS	T2SS	ACBA002.B.00012.C001_T2SS_1	multi_loci	accessory	1.1e-07	29.8	0.803571	0.336032	13	95	ACBA002.B.00012	Acinetobacter baumannii BJAB0868	Bacteria	Proteobacteria	Bacteria;Proteobacteria;Gammaproteobacteria;Pseudomonadales;Moraxellaceae;Acinetobacter;Acinetobacter calcoaceticus/baumannii	NC_021729;NC_021731;NC_021732;NC_021730
ACBA002.B.00012.C001_00337	ACBA002.B.00012.C001	314	278	T2SS_gspC	T2SS	T2SS	ACBA002.B.00012.C001_T2SS_1	multi_loci	mandatory	4.3e-10	37.8	0.783505	0.251799	68	137	ACBA002.B.00012	Acinetobacter baumannii BJAB0868	Bacteria	Proteobacteria	Bacteria;Proteobacteria;Gammaproteobacteria;Pseudomonadales;Moraxellaceae;Acinetobacter;Acinetobacter calcoaceticus/baumannii	NC_021729;NC_021731;NC_021732;NC_021730
ACBA002.B.00012.C001_00338	ACBA002.B.00012.C001	315	758	T2SS_gspD	T2SS	T2SS	ACBA002.B.00012.C001_T2SS_1	multi_loci	mandatory	8.799999999999997e-65	215.2	0.989362	0.244063	481	665	ACBA002.B.00012	Acinetobacter baumannii BJAB0868	Bacteria	Proteobacteria	Bacteria;Proteobacteria;Gammaproteobacteria;Pseudomonadales;Moraxellaceae;Acinetobacter;Acinetobacter calcoaceticus/baumannii	NC_021729;NC_021731;NC_021732;NC_021730
ACBA002.B.00012.C001_00435	ACBA002.B.00012.C001	404	401	T2SS_gspF	T2SS	T2SS	ACBA002.B.00012.C001_T2SS_1	multi_loci	mandatory	1.5999999999999994e-124	413.0	1.0	0.832918	66	399	ACBA002.B.00012	Acinetobacter baumannii BJAB0868	Bacteria	Proteobacteria	Bacteria;Proteobacteria;Gammaproteobacteria;Pseudomonadales;Moraxellaceae;Acinetobacter;Acinetobacter calcoaceticus/baumannii	NC_021729;NC_021731;NC_021732;NC_021730
ACBA002.B.00012.C001_00436	ACBA002.B.00012.C001	405	193	T2SS_gspG	T2SS	T2SS	ACBA002.B.00012.C001_T2SS_1	multi_loci	mandatory	1.1999999999999999e-28	96.9	1.0	0.445596	59	144	ACBA002.B.00012	Acinetobacter baumannii BJAB0868	Bacteria	Proteobacteria	Bacteria;Proteobacteria;Gammaproteobacteria;Pseudomonadales;Moraxellaceae;Acinetobacter;Acinetobacter calcoaceticus/baumannii	NC_021729;NC_021731;NC_021732;NC_021730
ACBA002.B.00012.C001_00676	ACBA002.B.00012.C001	642	496	T2SS_gspE	T2SS	T2SS	ACBA002.B.00012.C001_T2SS_1	multi_loci	mandatory	8.899999999999993e-191	631.6	0.992891	0.844758	70	488	ACBA002.B.00012	Acinetobacter baumannii BJAB0868	Bacteria	Proteobacteria	Bacteria;Proteobacteria;Gammaproteobacteria;Pseudomonadales;Moraxellaceae;Acinetobacter;Acinetobacter calcoaceticus/baumannii	NC_021729;NC_021731;NC_021732;NC_021730
ACBA002.B.00012.C001_01727	ACBA002.B.00012.C001	1660	184	T2SS_gspH	T2SS	T2SS	ACBA002.B.00012.C001_T2SS_1	multi_loci	accessory	1.5e-11	42.4	0.969697	0.342391	11	73	ACBA002.B.00012	Acinetobacter baumannii BJAB0868	Bacteria	Proteobacteria	Bacteria;Proteobacteria;Gammaproteobacteria;Pseudomonadales;Moraxellaceae;Acinetobacter;Acinetobacter calcoaceticus/baumannii	NC_021729;NC_021731;NC_021732;NC_021730
ACBA002.B.00012.C001_01728	ACBA002.B.00012.C001	1661	126	T2SS_gspI	T2SS	T2SS	ACBA002.B.00012.C001_T2SS_1	multi_loci	accessory	2.7000000000000005e-14	51.1	0.964286	0.428571	4	57	ACBA002.B.00012	Acinetobacter baumannii BJAB0868	Bacteria	Proteobacteria	Bacteria;Proteobacteria;Gammaproteobacteria;Pseudomonadales;Moraxellaceae;Acinetobacter;Acinetobacter calcoaceticus/baumannii	NC_021729;NC_021731;NC_021732;NC_021730
ACBA002.B.00012.C001_01729	ACBA002.B.00012.C001	1662	233	T2SS_gspJ	T2SS	T2SS	ACBA002.B.00012.C001_T2SS_1	multi_loci	accessory	4.2e-13	47.3	0.978261	0.377682	30	117	ACBA002.B.00012	Acinetobacter baumannii BJAB0868	Bacteria	Proteobacteria	Bacteria;Proteobacteria;Gammaproteobacteria;Pseudomonadales;Moraxellaceae;Acinetobacter;Acinetobacter calcoaceticus/baumannii	NC_021729;NC_021731;NC_021732;NC_021730
ACBA002.B.00012.C001_01730	ACBA002.B.00012.C001	1663	319	T2SS_gspK	T2SS	T2SS	ACBA002.B.00012.C001_T2SS_1	multi_loci	accessory	5.2e-11	40.3	0.966102	0.17868299999999998	9	65	ACBA002.B.00012	Acinetobacter baumannii BJAB0868	Bacteria	Proteobacteria	Bacteria;Proteobacteria;Gammaproteobacteria;Pseudomonadales;Moraxellaceae;Acinetobacter;Acinetobacter calcoaceticus/baumannii	NC_021729;NC_021731;NC_021732;NC_021730
ACBA002.B.00012.C001_00394	ACBA002.B.00012.C001	366	286	T4P_pilD	T4P	T4P	ACBA002.B.00012.C001_T4P_1	multi_loci	mandatory	6.099999999999997e-80	265.6	1.0	0.835664	32	270	ACBA002.B.00012	Acinetobacter baumannii BJAB0868	Bacteria	Proteobacteria	Bacteria;Proteobacteria;Gammaproteobacteria;Pseudomonadales;Moraxellaceae;Acinetobacter;Acinetobacter calcoaceticus/baumannii	NC_021729;NC_021731;NC_021732;NC_021730
ACBA002.B.00012.C001_00395	ACBA002.B.00012.C001	367	408	T4P_pilC	T4P	T4P	ACBA002.B.00012.C001_T4P_1	multi_loci	mandatory	1.899999999999999e-131	435.7	0.997015	0.8210780000000001	71	405	ACBA002.B.00012	Acinetobacter baumannii BJAB0868	Bacteria	Proteobacteria	Bacteria;Proteobacteria;Gammaproteobacteria;Pseudomonadales;Moraxellaceae;Acinetobacter;Acinetobacter calcoaceticus/baumannii	NC_021729;NC_021731;NC_021732;NC_021730
ACBA002.B.00012.C001_00396	ACBA002.B.00012.C001	368	570	T4P_pilB	T4P	T4P	ACBA002.B.00012.C001_T4P_1	multi_loci	mandatory	3.199999999999998e-179	593.4	0.942857	0.698246	169	566	ACBA002.B.00012	Acinetobacter baumannii BJAB0868	Bacteria	Proteobacteria	Bacteria;Proteobacteria;Gammaproteobacteria;Pseudomonadales;Moraxellaceae;Acinetobacter;Acinetobacter calcoaceticus/baumannii	NC_021729;NC_021731;NC_021732;NC_021730
ACBA002.B.00012.C001_00923	ACBA002.B.00012.C001	869	372	T4P_pilU	T4P	T4P	ACBA002.B.00012.C001_T4P_1	multi_loci	accessory	2.4999999999999986e-176	583.1	0.997076	0.919355	3	344	ACBA002.B.00012	Acinetobacter baumannii BJAB0868	Bacteria	Proteobacteria	Bacteria;Proteobacteria;Gammaproteobacteria;Pseudomonadales;Moraxellaceae;Acinetobacter;Acinetobacter calcoaceticus/baumannii	NC_021729;NC_021731;NC_021732;NC_021730
ACBA002.B.00012.C001_00924	ACBA002.B.00012.C001	870	345	T4P_pilT	T4P	T4P	ACBA002.B.00012.C001_T4P_1	multi_loci	mandatory	1.8999999999999988e-182	603.5	1.0	0.988406	2	342	ACBA002.B.00012	Acinetobacter baumannii BJAB0868	Bacteria	Proteobacteria	Bacteria;Proteobacteria;Gammaproteobacteria;Pseudomonadales;Moraxellaceae;Acinetobacter;Acinetobacter calcoaceticus/baumannii	NC_021729;NC_021731;NC_021732;NC_021730
ACBA002.B.00012.C001_03401	ACBA002.B.00012.C001	3282	141	T4P_pilA	T4P	T4P	ACBA002.B.00012.C001_T4P_1	multi_loci	accessory	2.4e-21	73.6	0.8205129999999999	0.460993	4	68	ACBA002.B.00012	Acinetobacter baumannii BJAB0868	Bacteria	Proteobacteria	Bacteria;Proteobacteria;Gammaproteobacteria;Pseudomonadales;Moraxellaceae;Acinetobacter;Acinetobacter calcoaceticus/baumannii	NC_021729;NC_021731;NC_021732;NC_021730
ACBA002.B.00012.C001_03402	ACBA002.B.00012.C001	3283	160	T4P_pilE	T4P	T4P	ACBA002.B.00012.C001_T4P_1	multi_loci	mandatory	3.5e-20	70.1	0.924242	0.4125	11	76	ACBA002.B.00012	Acinetobacter baumannii BJAB0868	Bacteria	Proteobacteria	Bacteria;Proteobacteria;Gammaproteobacteria;Pseudomonadales;Moraxellaceae;Acinetobacter;Acinetobacter calcoaceticus/baumannii	NC_021729;NC_021731;NC_021732;NC_021730
ACBA002.B.00012.C001_03403	ACBA002.B.00012.C001	3284	1284	T4P_pilY	T4P	T4P	ACBA002.B.00012.C001_T4P_1	multi_loci	accessory	5.3000000000000006e-62	207.8	0.959559	0.548287	460	1163	ACBA002.B.00012	Acinetobacter baumannii BJAB0868	Bacteria	Proteobacteria	Bacteria;Proteobacteria;Gammaproteobacteria;Pseudomonadales;Moraxellaceae;Acinetobacter;Acinetobacter calcoaceticus/baumannii	NC_021729;NC_021731;NC_021732;NC_021730
ACBA002.B.00012.C001_03404	ACBA002.B.00012.C001	3285	272	T4P_pilX	T4P	T4P	ACBA002.B.00012.C001_T4P_1	multi_loci	accessory	1.8e-05	22.5	0.8813559999999999	0.191176	17	68	ACBA002.B.00012	Acinetobacter baumannii BJAB0868	Bacteria	Proteobacteria	Bacteria;Proteobacteria;Gammaproteobacteria;Pseudomonadales;Moraxellaceae;Acinetobacter;Acinetobacter calcoaceticus/baumannii	NC_021729;NC_021731;NC_021732;NC_021730
ACBA002.B.00012.C001_03405	ACBA002.B.00012.C001	3286	333	T4P_pilW	T4P	T4P	ACBA002.B.00012.C001_T4P_1	multi_loci	accessory	8.500000000000001e-30	101.2	1.0	0.375375	11	135	ACBA002.B.00012	Acinetobacter baumannii BJAB0868	Bacteria	Proteobacteria	Bacteria;Proteobacteria;Gammaproteobacteria;Pseudomonadales;Moraxellaceae;Acinetobacter;Acinetobacter calcoaceticus/baumannii	NC_021729;NC_021731;NC_021732;NC_021730
ACBA002.B.00012.C001_03406	ACBA002.B.00012.C001	3287	184	T4P_pilV	T4P	T4P	ACBA002.B.00012.C001_T4P_1	multi_loci	accessory	3.4e-15	53.7	1.0	0.304348	10	65	ACBA002.B.00012	Acinetobacter baumannii BJAB0868	Bacteria	Proteobacteria	Bacteria;Proteobacteria;Gammaproteobacteria;Pseudomonadales;Moraxellaceae;Acinetobacter;Acinetobacter calcoaceticus/baumannii	NC_021729;NC_021731;NC_021732;NC_021730
ACBA002.B.00012.C001_03407	ACBA002.B.00012.C001	3288	157	T4P_fimT	T4P	T4P	ACBA002.B.00012.C001_T4P_1	multi_loci	accessory	2.3e-20	70.4	0.969697	0.407643	8	71	ACBA002.B.00012	Acinetobacter baumannii BJAB0868	Bacteria	Proteobacteria	Bacteria;Proteobacteria;Gammaproteobacteria;Pseudomonadales;Moraxellaceae;Acinetobacter;Acinetobacter calcoaceticus/baumannii	NC_021729;NC_021731;NC_021732;NC_021730
ACBA002.B.00012.C001_03417	ACBA002.B.00012.C001	3298	144	T4P_pilA	T4P	T4P	ACBA002.B.00012.C001_T4P_1	multi_loci	accessory	9.3e-22	74.9	0.769231	0.416667	5	64	ACBA002.B.00012	Acinetobacter baumannii BJAB0868	Bacteria	Proteobacteria	Bacteria;Proteobacteria;Gammaproteobacteria;Pseudomonadales;Moraxellaceae;Acinetobacter;Acinetobacter calcoaceticus/baumannii	NC_021729;NC_021731;NC_021732;NC_021730
ACBA002.B.00012.C001_03427	ACBA002.B.00012.C001	3308	721	T4P_pilQ	T4P	T4P	ACBA002.B.00012.C001_T4P_1	multi_loci	mandatory	2.2e-59	197.5	0.92973	0.234397	549	717	ACBA002.B.00012	Acinetobacter baumannii BJAB0868	Bacteria	Proteobacteria	Bacteria;Proteobacteria;Gammaproteobacteria;Pseudomonadales;Moraxellaceae;Acinetobacter;Acinetobacter calcoaceticus/baumannii	NC_021729;NC_021731;NC_021732;NC_021730
ACBA002.B.00012.C001_03428	ACBA002.B.00012.C001	3309	175	T4P_pilP	T4P	T4P	ACBA002.B.00012.C001_T4P_1	multi_loci	accessory	4e-25	86.8	0.978417	0.765714	17	150	ACBA002.B.00012	Acinetobacter baumannii BJAB0868	Bacteria	Proteobacteria	Bacteria;Proteobacteria;Gammaproteobacteria;Pseudomonadales;Moraxellaceae;Acinetobacter;Acinetobacter calcoaceticus/baumannii	NC_021729;NC_021731;NC_021732;NC_021730
ACBA002.B.00012.C001_03429	ACBA002.B.00012.C001	3310	246	T4P_pilO	T4P	T4P	ACBA002.B.00012.C001_T4P_1	multi_loci	mandatory	8.2e-39	130.7	0.973684	0.601626	46	193	ACBA002.B.00012	Acinetobacter baumannii BJAB0868	Bacteria	Proteobacteria	Bacteria;Proteobacteria;Gammaproteobacteria;Pseudomonadales;Moraxellaceae;Acinetobacter;Acinetobacter calcoaceticus/baumannii	NC_021729;NC_021731;NC_021732;NC_021730
ACBA002.B.00012.C001_03430	ACBA002.B.00012.C001	3311	213	T4P_pilN	T4P	T4P	ACBA002.B.00012.C001_T4P_1	multi_loci	mandatory	9.3e-39	130.6	0.993103	0.666667	4	145	ACBA002.B.00012	Acinetobacter baumannii BJAB0868	Bacteria	Proteobacteria	Bacteria;Proteobacteria;Gammaproteobacteria;Pseudomonadales;Moraxellaceae;Acinetobacter;Acinetobacter calcoaceticus/baumannii	NC_021729;NC_021731;NC_021732;NC_021730
ACBA002.B.00012.C001_03431	ACBA002.B.00012.C001	3312	352	T4P_pilM	T4P	T4P	ACBA002.B.00012.C001_T4P_1	multi_loci	accessory	9.699999999999999e-50	166.5	0.993827	0.4602270000000001	14	175	ACBA002.B.00012	Acinetobacter baumannii BJAB0868	Bacteria	Proteobacteria	Bacteria;Proteobacteria;Gammaproteobacteria;Pseudomonadales;Moraxellaceae;Acinetobacter;Acinetobacter calcoaceticus/baumannii	NC_021729;NC_021731;NC_021732;NC_021730
ACBA002.B.00013.C001_00307	ACBA002.B.00013.C001	291	247	T2SS_gspN	T2SS	T2SS	ACBA002.B.00013.C001_T2SS_1	multi_loci	accessory	1.2e-07	29.8	0.803571	0.336032	13	95	ACBA002.B.00013	Acinetobacter baumannii DU202	Bacteria	Proteobacteria	Bacteria;Proteobacteria;Gammaproteobacteria;Pseudomonadales;Moraxellaceae;Acinetobacter;Acinetobacter calcoaceticus/baumannii	NZ_CP017152
ACBA002.B.00013.C001_00308	ACBA002.B.00013.C001	292	278	T2SS_gspC	T2SS	T2SS	ACBA002.B.00013.C001_T2SS_1	multi_loci	mandatory	4.7e-10	37.8	0.783505	0.251799	68	137	ACBA002.B.00013	Acinetobacter baumannii DU202	Bacteria	Proteobacteria	Bacteria;Proteobacteria;Gammaproteobacteria;Pseudomonadales;Moraxellaceae;Acinetobacter;Acinetobacter calcoaceticus/baumannii	NZ_CP017152
ACBA002.B.00013.C001_00309	ACBA002.B.00013.C001	293	758	T2SS_gspD	T2SS	T2SS	ACBA002.B.00013.C001_T2SS_1	multi_loci	mandatory	9.599999999999994e-65	215.2	0.989362	0.244063	481	665	ACBA002.B.00013	Acinetobacter baumannii DU202	Bacteria	Proteobacteria	Bacteria;Proteobacteria;Gammaproteobacteria;Pseudomonadales;Moraxellaceae;Acinetobacter;Acinetobacter calcoaceticus/baumannii	NZ_CP017152
ACBA002.B.00013.C001_00406	ACBA002.B.00013.C001	382	401	T2SS_gspF	T2SS	T2SS	ACBA002.B.00013.C001_T2SS_1	multi_loci	mandatory	1.6999999999999992e-124	413.0	1.0	0.832918	66	399	ACBA002.B.00013	Acinetobacter baumannii DU202	Bacteria	Proteobacteria	Bacteria;Proteobacteria;Gammaproteobacteria;Pseudomonadales;Moraxellaceae;Acinetobacter;Acinetobacter calcoaceticus/baumannii	NZ_CP017152
ACBA002.B.00013.C001_00407	ACBA002.B.00013.C001	383	193	T2SS_gspG	T2SS	T2SS	ACBA002.B.00013.C001_T2SS_1	multi_loci	mandatory	1.3000000000000002e-28	96.9	1.0	0.445596	59	144	ACBA002.B.00013	Acinetobacter baumannii DU202	Bacteria	Proteobacteria	Bacteria;Proteobacteria;Gammaproteobacteria;Pseudomonadales;Moraxellaceae;Acinetobacter;Acinetobacter calcoaceticus/baumannii	NZ_CP017152
ACBA002.B.00013.C001_00655	ACBA002.B.00013.C001	626	496	T2SS_gspE	T2SS	T2SS	ACBA002.B.00013.C001_T2SS_1	multi_loci	mandatory	9.699999999999991e-191	631.6	0.992891	0.844758	70	488	ACBA002.B.00013	Acinetobacter baumannii DU202	Bacteria	Proteobacteria	Bacteria;Proteobacteria;Gammaproteobacteria;Pseudomonadales;Moraxellaceae;Acinetobacter;Acinetobacter calcoaceticus/baumannii	NZ_CP017152
ACBA002.B.00013.C001_01827	ACBA002.B.00013.C001	1739	184	T2SS_gspH	T2SS	T2SS	ACBA002.B.00013.C001_T2SS_1	multi_loci	accessory	1.6e-11	42.4	0.969697	0.342391	11	73	ACBA002.B.00013	Acinetobacter baumannii DU202	Bacteria	Proteobacteria	Bacteria;Proteobacteria;Gammaproteobacteria;Pseudomonadales;Moraxellaceae;Acinetobacter;Acinetobacter calcoaceticus/baumannii	NZ_CP017152
ACBA002.B.00013.C001_01828	ACBA002.B.00013.C001	1740	126	T2SS_gspI	T2SS	T2SS	ACBA002.B.00013.C001_T2SS_1	multi_loci	accessory	2.9e-14	51.1	0.964286	0.428571	4	57	ACBA002.B.00013	Acinetobacter baumannii DU202	Bacteria	Proteobacteria	Bacteria;Proteobacteria;Gammaproteobacteria;Pseudomonadales;Moraxellaceae;Acinetobacter;Acinetobacter calcoaceticus/baumannii	NZ_CP017152
ACBA002.B.00013.C001_01829	ACBA002.B.00013.C001	1741	233	T2SS_gspJ	T2SS	T2SS	ACBA002.B.00013.C001_T2SS_1	multi_loci	accessory	4.6e-13	47.3	0.978261	0.377682	30	117	ACBA002.B.00013	Acinetobacter baumannii DU202	Bacteria	Proteobacteria	Bacteria;Proteobacteria;Gammaproteobacteria;Pseudomonadales;Moraxellaceae;Acinetobacter;Acinetobacter calcoaceticus/baumannii	NZ_CP017152
ACBA002.B.00013.C001_01830	ACBA002.B.00013.C001	1742	319	T2SS_gspK	T2SS	T2SS	ACBA002.B.00013.C001_T2SS_1	multi_loci	accessory	5.6e-11	40.3	0.966102	0.17868299999999998	9	65	ACBA002.B.00013	Acinetobacter baumannii DU202	Bacteria	Proteobacteria	Bacteria;Proteobacteria;Gammaproteobacteria;Pseudomonadales;Moraxellaceae;Acinetobacter;Acinetobacter calcoaceticus/baumannii	NZ_CP017152
ACBA002.B.00013.C001_00365	ACBA002.B.00013.C001	344	286	T4P_pilD	T4P	T4P	ACBA002.B.00013.C001_T4P_1	multi_loci	mandatory	6.699999999999997e-80	265.6	1.0	0.835664	32	270	ACBA002.B.00013	Acinetobacter baumannii DU202	Bacteria	Proteobacteria	Bacteria;Proteobacteria;Gammaproteobacteria;Pseudomonadales;Moraxellaceae;Acinetobacter;Acinetobacter calcoaceticus/baumannii	NZ_CP017152
ACBA002.B.00013.C001_00366	ACBA002.B.00013.C001	345	408	T4P_pilC	T4P	T4P	ACBA002.B.00013.C001_T4P_1	multi_loci	mandatory	1.999999999999999e-131	435.7	0.997015	0.8210780000000001	71	405	ACBA002.B.00013	Acinetobacter baumannii DU202	Bacteria	Proteobacteria	Bacteria;Proteobacteria;Gammaproteobacteria;Pseudomonadales;Moraxellaceae;Acinetobacter;Acinetobacter calcoaceticus/baumannii	NZ_CP017152
ACBA002.B.00013.C001_00367	ACBA002.B.00013.C001	346	570	T4P_pilB	T4P	T4P	ACBA002.B.00013.C001_T4P_1	multi_loci	mandatory	3.399999999999997e-179	593.4	0.942857	0.698246	169	566	ACBA002.B.00013	Acinetobacter baumannii DU202	Bacteria	Proteobacteria	Bacteria;Proteobacteria;Gammaproteobacteria;Pseudomonadales;Moraxellaceae;Acinetobacter;Acinetobacter calcoaceticus/baumannii	NZ_CP017152
ACBA002.B.00013.C001_00922	ACBA002.B.00013.C001	867	372	T4P_pilU	T4P	T4P	ACBA002.B.00013.C001_T4P_1	multi_loci	accessory	2.7999999999999973e-176	583.1	0.997076	0.919355	3	344	ACBA002.B.00013	Acinetobacter baumannii DU202	Bacteria	Proteobacteria	Bacteria;Proteobacteria;Gammaproteobacteria;Pseudomonadales;Moraxellaceae;Acinetobacter;Acinetobacter calcoaceticus/baumannii	NZ_CP017152
ACBA002.B.00013.C001_00923	ACBA002.B.00013.C001	868	345	T4P_pilT	T4P	T4P	ACBA002.B.00013.C001_T4P_1	multi_loci	mandatory	2.099999999999999e-182	603.5	1.0	0.988406	2	342	ACBA002.B.00013	Acinetobacter baumannii DU202	Bacteria	Proteobacteria	Bacteria;Proteobacteria;Gammaproteobacteria;Pseudomonadales;Moraxellaceae;Acinetobacter;Acinetobacter calcoaceticus/baumannii	NZ_CP017152
ACBA002.B.00013.C001_03771	ACBA002.B.00013.C001	3591	141	T4P_pilA	T4P	T4P	ACBA002.B.00013.C001_T4P_1	multi_loci	accessory	2.6e-21	73.6	0.8205129999999999	0.460993	4	68	ACBA002.B.00013	Acinetobacter baumannii DU202	Bacteria	Proteobacteria	Bacteria;Proteobacteria;Gammaproteobacteria;Pseudomonadales;Moraxellaceae;Acinetobacter;Acinetobacter calcoaceticus/baumannii	NZ_CP017152
ACBA002.B.00013.C001_03772	ACBA002.B.00013.C001	3592	160	T4P_pilE	T4P	T4P	ACBA002.B.00013.C001_T4P_1	multi_loci	mandatory	3.8e-20	70.1	0.924242	0.4125	11	76	ACBA002.B.00013	Acinetobacter baumannii DU202	Bacteria	Proteobacteria	Bacteria;Proteobacteria;Gammaproteobacteria;Pseudomonadales;Moraxellaceae;Acinetobacter;Acinetobacter calcoaceticus/baumannii	NZ_CP017152
ACBA002.B.00013.C001_03774	ACBA002.B.00013.C001	3593	272	T4P_pilX	T4P	T4P	ACBA002.B.00013.C001_T4P_1	multi_loci	accessory	1.9e-05	22.5	0.8813559999999999	0.191176	17	68	ACBA002.B.00013	Acinetobacter baumannii DU202	Bacteria	Proteobacteria	Bacteria;Proteobacteria;Gammaproteobacteria;Pseudomonadales;Moraxellaceae;Acinetobacter;Acinetobacter calcoaceticus/baumannii	NZ_CP017152
ACBA002.B.00013.C001_03775	ACBA002.B.00013.C001	3594	333	T4P_pilW	T4P	T4P	ACBA002.B.00013.C001_T4P_1	multi_loci	accessory	9.3e-30	101.2	1.0	0.375375	11	135	ACBA002.B.00013	Acinetobacter baumannii DU202	Bacteria	Proteobacteria	Bacteria;Proteobacteria;Gammaproteobacteria;Pseudomonadales;Moraxellaceae;Acinetobacter;Acinetobacter calcoaceticus/baumannii	NZ_CP017152
ACBA002.B.00013.C001_03776	ACBA002.B.00013.C001	3595	184	T4P_pilV	T4P	T4P	ACBA002.B.00013.C001_T4P_1	multi_loci	accessory	3.7e-15	53.7	1.0	0.304348	10	65	ACBA002.B.00013	Acinetobacter baumannii DU202	Bacteria	Proteobacteria	Bacteria;Proteobacteria;Gammaproteobacteria;Pseudomonadales;Moraxellaceae;Acinetobacter;Acinetobacter calcoaceticus/baumannii	NZ_CP017152
ACBA002.B.00013.C001_03777	ACBA002.B.00013.C001	3596	157	T4P_fimT	T4P	T4P	ACBA002.B.00013.C001_T4P_1	multi_loci	accessory	2.5e-20	70.4	0.969697	0.407643	8	71	ACBA002.B.00013	Acinetobacter baumannii DU202	Bacteria	Proteobacteria	Bacteria;Proteobacteria;Gammaproteobacteria;Pseudomonadales;Moraxellaceae;Acinetobacter;Acinetobacter calcoaceticus/baumannii	NZ_CP017152
ACBA002.B.00013.C001_03787	ACBA002.B.00013.C001	3606	144	T4P_pilA	T4P	T4P	ACBA002.B.00013.C001_T4P_1	multi_loci	accessory	1e-21	74.9	0.769231	0.416667	5	64	ACBA002.B.00013	Acinetobacter baumannii DU202	Bacteria	Proteobacteria	Bacteria;Proteobacteria;Gammaproteobacteria;Pseudomonadales;Moraxellaceae;Acinetobacter;Acinetobacter calcoaceticus/baumannii	NZ_CP017152
ACBA002.B.00013.C001_03797	ACBA002.B.00013.C001	3616	721	T4P_pilQ	T4P	T4P	ACBA002.B.00013.C001_T4P_1	multi_loci	mandatory	2.3999999999999997e-59	197.5	0.92973	0.234397	549	717	ACBA002.B.00013	Acinetobacter baumannii DU202	Bacteria	Proteobacteria	Bacteria;Proteobacteria;Gammaproteobacteria;Pseudomonadales;Moraxellaceae;Acinetobacter;Acinetobacter calcoaceticus/baumannii	NZ_CP017152
ACBA002.B.00013.C001_03798	ACBA002.B.00013.C001	3617	175	T4P_pilP	T4P	T4P	ACBA002.B.00013.C001_T4P_1	multi_loci	accessory	4.3999999999999995e-25	86.8	0.978417	0.765714	17	150	ACBA002.B.00013	Acinetobacter baumannii DU202	Bacteria	Proteobacteria	Bacteria;Proteobacteria;Gammaproteobacteria;Pseudomonadales;Moraxellaceae;Acinetobacter;Acinetobacter calcoaceticus/baumannii	NZ_CP017152
ACBA002.B.00013.C001_03799	ACBA002.B.00013.C001	3618	246	T4P_pilO	T4P	T4P	ACBA002.B.00013.C001_T4P_1	multi_loci	mandatory	6.3e-39	131.2	0.973684	0.601626	46	193	ACBA002.B.00013	Acinetobacter baumannii DU202	Bacteria	Proteobacteria	Bacteria;Proteobacteria;Gammaproteobacteria;Pseudomonadales;Moraxellaceae;Acinetobacter;Acinetobacter calcoaceticus/baumannii	NZ_CP017152
ACBA002.B.00013.C001_03800	ACBA002.B.00013.C001	3619	213	T4P_pilN	T4P	T4P	ACBA002.B.00013.C001_T4P_1	multi_loci	mandatory	1e-38	130.6	0.993103	0.666667	4	145	ACBA002.B.00013	Acinetobacter baumannii DU202	Bacteria	Proteobacteria	Bacteria;Proteobacteria;Gammaproteobacteria;Pseudomonadales;Moraxellaceae;Acinetobacter;Acinetobacter calcoaceticus/baumannii	NZ_CP017152
ACBA002.B.00013.C001_03801	ACBA002.B.00013.C001	3620	352	T4P_pilM	T4P	T4P	ACBA002.B.00013.C001_T4P_1	multi_loci	accessory	8.699999999999997e-50	166.8	0.993827	0.4602270000000001	14	175	ACBA002.B.00013	Acinetobacter baumannii DU202	Bacteria	Proteobacteria	Bacteria;Proteobacteria;Gammaproteobacteria;Pseudomonadales;Moraxellaceae;Acinetobacter;Acinetobacter calcoaceticus/baumannii	NZ_CP017152
ACBA002.B.00014.C001_01150	ACBA002.B.00014.C001	1097	379	T2SS_gspL	T2SS	T2SS	ACBA002.B.00014.C001_T2SS_1	multi_loci	accessory	0.00078	16.9	0.950355	0.327177	8	131	ACBA002.B.00014	Acinetobacter baumannii ZW85-1	Bacteria	Proteobacteria	Bacteria;Proteobacteria;Gammaproteobacteria;Pseudomonadales;Moraxellaceae;Acinetobacter;Acinetobacter calcoaceticus/baumannii	NC_023028;NC_023031;NC_019985
ACBA002.B.00014.C001_01151	ACBA002.B.00014.C001	1098	159	T2SS_gspM	T2SS	T2SS	ACBA002.B.00014.C001_T2SS_1	multi_loci	accessory	7.8e-09	33.6	0.962963	0.72327	29	143	ACBA002.B.00014	Acinetobacter baumannii ZW85-1	Bacteria	Proteobacteria	Bacteria;Proteobacteria;Gammaproteobacteria;Pseudomonadales;Moraxellaceae;Acinetobacter;Acinetobacter calcoaceticus/baumannii	NC_023028;NC_023031;NC_019985
ACBA002.B.00014.C001_01881	ACBA002.B.00014.C001	1810	319	T2SS_gspK	T2SS	T2SS	ACBA002.B.00014.C001_T2SS_1	multi_loci	accessory	2.4e-11	41.3	0.966102	0.17868299999999998	9	65	ACBA002.B.00014	Acinetobacter baumannii ZW85-1	Bacteria	Proteobacteria	Bacteria;Proteobacteria;Gammaproteobacteria;Pseudomonadales;Moraxellaceae;Acinetobacter;Acinetobacter calcoaceticus/baumannii	NC_023028;NC_023031;NC_019985
ACBA002.B.00014.C001_01882	ACBA002.B.00014.C001	1811	233	T2SS_gspJ	T2SS	T2SS	ACBA002.B.00014.C001_T2SS_1	multi_loci	accessory	6.2e-13	46.6	0.978261	0.377682	30	117	ACBA002.B.00014	Acinetobacter baumannii ZW85-1	Bacteria	Proteobacteria	Bacteria;Proteobacteria;Gammaproteobacteria;Pseudomonadales;Moraxellaceae;Acinetobacter;Acinetobacter calcoaceticus/baumannii	NC_023028;NC_023031;NC_019985
ACBA002.B.00014.C001_01883	ACBA002.B.00014.C001	1812	126	T2SS_gspI	T2SS	T2SS	ACBA002.B.00014.C001_T2SS_1	multi_loci	accessory	2.5e-14	51.1	0.964286	0.428571	4	57	ACBA002.B.00014	Acinetobacter baumannii ZW85-1	Bacteria	Proteobacteria	Bacteria;Proteobacteria;Gammaproteobacteria;Pseudomonadales;Moraxellaceae;Acinetobacter;Acinetobacter calcoaceticus/baumannii	NC_023028;NC_023031;NC_019985
ACBA002.B.00014.C001_01884	ACBA002.B.00014.C001	1813	184	T2SS_gspH	T2SS	T2SS	ACBA002.B.00014.C001_T2SS_1	multi_loci	accessory	1.4e-11	42.4	0.969697	0.342391	11	73	ACBA002.B.00014	Acinetobacter baumannii ZW85-1	Bacteria	Proteobacteria	Bacteria;Proteobacteria;Gammaproteobacteria;Pseudomonadales;Moraxellaceae;Acinetobacter;Acinetobacter calcoaceticus/baumannii	NC_023028;NC_023031;NC_019985
ACBA002.B.00014.C001_02890	ACBA002.B.00014.C001	2786	496	T2SS_gspE	T2SS	T2SS	ACBA002.B.00014.C001_T2SS_1	multi_loci	mandatory	4.4999999999999963e-191	632.5	0.992891	0.844758	70	488	ACBA002.B.00014	Acinetobacter baumannii ZW85-1	Bacteria	Proteobacteria	Bacteria;Proteobacteria;Gammaproteobacteria;Pseudomonadales;Moraxellaceae;Acinetobacter;Acinetobacter calcoaceticus/baumannii	NC_023028;NC_023031;NC_019985
ACBA002.B.00014.C001_03111	ACBA002.B.00014.C001	3004	193	T2SS_gspG	T2SS	T2SS	ACBA002.B.00014.C001_T2SS_1	multi_loci	mandatory	1.1e-28	96.9	1.0	0.445596	59	144	ACBA002.B.00014	Acinetobacter baumannii ZW85-1	Bacteria	Proteobacteria	Bacteria;Proteobacteria;Gammaproteobacteria;Pseudomonadales;Moraxellaceae;Acinetobacter;Acinetobacter calcoaceticus/baumannii	NC_023028;NC_023031;NC_019985
ACBA002.B.00014.C001_03112	ACBA002.B.00014.C001	3005	401	T2SS_gspF	T2SS	T2SS	ACBA002.B.00014.C001_T2SS_1	multi_loci	mandatory	1.499999999999999e-124	413.0	1.0	0.832918	66	399	ACBA002.B.00014	Acinetobacter baumannii ZW85-1	Bacteria	Proteobacteria	Bacteria;Proteobacteria;Gammaproteobacteria;Pseudomonadales;Moraxellaceae;Acinetobacter;Acinetobacter calcoaceticus/baumannii	NC_023028;NC_023031;NC_019985
ACBA002.B.00014.C001_03209	ACBA002.B.00014.C001	3093	756	T2SS_gspD	T2SS	T2SS	ACBA002.B.00014.C001_T2SS_1	multi_loci	mandatory	8.799999999999997e-65	215.1	0.989362	0.244709	479	663	ACBA002.B.00014	Acinetobacter baumannii ZW85-1	Bacteria	Proteobacteria	Bacteria;Proteobacteria;Gammaproteobacteria;Pseudomonadales;Moraxellaceae;Acinetobacter;Acinetobacter calcoaceticus/baumannii	NC_023028;NC_023031;NC_019985
ACBA002.B.00014.C001_03210	ACBA002.B.00014.C001	3094	278	T2SS_gspC	T2SS	T2SS	ACBA002.B.00014.C001_T2SS_1	multi_loci	mandatory	6.900000000000001e-10	37.0	0.783505	0.251799	68	137	ACBA002.B.00014	Acinetobacter baumannii ZW85-1	Bacteria	Proteobacteria	Bacteria;Proteobacteria;Gammaproteobacteria;Pseudomonadales;Moraxellaceae;Acinetobacter;Acinetobacter calcoaceticus/baumannii	NC_023028;NC_023031;NC_019985
ACBA002.B.00014.C001_03211	ACBA002.B.00014.C001	3095	247	T2SS_gspN	T2SS	T2SS	ACBA002.B.00014.C001_T2SS_1	multi_loci	accessory	1e-07	29.8	0.803571	0.336032	13	95	ACBA002.B.00014	Acinetobacter baumannii ZW85-1	Bacteria	Proteobacteria	Bacteria;Proteobacteria;Gammaproteobacteria;Pseudomonadales;Moraxellaceae;Acinetobacter;Acinetobacter calcoaceticus/baumannii	NC_023028;NC_023031;NC_019985
ACBA002.B.00014.C001_00295	ACBA002.B.00014.C001	280	352	T4P_pilM	T4P	T4P	ACBA002.B.00014.C001_T4P_1	multi_loci	accessory	1.4e-49	165.9	0.993827	0.4602270000000001	14	175	ACBA002.B.00014	Acinetobacter baumannii ZW85-1	Bacteria	Proteobacteria	Bacteria;Proteobacteria;Gammaproteobacteria;Pseudomonadales;Moraxellaceae;Acinetobacter;Acinetobacter calcoaceticus/baumannii	NC_023028;NC_023031;NC_019985
ACBA002.B.00014.C001_00296	ACBA002.B.00014.C001	281	213	T4P_pilN	T4P	T4P	ACBA002.B.00014.C001_T4P_1	multi_loci	mandatory	8.8e-39	130.6	0.993103	0.666667	4	145	ACBA002.B.00014	Acinetobacter baumannii ZW85-1	Bacteria	Proteobacteria	Bacteria;Proteobacteria;Gammaproteobacteria;Pseudomonadales;Moraxellaceae;Acinetobacter;Acinetobacter calcoaceticus/baumannii	NC_023028;NC_023031;NC_019985
ACBA002.B.00014.C001_00297	ACBA002.B.00014.C001	282	246	T4P_pilO	T4P	T4P	ACBA002.B.00014.C001_T4P_1	multi_loci	mandatory	7.8e-39	130.7	0.973684	0.601626	46	193	ACBA002.B.00014	Acinetobacter baumannii ZW85-1	Bacteria	Proteobacteria	Bacteria;Proteobacteria;Gammaproteobacteria;Pseudomonadales;Moraxellaceae;Acinetobacter;Acinetobacter calcoaceticus/baumannii	NC_023028;NC_023031;NC_019985
ACBA002.B.00014.C001_00298	ACBA002.B.00014.C001	283	175	T4P_pilP	T4P	T4P	ACBA002.B.00014.C001_T4P_1	multi_loci	accessory	4.8e-24	83.2	0.978417	0.765714	17	150	ACBA002.B.00014	Acinetobacter baumannii ZW85-1	Bacteria	Proteobacteria	Bacteria;Proteobacteria;Gammaproteobacteria;Pseudomonadales;Moraxellaceae;Acinetobacter;Acinetobacter calcoaceticus/baumannii	NC_023028;NC_023031;NC_019985
ACBA002.B.00014.C001_00299	ACBA002.B.00014.C001	284	721	T4P_pilQ	T4P	T4P	ACBA002.B.00014.C001_T4P_1	multi_loci	mandatory	2.0999999999999995e-59	197.5	0.92973	0.234397	549	717	ACBA002.B.00014	Acinetobacter baumannii ZW85-1	Bacteria	Proteobacteria	Bacteria;Proteobacteria;Gammaproteobacteria;Pseudomonadales;Moraxellaceae;Acinetobacter;Acinetobacter calcoaceticus/baumannii	NC_023028;NC_023031;NC_019985
ACBA002.B.00014.C001_00309	ACBA002.B.00014.C001	294	145	T4P_pilA	T4P	T4P	ACBA002.B.00014.C001_T4P_1	multi_loci	accessory	2.3e-21	73.6	0.8205129999999999	0.441379	5	68	ACBA002.B.00014	Acinetobacter baumannii ZW85-1	Bacteria	Proteobacteria	Bacteria;Proteobacteria;Gammaproteobacteria;Pseudomonadales;Moraxellaceae;Acinetobacter;Acinetobacter calcoaceticus/baumannii	NC_023028;NC_023031;NC_019985
ACBA002.B.00014.C001_00319	ACBA002.B.00014.C001	303	157	T4P_fimT	T4P	T4P	ACBA002.B.00014.C001_T4P_1	multi_loci	accessory	7.299999999999999e-20	68.8	0.969697	0.407643	8	71	ACBA002.B.00014	Acinetobacter baumannii ZW85-1	Bacteria	Proteobacteria	Bacteria;Proteobacteria;Gammaproteobacteria;Pseudomonadales;Moraxellaceae;Acinetobacter;Acinetobacter calcoaceticus/baumannii	NC_023028;NC_023031;NC_019985
ACBA002.B.00014.C001_00320	ACBA002.B.00014.C001	304	184	T4P_pilV	T4P	T4P	ACBA002.B.00014.C001_T4P_1	multi_loci	accessory	3.2e-15	53.7	1.0	0.304348	10	65	ACBA002.B.00014	Acinetobacter baumannii ZW85-1	Bacteria	Proteobacteria	Bacteria;Proteobacteria;Gammaproteobacteria;Pseudomonadales;Moraxellaceae;Acinetobacter;Acinetobacter calcoaceticus/baumannii	NC_023028;NC_023031;NC_019985
ACBA002.B.00014.C001_00321	ACBA002.B.00014.C001	305	333	T4P_pilW	T4P	T4P	ACBA002.B.00014.C001_T4P_1	multi_loci	accessory	7.699999999999998e-30	101.2	1.0	0.375375	11	135	ACBA002.B.00014	Acinetobacter baumannii ZW85-1	Bacteria	Proteobacteria	Bacteria;Proteobacteria;Gammaproteobacteria;Pseudomonadales;Moraxellaceae;Acinetobacter;Acinetobacter calcoaceticus/baumannii	NC_023028;NC_023031;NC_019985
ACBA002.B.00014.C001_00322	ACBA002.B.00014.C001	306	272	T4P_pilX	T4P	T4P	ACBA002.B.00014.C001_T4P_1	multi_loci	accessory	1.7e-05	22.5	0.8813559999999999	0.191176	17	68	ACBA002.B.00014	Acinetobacter baumannii ZW85-1	Bacteria	Proteobacteria	Bacteria;Proteobacteria;Gammaproteobacteria;Pseudomonadales;Moraxellaceae;Acinetobacter;Acinetobacter calcoaceticus/baumannii	NC_023028;NC_023031;NC_019985
ACBA002.B.00014.C001_00323	ACBA002.B.00014.C001	307	1284	T4P_pilY	T4P	T4P	ACBA002.B.00014.C001_T4P_1	multi_loci	accessory	3.5e-62	208.3	0.959559	0.548287	460	1163	ACBA002.B.00014	Acinetobacter baumannii ZW85-1	Bacteria	Proteobacteria	Bacteria;Proteobacteria;Gammaproteobacteria;Pseudomonadales;Moraxellaceae;Acinetobacter;Acinetobacter calcoaceticus/baumannii	NC_023028;NC_023031;NC_019985
ACBA002.B.00014.C001_00324	ACBA002.B.00014.C001	308	160	T4P_pilE	T4P	T4P	ACBA002.B.00014.C001_T4P_1	multi_loci	mandatory	3.3e-20	70.1	0.924242	0.4125	11	76	ACBA002.B.00014	Acinetobacter baumannii ZW85-1	Bacteria	Proteobacteria	Bacteria;Proteobacteria;Gammaproteobacteria;Pseudomonadales;Moraxellaceae;Acinetobacter;Acinetobacter calcoaceticus/baumannii	NC_023028;NC_023031;NC_019985
ACBA002.B.00014.C001_00325	ACBA002.B.00014.C001	309	141	T4P_pilE	T4P	T4P	ACBA002.B.00014.C001_T4P_1	multi_loci	mandatory	1.3e-20	71.4	0.848485	0.425532	3	62	ACBA002.B.00014	Acinetobacter baumannii ZW85-1	Bacteria	Proteobacteria	Bacteria;Proteobacteria;Gammaproteobacteria;Pseudomonadales;Moraxellaceae;Acinetobacter;Acinetobacter calcoaceticus/baumannii	NC_023028;NC_023031;NC_019985
ACBA002.B.00014.C001_02657	ACBA002.B.00014.C001	2571	345	T4P_pilT	T4P	T4P	ACBA002.B.00014.C001_T4P_1	multi_loci	mandatory	1.799999999999999e-182	603.5	1.0	0.988406	2	342	ACBA002.B.00014	Acinetobacter baumannii ZW85-1	Bacteria	Proteobacteria	Bacteria;Proteobacteria;Gammaproteobacteria;Pseudomonadales;Moraxellaceae;Acinetobacter;Acinetobacter calcoaceticus/baumannii	NC_023028;NC_023031;NC_019985
ACBA002.B.00014.C001_02658	ACBA002.B.00014.C001	2572	372	T4P_pilU	T4P	T4P	ACBA002.B.00014.C001_T4P_1	multi_loci	accessory	2.1999999999999988e-176	583.2	0.997076	0.919355	3	344	ACBA002.B.00014	Acinetobacter baumannii ZW85-1	Bacteria	Proteobacteria	Bacteria;Proteobacteria;Gammaproteobacteria;Pseudomonadales;Moraxellaceae;Acinetobacter;Acinetobacter calcoaceticus/baumannii	NC_023028;NC_023031;NC_019985
ACBA002.B.00014.C001_03151	ACBA002.B.00014.C001	3041	570	T4P_pilB	T4P	T4P	ACBA002.B.00014.C001_T4P_1	multi_loci	mandatory	3.799999999999998e-179	593.1	0.942857	0.698246	169	566	ACBA002.B.00014	Acinetobacter baumannii ZW85-1	Bacteria	Proteobacteria	Bacteria;Proteobacteria;Gammaproteobacteria;Pseudomonadales;Moraxellaceae;Acinetobacter;Acinetobacter calcoaceticus/baumannii	NC_023028;NC_023031;NC_019985
ACBA002.B.00014.C001_03152	ACBA002.B.00014.C001	3042	408	T4P_pilC	T4P	T4P	ACBA002.B.00014.C001_T4P_1	multi_loci	mandatory	1.699999999999999e-131	435.7	0.997015	0.8210780000000001	71	405	ACBA002.B.00014	Acinetobacter baumannii ZW85-1	Bacteria	Proteobacteria	Bacteria;Proteobacteria;Gammaproteobacteria;Pseudomonadales;Moraxellaceae;Acinetobacter;Acinetobacter calcoaceticus/baumannii	NC_023028;NC_023031;NC_019985
ACBA002.B.00014.C001_03153	ACBA002.B.00014.C001	3043	286	T4P_pilD	T4P	T4P	ACBA002.B.00014.C001_T4P_1	multi_loci	mandatory	2.0999999999999996e-80	267.0	1.0	0.835664	32	270	ACBA002.B.00014	Acinetobacter baumannii ZW85-1	Bacteria	Proteobacteria	Bacteria;Proteobacteria;Gammaproteobacteria;Pseudomonadales;Moraxellaceae;Acinetobacter;Acinetobacter calcoaceticus/baumannii	NC_023028;NC_023031;NC_019985
ACBA002.B.00015.C001_00582	ACBA002.B.00015.C001	569	193	T2SS_gspG	T2SS	T2SS	ACBA002.B.00015.C001_T2SS_1	multi_loci	mandatory	1.1999999999999999e-28	96.9	1.0	0.445596	59	144	ACBA002.B.00015	Acinetobacter baumannii	Bacteria	Proteobacteria	Bacteria;Proteobacteria;Gammaproteobacteria;Pseudomonadales;Moraxellaceae;Acinetobacter;Acinetobacter calcoaceticus/baumannii	NZ_CP007535
ACBA002.B.00015.C001_00583	ACBA002.B.00015.C001	570	401	T2SS_gspF	T2SS	T2SS	ACBA002.B.00015.C001_T2SS_1	multi_loci	mandatory	1.5999999999999994e-124	413.0	1.0	0.832918	66	399	ACBA002.B.00015	Acinetobacter baumannii	Bacteria	Proteobacteria	Bacteria;Proteobacteria;Gammaproteobacteria;Pseudomonadales;Moraxellaceae;Acinetobacter;Acinetobacter calcoaceticus/baumannii	NZ_CP007535
ACBA002.B.00015.C001_02405	ACBA002.B.00015.C001	2339	319	T2SS_gspK	T2SS	T2SS	ACBA002.B.00015.C001_T2SS_1	multi_loci	accessory	5.1000000000000005e-11	40.3	0.966102	0.17868299999999998	9	65	ACBA002.B.00015	Acinetobacter baumannii	Bacteria	Proteobacteria	Bacteria;Proteobacteria;Gammaproteobacteria;Pseudomonadales;Moraxellaceae;Acinetobacter;Acinetobacter calcoaceticus/baumannii	NZ_CP007535
ACBA002.B.00015.C001_02406	ACBA002.B.00015.C001	2340	233	T2SS_gspJ	T2SS	T2SS	ACBA002.B.00015.C001_T2SS_1	multi_loci	accessory	4.2e-13	47.3	0.978261	0.377682	30	117	ACBA002.B.00015	Acinetobacter baumannii	Bacteria	Proteobacteria	Bacteria;Proteobacteria;Gammaproteobacteria;Pseudomonadales;Moraxellaceae;Acinetobacter;Acinetobacter calcoaceticus/baumannii	NZ_CP007535
ACBA002.B.00015.C001_02407	ACBA002.B.00015.C001	2341	126	T2SS_gspI	T2SS	T2SS	ACBA002.B.00015.C001_T2SS_1	multi_loci	accessory	2.7000000000000005e-14	51.1	0.964286	0.428571	4	57	ACBA002.B.00015	Acinetobacter baumannii	Bacteria	Proteobacteria	Bacteria;Proteobacteria;Gammaproteobacteria;Pseudomonadales;Moraxellaceae;Acinetobacter;Acinetobacter calcoaceticus/baumannii	NZ_CP007535
ACBA002.B.00015.C001_02408	ACBA002.B.00015.C001	2342	184	T2SS_gspH	T2SS	T2SS	ACBA002.B.00015.C001_T2SS_1	multi_loci	accessory	1.5e-11	42.4	0.969697	0.342391	11	73	ACBA002.B.00015	Acinetobacter baumannii	Bacteria	Proteobacteria	Bacteria;Proteobacteria;Gammaproteobacteria;Pseudomonadales;Moraxellaceae;Acinetobacter;Acinetobacter calcoaceticus/baumannii	NZ_CP007535
ACBA002.B.00015.C001_03412	ACBA002.B.00015.C001	3330	247	T2SS_gspN	T2SS	T2SS	ACBA002.B.00015.C001_T2SS_1	multi_loci	accessory	1.1e-07	29.8	0.803571	0.336032	13	95	ACBA002.B.00015	Acinetobacter baumannii	Bacteria	Proteobacteria	Bacteria;Proteobacteria;Gammaproteobacteria;Pseudomonadales;Moraxellaceae;Acinetobacter;Acinetobacter calcoaceticus/baumannii	NZ_CP007535
ACBA002.B.00015.C001_03413	ACBA002.B.00015.C001	3331	278	T2SS_gspC	T2SS	T2SS	ACBA002.B.00015.C001_T2SS_1	multi_loci	mandatory	4.3e-10	37.8	0.783505	0.251799	68	137	ACBA002.B.00015	Acinetobacter baumannii	Bacteria	Proteobacteria	Bacteria;Proteobacteria;Gammaproteobacteria;Pseudomonadales;Moraxellaceae;Acinetobacter;Acinetobacter calcoaceticus/baumannii	NZ_CP007535
ACBA002.B.00015.C001_03414	ACBA002.B.00015.C001	3332	758	T2SS_gspD	T2SS	T2SS	ACBA002.B.00015.C001_T2SS_1	multi_loci	mandatory	8.699999999999997e-65	215.2	0.989362	0.244063	481	665	ACBA002.B.00015	Acinetobacter baumannii	Bacteria	Proteobacteria	Bacteria;Proteobacteria;Gammaproteobacteria;Pseudomonadales;Moraxellaceae;Acinetobacter;Acinetobacter calcoaceticus/baumannii	NZ_CP007535
ACBA002.B.00015.C001_03524	ACBA002.B.00015.C001	3436	496	T2SS_gspE	T2SS	T2SS	ACBA002.B.00015.C001_T2SS_1	multi_loci	mandatory	8.799999999999992e-191	631.6	0.992891	0.844758	70	488	ACBA002.B.00015	Acinetobacter baumannii	Bacteria	Proteobacteria	Bacteria;Proteobacteria;Gammaproteobacteria;Pseudomonadales;Moraxellaceae;Acinetobacter;Acinetobacter calcoaceticus/baumannii	NZ_CP007535
ACBA002.B.00015.C001_00622	ACBA002.B.00015.C001	606	570	T4P_pilB	T4P	T4P	ACBA002.B.00015.C001_T4P_1	multi_loci	mandatory	3.0999999999999975e-179	593.4	0.942857	0.698246	169	566	ACBA002.B.00015	Acinetobacter baumannii	Bacteria	Proteobacteria	Bacteria;Proteobacteria;Gammaproteobacteria;Pseudomonadales;Moraxellaceae;Acinetobacter;Acinetobacter calcoaceticus/baumannii	NZ_CP007535
ACBA002.B.00015.C001_00623	ACBA002.B.00015.C001	607	408	T4P_pilC	T4P	T4P	ACBA002.B.00015.C001_T4P_1	multi_loci	mandatory	1.799999999999999e-131	435.7	0.997015	0.8210780000000001	71	405	ACBA002.B.00015	Acinetobacter baumannii	Bacteria	Proteobacteria	Bacteria;Proteobacteria;Gammaproteobacteria;Pseudomonadales;Moraxellaceae;Acinetobacter;Acinetobacter calcoaceticus/baumannii	NZ_CP007535
ACBA002.B.00015.C001_00624	ACBA002.B.00015.C001	608	286	T4P_pilD	T4P	T4P	ACBA002.B.00015.C001_T4P_1	multi_loci	mandatory	6.099999999999997e-80	265.6	1.0	0.835664	32	270	ACBA002.B.00015	Acinetobacter baumannii	Bacteria	Proteobacteria	Bacteria;Proteobacteria;Gammaproteobacteria;Pseudomonadales;Moraxellaceae;Acinetobacter;Acinetobacter calcoaceticus/baumannii	NZ_CP007535
ACBA002.B.00015.C001_02000	ACBA002.B.00015.C001	1946	352	T4P_pilM	T4P	T4P	ACBA002.B.00015.C001_T4P_1	multi_loci	accessory	9.6e-50	166.5	0.993827	0.4602270000000001	14	175	ACBA002.B.00015	Acinetobacter baumannii	Bacteria	Proteobacteria	Bacteria;Proteobacteria;Gammaproteobacteria;Pseudomonadales;Moraxellaceae;Acinetobacter;Acinetobacter calcoaceticus/baumannii	NZ_CP007535
ACBA002.B.00015.C001_02001	ACBA002.B.00015.C001	1947	213	T4P_pilN	T4P	T4P	ACBA002.B.00015.C001_T4P_1	multi_loci	mandatory	9.3e-39	130.6	0.993103	0.666667	4	145	ACBA002.B.00015	Acinetobacter baumannii	Bacteria	Proteobacteria	Bacteria;Proteobacteria;Gammaproteobacteria;Pseudomonadales;Moraxellaceae;Acinetobacter;Acinetobacter calcoaceticus/baumannii	NZ_CP007535
ACBA002.B.00015.C001_02002	ACBA002.B.00015.C001	1948	246	T4P_pilO	T4P	T4P	ACBA002.B.00015.C001_T4P_1	multi_loci	mandatory	8.2e-39	130.7	0.973684	0.601626	46	193	ACBA002.B.00015	Acinetobacter baumannii	Bacteria	Proteobacteria	Bacteria;Proteobacteria;Gammaproteobacteria;Pseudomonadales;Moraxellaceae;Acinetobacter;Acinetobacter calcoaceticus/baumannii	NZ_CP007535
ACBA002.B.00015.C001_02003	ACBA002.B.00015.C001	1949	175	T4P_pilP	T4P	T4P	ACBA002.B.00015.C001_T4P_1	multi_loci	accessory	4e-25	86.8	0.978417	0.765714	17	150	ACBA002.B.00015	Acinetobacter baumannii	Bacteria	Proteobacteria	Bacteria;Proteobacteria;Gammaproteobacteria;Pseudomonadales;Moraxellaceae;Acinetobacter;Acinetobacter calcoaceticus/baumannii	NZ_CP007535
ACBA002.B.00015.C001_02004	ACBA002.B.00015.C001	1950	721	T4P_pilQ	T4P	T4P	ACBA002.B.00015.C001_T4P_1	multi_loci	mandatory	2.2e-59	197.5	0.92973	0.234397	549	717	ACBA002.B.00015	Acinetobacter baumannii	Bacteria	Proteobacteria	Bacteria;Proteobacteria;Gammaproteobacteria;Pseudomonadales;Moraxellaceae;Acinetobacter;Acinetobacter calcoaceticus/baumannii	NZ_CP007535
ACBA002.B.00015.C001_02024	ACBA002.B.00015.C001	1969	157	T4P_fimT	T4P	T4P	ACBA002.B.00015.C001_T4P_1	multi_loci	accessory	2.3e-20	70.4	0.969697	0.407643	8	71	ACBA002.B.00015	Acinetobacter baumannii	Bacteria	Proteobacteria	Bacteria;Proteobacteria;Gammaproteobacteria;Pseudomonadales;Moraxellaceae;Acinetobacter;Acinetobacter calcoaceticus/baumannii	NZ_CP007535
ACBA002.B.00015.C001_02025	ACBA002.B.00015.C001	1970	184	T4P_pilV	T4P	T4P	ACBA002.B.00015.C001_T4P_1	multi_loci	accessory	3.4e-15	53.7	1.0	0.304348	10	65	ACBA002.B.00015	Acinetobacter baumannii	Bacteria	Proteobacteria	Bacteria;Proteobacteria;Gammaproteobacteria;Pseudomonadales;Moraxellaceae;Acinetobacter;Acinetobacter calcoaceticus/baumannii	NZ_CP007535
ACBA002.B.00015.C001_02026	ACBA002.B.00015.C001	1971	333	T4P_pilW	T4P	T4P	ACBA002.B.00015.C001_T4P_1	multi_loci	accessory	8.500000000000001e-30	101.2	1.0	0.375375	11	135	ACBA002.B.00015	Acinetobacter baumannii	Bacteria	Proteobacteria	Bacteria;Proteobacteria;Gammaproteobacteria;Pseudomonadales;Moraxellaceae;Acinetobacter;Acinetobacter calcoaceticus/baumannii	NZ_CP007535
ACBA002.B.00015.C001_02027	ACBA002.B.00015.C001	1972	272	T4P_pilX	T4P	T4P	ACBA002.B.00015.C001_T4P_1	multi_loci	accessory	1.8e-05	22.5	0.8813559999999999	0.191176	17	68	ACBA002.B.00015	Acinetobacter baumannii	Bacteria	Proteobacteria	Bacteria;Proteobacteria;Gammaproteobacteria;Pseudomonadales;Moraxellaceae;Acinetobacter;Acinetobacter calcoaceticus/baumannii	NZ_CP007535
ACBA002.B.00015.C001_02028	ACBA002.B.00015.C001	1973	1284	T4P_pilY	T4P	T4P	ACBA002.B.00015.C001_T4P_1	multi_loci	accessory	6.399999999999998e-62	207.5	0.959559	0.548287	460	1163	ACBA002.B.00015	Acinetobacter baumannii	Bacteria	Proteobacteria	Bacteria;Proteobacteria;Gammaproteobacteria;Pseudomonadales;Moraxellaceae;Acinetobacter;Acinetobacter calcoaceticus/baumannii	NZ_CP007535
ACBA002.B.00015.C001_02029	ACBA002.B.00015.C001	1974	160	T4P_pilE	T4P	T4P	ACBA002.B.00015.C001_T4P_1	multi_loci	mandatory	3.4e-20	70.1	0.924242	0.4125	11	76	ACBA002.B.00015	Acinetobacter baumannii	Bacteria	Proteobacteria	Bacteria;Proteobacteria;Gammaproteobacteria;Pseudomonadales;Moraxellaceae;Acinetobacter;Acinetobacter calcoaceticus/baumannii	NZ_CP007535
ACBA002.B.00015.C001_02030	ACBA002.B.00015.C001	1975	141	T4P_pilA	T4P	T4P	ACBA002.B.00015.C001_T4P_1	multi_loci	accessory	2.4e-21	73.6	0.8205129999999999	0.460993	4	68	ACBA002.B.00015	Acinetobacter baumannii	Bacteria	Proteobacteria	Bacteria;Proteobacteria;Gammaproteobacteria;Pseudomonadales;Moraxellaceae;Acinetobacter;Acinetobacter calcoaceticus/baumannii	NZ_CP007535
ACBA002.B.00015.C001_02323	ACBA002.B.00015.C001	2259	372	T4P_pilU	T4P	T4P	ACBA002.B.00015.C001_T4P_1	multi_loci	accessory	2.4999999999999986e-176	583.1	0.997076	0.919355	3	344	ACBA002.B.00015	Acinetobacter baumannii	Bacteria	Proteobacteria	Bacteria;Proteobacteria;Gammaproteobacteria;Pseudomonadales;Moraxellaceae;Acinetobacter;Acinetobacter calcoaceticus/baumannii	NZ_CP007535
ACBA002.B.00015.C001_02324	ACBA002.B.00015.C001	2260	345	T4P_pilT	T4P	T4P	ACBA002.B.00015.C001_T4P_1	multi_loci	mandatory	1.8999999999999988e-182	603.5	1.0	0.988406	2	342	ACBA002.B.00015	Acinetobacter baumannii	Bacteria	Proteobacteria	Bacteria;Proteobacteria;Gammaproteobacteria;Pseudomonadales;Moraxellaceae;Acinetobacter;Acinetobacter calcoaceticus/baumannii	NZ_CP007535
ACBA002.B.00016.C001_00705	ACBA002.B.00016.C001	674	247	T2SS_gspN	T2SS	T2SS	ACBA002.B.00016.C001_T2SS_1	multi_loci	accessory	1.1e-07	29.8	0.803571	0.336032	13	95	ACBA002.B.00016	Acinetobacter baumannii	Bacteria	Proteobacteria	Bacteria;Proteobacteria;Gammaproteobacteria;Pseudomonadales;Moraxellaceae;Acinetobacter;Acinetobacter calcoaceticus/baumannii	NZ_CP009256
ACBA002.B.00016.C001_00706	ACBA002.B.00016.C001	675	278	T2SS_gspC	T2SS	T2SS	ACBA002.B.00016.C001_T2SS_1	multi_loci	mandatory	5.200000000000001e-10	37.5	0.783505	0.251799	68	137	ACBA002.B.00016	Acinetobacter baumannii	Bacteria	Proteobacteria	Bacteria;Proteobacteria;Gammaproteobacteria;Pseudomonadales;Moraxellaceae;Acinetobacter;Acinetobacter calcoaceticus/baumannii	NZ_CP009256
ACBA002.B.00016.C001_00707	ACBA002.B.00016.C001	676	756	T2SS_gspD	T2SS	T2SS	ACBA002.B.00016.C001_T2SS_1	multi_loci	mandatory	6.099999999999997e-64	212.4	0.989362	0.244709	479	663	ACBA002.B.00016	Acinetobacter baumannii	Bacteria	Proteobacteria	Bacteria;Proteobacteria;Gammaproteobacteria;Pseudomonadales;Moraxellaceae;Acinetobacter;Acinetobacter calcoaceticus/baumannii	NZ_CP009256
ACBA002.B.00016.C001_00817	ACBA002.B.00016.C001	778	401	T2SS_gspF	T2SS	T2SS	ACBA002.B.00016.C001_T2SS_1	multi_loci	mandatory	5.399999999999999e-124	411.2	1.0	0.832918	66	399	ACBA002.B.00016	Acinetobacter baumannii	Bacteria	Proteobacteria	Bacteria;Proteobacteria;Gammaproteobacteria;Pseudomonadales;Moraxellaceae;Acinetobacter;Acinetobacter calcoaceticus/baumannii	NZ_CP009256
ACBA002.B.00016.C001_00818	ACBA002.B.00016.C001	779	193	T2SS_gspG	T2SS	T2SS	ACBA002.B.00016.C001_T2SS_1	multi_loci	mandatory	1.1999999999999999e-28	96.9	1.0	0.445596	59	144	ACBA002.B.00016	Acinetobacter baumannii	Bacteria	Proteobacteria	Bacteria;Proteobacteria;Gammaproteobacteria;Pseudomonadales;Moraxellaceae;Acinetobacter;Acinetobacter calcoaceticus/baumannii	NZ_CP009256
ACBA002.B.00016.C001_01045	ACBA002.B.00016.C001	1002	496	T2SS_gspE	T2SS	T2SS	ACBA002.B.00016.C001_T2SS_1	multi_loci	mandatory	4.599999999999996e-191	632.5	0.992891	0.844758	70	488	ACBA002.B.00016	Acinetobacter baumannii	Bacteria	Proteobacteria	Bacteria;Proteobacteria;Gammaproteobacteria;Pseudomonadales;Moraxellaceae;Acinetobacter;Acinetobacter calcoaceticus/baumannii	NZ_CP009256
ACBA002.B.00016.C001_01939	ACBA002.B.00016.C001	1866	184	T2SS_gspH	T2SS	T2SS	ACBA002.B.00016.C001_T2SS_1	multi_loci	accessory	1.5e-11	42.4	0.969697	0.342391	11	73	ACBA002.B.00016	Acinetobacter baumannii	Bacteria	Proteobacteria	Bacteria;Proteobacteria;Gammaproteobacteria;Pseudomonadales;Moraxellaceae;Acinetobacter;Acinetobacter calcoaceticus/baumannii	NZ_CP009256
ACBA002.B.00016.C001_01940	ACBA002.B.00016.C001	1867	126	T2SS_gspI	T2SS	T2SS	ACBA002.B.00016.C001_T2SS_1	multi_loci	accessory	1.9e-14	51.6	0.964286	0.428571	4	57	ACBA002.B.00016	Acinetobacter baumannii	Bacteria	Proteobacteria	Bacteria;Proteobacteria;Gammaproteobacteria;Pseudomonadales;Moraxellaceae;Acinetobacter;Acinetobacter calcoaceticus/baumannii	NZ_CP009256
ACBA002.B.00016.C001_01941	ACBA002.B.00016.C001	1868	233	T2SS_gspJ	T2SS	T2SS	ACBA002.B.00016.C001_T2SS_1	multi_loci	accessory	4.1e-13	47.3	0.978261	0.377682	30	117	ACBA002.B.00016	Acinetobacter baumannii	Bacteria	Proteobacteria	Bacteria;Proteobacteria;Gammaproteobacteria;Pseudomonadales;Moraxellaceae;Acinetobacter;Acinetobacter calcoaceticus/baumannii	NZ_CP009256
ACBA002.B.00016.C001_01942	ACBA002.B.00016.C001	1869	319	T2SS_gspK	T2SS	T2SS	ACBA002.B.00016.C001_T2SS_1	multi_loci	accessory	5e-11	40.3	0.966102	0.17868299999999998	9	65	ACBA002.B.00016	Acinetobacter baumannii	Bacteria	Proteobacteria	Bacteria;Proteobacteria;Gammaproteobacteria;Pseudomonadales;Moraxellaceae;Acinetobacter;Acinetobacter calcoaceticus/baumannii	NZ_CP009256
ACBA002.B.00016.C001_02748	ACBA002.B.00016.C001	2661	159	T2SS_gspM	T2SS	T2SS	ACBA002.B.00016.C001_T2SS_1	multi_loci	accessory	7.7e-09	33.7	0.962963	0.72327	29	143	ACBA002.B.00016	Acinetobacter baumannii	Bacteria	Proteobacteria	Bacteria;Proteobacteria;Gammaproteobacteria;Pseudomonadales;Moraxellaceae;Acinetobacter;Acinetobacter calcoaceticus/baumannii	NZ_CP009256
ACBA002.B.00016.C001_02749	ACBA002.B.00016.C001	2662	379	T2SS_gspL	T2SS	T2SS	ACBA002.B.00016.C001_T2SS_1	multi_loci	accessory	0.0008	16.9	0.950355	0.327177	8	131	ACBA002.B.00016	Acinetobacter baumannii	Bacteria	Proteobacteria	Bacteria;Proteobacteria;Gammaproteobacteria;Pseudomonadales;Moraxellaceae;Acinetobacter;Acinetobacter calcoaceticus/baumannii	NZ_CP009256
ACBA002.B.00016.C001_00115	ACBA002.B.00016.C001	111	141	T4P_pilE	T4P	T4P	ACBA002.B.00016.C001_T4P_1	multi_loci	mandatory	6e-21	72.5	0.848485	0.425532	3	62	ACBA002.B.00016	Acinetobacter baumannii	Bacteria	Proteobacteria	Bacteria;Proteobacteria;Gammaproteobacteria;Pseudomonadales;Moraxellaceae;Acinetobacter;Acinetobacter calcoaceticus/baumannii	NZ_CP009256
ACBA002.B.00016.C001_00116	ACBA002.B.00016.C001	112	160	T4P_pilE	T4P	T4P	ACBA002.B.00016.C001_T4P_1	multi_loci	mandatory	3.1e-19	67.0	0.924242	0.4125	11	76	ACBA002.B.00016	Acinetobacter baumannii	Bacteria	Proteobacteria	Bacteria;Proteobacteria;Gammaproteobacteria;Pseudomonadales;Moraxellaceae;Acinetobacter;Acinetobacter calcoaceticus/baumannii	NZ_CP009256
ACBA002.B.00016.C001_00117	ACBA002.B.00016.C001	113	1284	T4P_pilY	T4P	T4P	ACBA002.B.00016.C001_T4P_1	multi_loci	accessory	3.199999999999999e-62	208.5	0.959559	0.548287	460	1163	ACBA002.B.00016	Acinetobacter baumannii	Bacteria	Proteobacteria	Bacteria;Proteobacteria;Gammaproteobacteria;Pseudomonadales;Moraxellaceae;Acinetobacter;Acinetobacter calcoaceticus/baumannii	NZ_CP009256
ACBA002.B.00016.C001_00118	ACBA002.B.00016.C001	114	272	T4P_pilX	T4P	T4P	ACBA002.B.00016.C001_T4P_1	multi_loci	accessory	1.7e-05	22.5	0.8813559999999999	0.191176	17	68	ACBA002.B.00016	Acinetobacter baumannii	Bacteria	Proteobacteria	Bacteria;Proteobacteria;Gammaproteobacteria;Pseudomonadales;Moraxellaceae;Acinetobacter;Acinetobacter calcoaceticus/baumannii	NZ_CP009256
ACBA002.B.00016.C001_00119	ACBA002.B.00016.C001	115	333	T4P_pilW	T4P	T4P	ACBA002.B.00016.C001_T4P_1	multi_loci	accessory	1.7e-30	103.4	1.0	0.375375	11	135	ACBA002.B.00016	Acinetobacter baumannii	Bacteria	Proteobacteria	Bacteria;Proteobacteria;Gammaproteobacteria;Pseudomonadales;Moraxellaceae;Acinetobacter;Acinetobacter calcoaceticus/baumannii	NZ_CP009256
ACBA002.B.00016.C001_00120	ACBA002.B.00016.C001	116	184	T4P_pilV	T4P	T4P	ACBA002.B.00016.C001_T4P_1	multi_loci	accessory	3.3e-15	53.7	1.0	0.304348	10	65	ACBA002.B.00016	Acinetobacter baumannii	Bacteria	Proteobacteria	Bacteria;Proteobacteria;Gammaproteobacteria;Pseudomonadales;Moraxellaceae;Acinetobacter;Acinetobacter calcoaceticus/baumannii	NZ_CP009256
ACBA002.B.00016.C001_00121	ACBA002.B.00016.C001	117	157	T4P_fimT	T4P	T4P	ACBA002.B.00016.C001_T4P_1	multi_loci	accessory	2.2e-20	70.4	0.969697	0.407643	8	71	ACBA002.B.00016	Acinetobacter baumannii	Bacteria	Proteobacteria	Bacteria;Proteobacteria;Gammaproteobacteria;Pseudomonadales;Moraxellaceae;Acinetobacter;Acinetobacter calcoaceticus/baumannii	NZ_CP009256
ACBA002.B.00016.C001_00141	ACBA002.B.00016.C001	137	721	T4P_pilQ	T4P	T4P	ACBA002.B.00016.C001_T4P_1	multi_loci	mandatory	2.0999999999999995e-59	197.5	0.92973	0.234397	549	717	ACBA002.B.00016	Acinetobacter baumannii	Bacteria	Proteobacteria	Bacteria;Proteobacteria;Gammaproteobacteria;Pseudomonadales;Moraxellaceae;Acinetobacter;Acinetobacter calcoaceticus/baumannii	NZ_CP009256
ACBA002.B.00016.C001_00142	ACBA002.B.00016.C001	138	175	T4P_pilP	T4P	T4P	ACBA002.B.00016.C001_T4P_1	multi_loci	accessory	3.9e-25	86.8	0.978417	0.765714	17	150	ACBA002.B.00016	Acinetobacter baumannii	Bacteria	Proteobacteria	Bacteria;Proteobacteria;Gammaproteobacteria;Pseudomonadales;Moraxellaceae;Acinetobacter;Acinetobacter calcoaceticus/baumannii	NZ_CP009256
ACBA002.B.00016.C001_00143	ACBA002.B.00016.C001	139	246	T4P_pilO	T4P	T4P	ACBA002.B.00016.C001_T4P_1	multi_loci	mandatory	5.6e-39	131.2	0.973684	0.601626	46	193	ACBA002.B.00016	Acinetobacter baumannii	Bacteria	Proteobacteria	Bacteria;Proteobacteria;Gammaproteobacteria;Pseudomonadales;Moraxellaceae;Acinetobacter;Acinetobacter calcoaceticus/baumannii	NZ_CP009256
ACBA002.B.00016.C001_00144	ACBA002.B.00016.C001	140	213	T4P_pilN	T4P	T4P	ACBA002.B.00016.C001_T4P_1	multi_loci	mandatory	3.399999999999999e-39	132.0	0.993103	0.666667	4	145	ACBA002.B.00016	Acinetobacter baumannii	Bacteria	Proteobacteria	Bacteria;Proteobacteria;Gammaproteobacteria;Pseudomonadales;Moraxellaceae;Acinetobacter;Acinetobacter calcoaceticus/baumannii	NZ_CP009256
ACBA002.B.00016.C001_00145	ACBA002.B.00016.C001	141	352	T4P_pilM	T4P	T4P	ACBA002.B.00016.C001_T4P_1	multi_loci	accessory	9.399999999999999e-50	166.5	0.993827	0.4602270000000001	14	175	ACBA002.B.00016	Acinetobacter baumannii	Bacteria	Proteobacteria	Bacteria;Proteobacteria;Gammaproteobacteria;Pseudomonadales;Moraxellaceae;Acinetobacter;Acinetobacter calcoaceticus/baumannii	NZ_CP009256
ACBA002.B.00016.C001_00776	ACBA002.B.00016.C001	740	286	T4P_pilD	T4P	T4P	ACBA002.B.00016.C001_T4P_1	multi_loci	mandatory	9.499999999999999e-80	264.9	1.0	0.835664	32	270	ACBA002.B.00016	Acinetobacter baumannii	Bacteria	Proteobacteria	Bacteria;Proteobacteria;Gammaproteobacteria;Pseudomonadales;Moraxellaceae;Acinetobacter;Acinetobacter calcoaceticus/baumannii	NZ_CP009256
ACBA002.B.00016.C001_00777	ACBA002.B.00016.C001	741	408	T4P_pilC	T4P	T4P	ACBA002.B.00016.C001_T4P_1	multi_loci	mandatory	1.799999999999999e-131	435.7	0.997015	0.8210780000000001	71	405	ACBA002.B.00016	Acinetobacter baumannii	Bacteria	Proteobacteria	Bacteria;Proteobacteria;Gammaproteobacteria;Pseudomonadales;Moraxellaceae;Acinetobacter;Acinetobacter calcoaceticus/baumannii	NZ_CP009256
ACBA002.B.00016.C001_00778	ACBA002.B.00016.C001	742	570	T4P_pilB	T4P	T4P	ACBA002.B.00016.C001_T4P_1	multi_loci	mandatory	2.599999999999998e-179	593.6	0.942857	0.698246	169	566	ACBA002.B.00016	Acinetobacter baumannii	Bacteria	Proteobacteria	Bacteria;Proteobacteria;Gammaproteobacteria;Pseudomonadales;Moraxellaceae;Acinetobacter;Acinetobacter calcoaceticus/baumannii	NZ_CP009256
ACBA002.B.00016.C001_01279	ACBA002.B.00016.C001	1220	372	T4P_pilU	T4P	T4P	ACBA002.B.00016.C001_T4P_1	multi_loci	accessory	2.599999999999998e-175	579.7	0.997076	0.919355	3	344	ACBA002.B.00016	Acinetobacter baumannii	Bacteria	Proteobacteria	Bacteria;Proteobacteria;Gammaproteobacteria;Pseudomonadales;Moraxellaceae;Acinetobacter;Acinetobacter calcoaceticus/baumannii	NZ_CP009256
ACBA002.B.00016.C001_01280	ACBA002.B.00016.C001	1221	345	T4P_pilT	T4P	T4P	ACBA002.B.00016.C001_T4P_1	multi_loci	mandatory	1.8999999999999988e-182	603.5	1.0	0.988406	2	342	ACBA002.B.00016	Acinetobacter baumannii	Bacteria	Proteobacteria	Bacteria;Proteobacteria;Gammaproteobacteria;Pseudomonadales;Moraxellaceae;Acinetobacter;Acinetobacter calcoaceticus/baumannii	NZ_CP009256
ACBA002.B.00017.C001_00439	ACBA002.B.00017.C001	424	319	T2SS_gspK	T2SS	T2SS	ACBA002.B.00017.C001_T2SS_1	multi_loci	accessory	6e-11	40.3	0.966102	0.17868299999999998	9	65	ACBA002.B.00017	Acinetobacter baumannii	Bacteria	Proteobacteria	Bacteria;Proteobacteria;Gammaproteobacteria;Pseudomonadales;Moraxellaceae;Acinetobacter;Acinetobacter calcoaceticus/baumannii	NZ_CP009257
ACBA002.B.00017.C001_00440	ACBA002.B.00017.C001	425	233	T2SS_gspJ	T2SS	T2SS	ACBA002.B.00017.C001_T2SS_1	multi_loci	accessory	4.9e-13	47.3	0.978261	0.377682	30	117	ACBA002.B.00017	Acinetobacter baumannii	Bacteria	Proteobacteria	Bacteria;Proteobacteria;Gammaproteobacteria;Pseudomonadales;Moraxellaceae;Acinetobacter;Acinetobacter calcoaceticus/baumannii	NZ_CP009257
ACBA002.B.00017.C001_00441	ACBA002.B.00017.C001	426	126	T2SS_gspI	T2SS	T2SS	ACBA002.B.00017.C001_T2SS_1	multi_loci	accessory	3.1e-14	51.1	0.964286	0.428571	4	57	ACBA002.B.00017	Acinetobacter baumannii	Bacteria	Proteobacteria	Bacteria;Proteobacteria;Gammaproteobacteria;Pseudomonadales;Moraxellaceae;Acinetobacter;Acinetobacter calcoaceticus/baumannii	NZ_CP009257
ACBA002.B.00017.C001_00442	ACBA002.B.00017.C001	427	184	T2SS_gspH	T2SS	T2SS	ACBA002.B.00017.C001_T2SS_1	multi_loci	accessory	1.8e-11	42.4	0.969697	0.342391	11	73	ACBA002.B.00017	Acinetobacter baumannii	Bacteria	Proteobacteria	Bacteria;Proteobacteria;Gammaproteobacteria;Pseudomonadales;Moraxellaceae;Acinetobacter;Acinetobacter calcoaceticus/baumannii	NZ_CP009257
ACBA002.B.00017.C001_01439	ACBA002.B.00017.C001	1389	159	T2SS_gspM	T2SS	T2SS	ACBA002.B.00017.C001_T2SS_1	multi_loci	accessory	9e-09	33.7	0.962963	0.72327	29	143	ACBA002.B.00017	Acinetobacter baumannii	Bacteria	Proteobacteria	Bacteria;Proteobacteria;Gammaproteobacteria;Pseudomonadales;Moraxellaceae;Acinetobacter;Acinetobacter calcoaceticus/baumannii	NZ_CP009257
ACBA002.B.00017.C001_01440	ACBA002.B.00017.C001	1390	379	T2SS_gspL	T2SS	T2SS	ACBA002.B.00017.C001_T2SS_1	multi_loci	accessory	0.00096	16.9	0.950355	0.327177	8	131	ACBA002.B.00017	Acinetobacter baumannii	Bacteria	Proteobacteria	Bacteria;Proteobacteria;Gammaproteobacteria;Pseudomonadales;Moraxellaceae;Acinetobacter;Acinetobacter calcoaceticus/baumannii	NZ_CP009257
ACBA002.B.00017.C001_03114	ACBA002.B.00017.C001	2982	247	T2SS_gspN	T2SS	T2SS	ACBA002.B.00017.C001_T2SS_1	multi_loci	accessory	1.3e-07	29.8	0.803571	0.336032	13	95	ACBA002.B.00017	Acinetobacter baumannii	Bacteria	Proteobacteria	Bacteria;Proteobacteria;Gammaproteobacteria;Pseudomonadales;Moraxellaceae;Acinetobacter;Acinetobacter calcoaceticus/baumannii	NZ_CP009257
ACBA002.B.00017.C001_03115	ACBA002.B.00017.C001	2983	278	T2SS_gspC	T2SS	T2SS	ACBA002.B.00017.C001_T2SS_1	multi_loci	mandatory	6.2e-10	37.5	0.783505	0.251799	68	137	ACBA002.B.00017	Acinetobacter baumannii	Bacteria	Proteobacteria	Bacteria;Proteobacteria;Gammaproteobacteria;Pseudomonadales;Moraxellaceae;Acinetobacter;Acinetobacter calcoaceticus/baumannii	NZ_CP009257
ACBA002.B.00017.C001_03116	ACBA002.B.00017.C001	2984	756	T2SS_gspD	T2SS	T2SS	ACBA002.B.00017.C001_T2SS_1	multi_loci	mandatory	1.1e-64	215.1	0.989362	0.244709	479	663	ACBA002.B.00017	Acinetobacter baumannii	Bacteria	Proteobacteria	Bacteria;Proteobacteria;Gammaproteobacteria;Pseudomonadales;Moraxellaceae;Acinetobacter;Acinetobacter calcoaceticus/baumannii	NZ_CP009257
ACBA002.B.00017.C001_03215	ACBA002.B.00017.C001	3075	401	T2SS_gspF	T2SS	T2SS	ACBA002.B.00017.C001_T2SS_1	multi_loci	mandatory	1.7999999999999992e-124	413.0	1.0	0.832918	66	399	ACBA002.B.00017	Acinetobacter baumannii	Bacteria	Proteobacteria	Bacteria;Proteobacteria;Gammaproteobacteria;Pseudomonadales;Moraxellaceae;Acinetobacter;Acinetobacter calcoaceticus/baumannii	NZ_CP009257
ACBA002.B.00017.C001_03216	ACBA002.B.00017.C001	3076	193	T2SS_gspG	T2SS	T2SS	ACBA002.B.00017.C001_T2SS_1	multi_loci	mandatory	1.4e-28	96.9	1.0	0.445596	59	144	ACBA002.B.00017	Acinetobacter baumannii	Bacteria	Proteobacteria	Bacteria;Proteobacteria;Gammaproteobacteria;Pseudomonadales;Moraxellaceae;Acinetobacter;Acinetobacter calcoaceticus/baumannii	NZ_CP009257
ACBA002.B.00017.C001_03450	ACBA002.B.00017.C001	3305	496	T2SS_gspE	T2SS	T2SS	ACBA002.B.00017.C001_T2SS_1	multi_loci	mandatory	5.499999999999996e-191	632.5	0.992891	0.844758	70	488	ACBA002.B.00017	Acinetobacter baumannii	Bacteria	Proteobacteria	Bacteria;Proteobacteria;Gammaproteobacteria;Pseudomonadales;Moraxellaceae;Acinetobacter;Acinetobacter calcoaceticus/baumannii	NZ_CP009257
ACBA002.B.00017.C001_00318	ACBA002.B.00017.C001	311	345	T4P_pilT	T4P	T4P	ACBA002.B.00017.C001_T4P_1	multi_loci	mandatory	2.1999999999999986e-182	603.5	1.0	0.988406	2	342	ACBA002.B.00017	Acinetobacter baumannii	Bacteria	Proteobacteria	Bacteria;Proteobacteria;Gammaproteobacteria;Pseudomonadales;Moraxellaceae;Acinetobacter;Acinetobacter calcoaceticus/baumannii	NZ_CP009257
ACBA002.B.00017.C001_00319	ACBA002.B.00017.C001	312	372	T4P_pilU	T4P	T4P	ACBA002.B.00017.C001_T4P_1	multi_loci	accessory	2.8999999999999976e-176	583.1	0.997076	0.919355	3	344	ACBA002.B.00017	Acinetobacter baumannii	Bacteria	Proteobacteria	Bacteria;Proteobacteria;Gammaproteobacteria;Pseudomonadales;Moraxellaceae;Acinetobacter;Acinetobacter calcoaceticus/baumannii	NZ_CP009257
ACBA002.B.00017.C001_02465	ACBA002.B.00017.C001	2365	141	T4P_pilA	T4P	T4P	ACBA002.B.00017.C001_T4P_1	multi_loci	accessory	2.8000000000000004e-21	73.6	0.8205129999999999	0.460993	4	68	ACBA002.B.00017	Acinetobacter baumannii	Bacteria	Proteobacteria	Bacteria;Proteobacteria;Gammaproteobacteria;Pseudomonadales;Moraxellaceae;Acinetobacter;Acinetobacter calcoaceticus/baumannii	NZ_CP009257
ACBA002.B.00017.C001_02466	ACBA002.B.00017.C001	2366	160	T4P_pilE	T4P	T4P	ACBA002.B.00017.C001_T4P_1	multi_loci	mandatory	3.8e-20	70.2	0.924242	0.4125	11	76	ACBA002.B.00017	Acinetobacter baumannii	Bacteria	Proteobacteria	Bacteria;Proteobacteria;Gammaproteobacteria;Pseudomonadales;Moraxellaceae;Acinetobacter;Acinetobacter calcoaceticus/baumannii	NZ_CP009257
ACBA002.B.00017.C001_02467	ACBA002.B.00017.C001	2367	1284	T4P_pilY	T4P	T4P	ACBA002.B.00017.C001_T4P_1	multi_loci	accessory	5.2e-62	208.1	0.959559	0.548287	460	1163	ACBA002.B.00017	Acinetobacter baumannii	Bacteria	Proteobacteria	Bacteria;Proteobacteria;Gammaproteobacteria;Pseudomonadales;Moraxellaceae;Acinetobacter;Acinetobacter calcoaceticus/baumannii	NZ_CP009257
ACBA002.B.00017.C001_02468	ACBA002.B.00017.C001	2368	272	T4P_pilX	T4P	T4P	ACBA002.B.00017.C001_T4P_1	multi_loci	accessory	2.1e-05	22.5	0.8813559999999999	0.191176	17	68	ACBA002.B.00017	Acinetobacter baumannii	Bacteria	Proteobacteria	Bacteria;Proteobacteria;Gammaproteobacteria;Pseudomonadales;Moraxellaceae;Acinetobacter;Acinetobacter calcoaceticus/baumannii	NZ_CP009257
ACBA002.B.00017.C001_02469	ACBA002.B.00017.C001	2369	333	T4P_pilW	T4P	T4P	ACBA002.B.00017.C001_T4P_1	multi_loci	accessory	9.9e-30	101.2	1.0	0.375375	11	135	ACBA002.B.00017	Acinetobacter baumannii	Bacteria	Proteobacteria	Bacteria;Proteobacteria;Gammaproteobacteria;Pseudomonadales;Moraxellaceae;Acinetobacter;Acinetobacter calcoaceticus/baumannii	NZ_CP009257
ACBA002.B.00017.C001_02470	ACBA002.B.00017.C001	2370	184	T4P_pilV	T4P	T4P	ACBA002.B.00017.C001_T4P_1	multi_loci	accessory	3.9e-15	53.7	1.0	0.304348	10	65	ACBA002.B.00017	Acinetobacter baumannii	Bacteria	Proteobacteria	Bacteria;Proteobacteria;Gammaproteobacteria;Pseudomonadales;Moraxellaceae;Acinetobacter;Acinetobacter calcoaceticus/baumannii	NZ_CP009257
ACBA002.B.00017.C001_02471	ACBA002.B.00017.C001	2371	157	T4P_fimT	T4P	T4P	ACBA002.B.00017.C001_T4P_1	multi_loci	accessory	2.7e-20	70.4	0.969697	0.407643	8	71	ACBA002.B.00017	Acinetobacter baumannii	Bacteria	Proteobacteria	Bacteria;Proteobacteria;Gammaproteobacteria;Pseudomonadales;Moraxellaceae;Acinetobacter;Acinetobacter calcoaceticus/baumannii	NZ_CP009257
ACBA002.B.00017.C001_02480	ACBA002.B.00017.C001	2380	153	T4P_pilA	T4P	T4P	ACBA002.B.00017.C001_T4P_1	multi_loci	accessory	3.6e-21	73.2	0.641026	0.326797	5	54	ACBA002.B.00017	Acinetobacter baumannii	Bacteria	Proteobacteria	Bacteria;Proteobacteria;Gammaproteobacteria;Pseudomonadales;Moraxellaceae;Acinetobacter;Acinetobacter calcoaceticus/baumannii	NZ_CP009257
ACBA002.B.00017.C001_02501	ACBA002.B.00017.C001	2400	721	T4P_pilQ	T4P	T4P	ACBA002.B.00017.C001_T4P_1	multi_loci	mandatory	2.5e-59	197.5	0.92973	0.234397	549	717	ACBA002.B.00017	Acinetobacter baumannii	Bacteria	Proteobacteria	Bacteria;Proteobacteria;Gammaproteobacteria;Pseudomonadales;Moraxellaceae;Acinetobacter;Acinetobacter calcoaceticus/baumannii	NZ_CP009257
ACBA002.B.00017.C001_02502	ACBA002.B.00017.C001	2401	175	T4P_pilP	T4P	T4P	ACBA002.B.00017.C001_T4P_1	multi_loci	accessory	1.3999999999999999e-24	85.3	0.978417	0.765714	17	150	ACBA002.B.00017	Acinetobacter baumannii	Bacteria	Proteobacteria	Bacteria;Proteobacteria;Gammaproteobacteria;Pseudomonadales;Moraxellaceae;Acinetobacter;Acinetobacter calcoaceticus/baumannii	NZ_CP009257
ACBA002.B.00017.C001_02503	ACBA002.B.00017.C001	2402	246	T4P_pilO	T4P	T4P	ACBA002.B.00017.C001_T4P_1	multi_loci	mandatory	9.599999999999998e-39	130.7	0.973684	0.601626	46	193	ACBA002.B.00017	Acinetobacter baumannii	Bacteria	Proteobacteria	Bacteria;Proteobacteria;Gammaproteobacteria;Pseudomonadales;Moraxellaceae;Acinetobacter;Acinetobacter calcoaceticus/baumannii	NZ_CP009257
ACBA002.B.00017.C001_02504	ACBA002.B.00017.C001	2403	213	T4P_pilN	T4P	T4P	ACBA002.B.00017.C001_T4P_1	multi_loci	mandatory	1.1e-38	130.6	0.993103	0.666667	4	145	ACBA002.B.00017	Acinetobacter baumannii	Bacteria	Proteobacteria	Bacteria;Proteobacteria;Gammaproteobacteria;Pseudomonadales;Moraxellaceae;Acinetobacter;Acinetobacter calcoaceticus/baumannii	NZ_CP009257
ACBA002.B.00017.C001_02505	ACBA002.B.00017.C001	2404	352	T4P_pilM	T4P	T4P	ACBA002.B.00017.C001_T4P_1	multi_loci	accessory	1.1e-49	166.5	0.993827	0.4602270000000001	14	175	ACBA002.B.00017	Acinetobacter baumannii	Bacteria	Proteobacteria	Bacteria;Proteobacteria;Gammaproteobacteria;Pseudomonadales;Moraxellaceae;Acinetobacter;Acinetobacter calcoaceticus/baumannii	NZ_CP009257
ACBA002.B.00017.C001_03174	ACBA002.B.00017.C001	3037	286	T4P_pilD	T4P	T4P	ACBA002.B.00017.C001_T4P_1	multi_loci	mandatory	3.799999999999998e-80	266.5	1.0	0.835664	32	270	ACBA002.B.00017	Acinetobacter baumannii	Bacteria	Proteobacteria	Bacteria;Proteobacteria;Gammaproteobacteria;Pseudomonadales;Moraxellaceae;Acinetobacter;Acinetobacter calcoaceticus/baumannii	NZ_CP009257
ACBA002.B.00017.C001_03175	ACBA002.B.00017.C001	3038	408	T4P_pilC	T4P	T4P	ACBA002.B.00017.C001_T4P_1	multi_loci	mandatory	2.1999999999999992e-131	435.7	0.997015	0.8210780000000001	71	405	ACBA002.B.00017	Acinetobacter baumannii	Bacteria	Proteobacteria	Bacteria;Proteobacteria;Gammaproteobacteria;Pseudomonadales;Moraxellaceae;Acinetobacter;Acinetobacter calcoaceticus/baumannii	NZ_CP009257
ACBA002.B.00017.C001_03176	ACBA002.B.00017.C001	3039	570	T4P_pilB	T4P	T4P	ACBA002.B.00017.C001_T4P_1	multi_loci	mandatory	4.799999999999996e-179	593.1	0.942857	0.698246	169	566	ACBA002.B.00017	Acinetobacter baumannii	Bacteria	Proteobacteria	Bacteria;Proteobacteria;Gammaproteobacteria;Pseudomonadales;Moraxellaceae;Acinetobacter;Acinetobacter calcoaceticus/baumannii	NZ_CP009257
ACBA002.B.00018.C001_00284	ACBA002.B.00018.C001	270	247	T2SS_gspN	T2SS	T2SS	ACBA002.B.00018.C001_T2SS_1	multi_loci	accessory	1.1e-07	29.8	0.803571	0.336032	13	95	ACBA002.B.00018	Acinetobacter baumannii	Bacteria	Proteobacteria	Bacteria;Proteobacteria;Gammaproteobacteria;Pseudomonadales;Moraxellaceae;Acinetobacter;Acinetobacter calcoaceticus/baumannii	NZ_CP009534
ACBA002.B.00018.C001_00285	ACBA002.B.00018.C001	271	278	T2SS_gspC	T2SS	T2SS	ACBA002.B.00018.C001_T2SS_1	multi_loci	mandatory	5.3e-10	37.5	0.783505	0.251799	68	137	ACBA002.B.00018	Acinetobacter baumannii	Bacteria	Proteobacteria	Bacteria;Proteobacteria;Gammaproteobacteria;Pseudomonadales;Moraxellaceae;Acinetobacter;Acinetobacter calcoaceticus/baumannii	NZ_CP009534
ACBA002.B.00018.C001_00286	ACBA002.B.00018.C001	272	756	T2SS_gspD	T2SS	T2SS	ACBA002.B.00018.C001_T2SS_1	multi_loci	mandatory	9.199999999999997e-65	215.1	0.989362	0.244709	479	663	ACBA002.B.00018	Acinetobacter baumannii	Bacteria	Proteobacteria	Bacteria;Proteobacteria;Gammaproteobacteria;Pseudomonadales;Moraxellaceae;Acinetobacter;Acinetobacter calcoaceticus/baumannii	NZ_CP009534
ACBA002.B.00018.C001_00383	ACBA002.B.00018.C001	361	401	T2SS_gspF	T2SS	T2SS	ACBA002.B.00018.C001_T2SS_1	multi_loci	mandatory	1.499999999999999e-124	413.0	1.0	0.832918	66	399	ACBA002.B.00018	Acinetobacter baumannii	Bacteria	Proteobacteria	Bacteria;Proteobacteria;Gammaproteobacteria;Pseudomonadales;Moraxellaceae;Acinetobacter;Acinetobacter calcoaceticus/baumannii	NZ_CP009534
ACBA002.B.00018.C001_00384	ACBA002.B.00018.C001	362	193	T2SS_gspG	T2SS	T2SS	ACBA002.B.00018.C001_T2SS_1	multi_loci	mandatory	1.1999999999999999e-28	96.9	1.0	0.445596	59	144	ACBA002.B.00018	Acinetobacter baumannii	Bacteria	Proteobacteria	Bacteria;Proteobacteria;Gammaproteobacteria;Pseudomonadales;Moraxellaceae;Acinetobacter;Acinetobacter calcoaceticus/baumannii	NZ_CP009534
ACBA002.B.00018.C001_00603	ACBA002.B.00018.C001	579	496	T2SS_gspE	T2SS	T2SS	ACBA002.B.00018.C001_T2SS_1	multi_loci	mandatory	4.6999999999999954e-191	632.5	0.992891	0.844758	70	488	ACBA002.B.00018	Acinetobacter baumannii	Bacteria	Proteobacteria	Bacteria;Proteobacteria;Gammaproteobacteria;Pseudomonadales;Moraxellaceae;Acinetobacter;Acinetobacter calcoaceticus/baumannii	NZ_CP009534
ACBA002.B.00018.C001_01573	ACBA002.B.00018.C001	1518	184	T2SS_gspH	T2SS	T2SS	ACBA002.B.00018.C001_T2SS_1	multi_loci	accessory	1.5e-11	42.4	0.969697	0.342391	11	73	ACBA002.B.00018	Acinetobacter baumannii	Bacteria	Proteobacteria	Bacteria;Proteobacteria;Gammaproteobacteria;Pseudomonadales;Moraxellaceae;Acinetobacter;Acinetobacter calcoaceticus/baumannii	NZ_CP009534
ACBA002.B.00018.C001_01574	ACBA002.B.00018.C001	1519	126	T2SS_gspI	T2SS	T2SS	ACBA002.B.00018.C001_T2SS_1	multi_loci	accessory	2.7000000000000005e-14	51.1	0.964286	0.428571	4	57	ACBA002.B.00018	Acinetobacter baumannii	Bacteria	Proteobacteria	Bacteria;Proteobacteria;Gammaproteobacteria;Pseudomonadales;Moraxellaceae;Acinetobacter;Acinetobacter calcoaceticus/baumannii	NZ_CP009534
ACBA002.B.00018.C001_01575	ACBA002.B.00018.C001	1520	233	T2SS_gspJ	T2SS	T2SS	ACBA002.B.00018.C001_T2SS_1	multi_loci	accessory	4.2e-13	47.3	0.978261	0.377682	30	117	ACBA002.B.00018	Acinetobacter baumannii	Bacteria	Proteobacteria	Bacteria;Proteobacteria;Gammaproteobacteria;Pseudomonadales;Moraxellaceae;Acinetobacter;Acinetobacter calcoaceticus/baumannii	NZ_CP009534
ACBA002.B.00018.C001_01576	ACBA002.B.00018.C001	1521	319	T2SS_gspK	T2SS	T2SS	ACBA002.B.00018.C001_T2SS_1	multi_loci	accessory	5.1000000000000005e-11	40.3	0.966102	0.17868299999999998	9	65	ACBA002.B.00018	Acinetobacter baumannii	Bacteria	Proteobacteria	Bacteria;Proteobacteria;Gammaproteobacteria;Pseudomonadales;Moraxellaceae;Acinetobacter;Acinetobacter calcoaceticus/baumannii	NZ_CP009534
ACBA002.B.00018.C001_02401	ACBA002.B.00018.C001	2331	159	T2SS_gspM	T2SS	T2SS	ACBA002.B.00018.C001_T2SS_1	multi_loci	accessory	7.6e-09	33.7	0.962963	0.72327	29	143	ACBA002.B.00018	Acinetobacter baumannii	Bacteria	Proteobacteria	Bacteria;Proteobacteria;Gammaproteobacteria;Pseudomonadales;Moraxellaceae;Acinetobacter;Acinetobacter calcoaceticus/baumannii	NZ_CP009534
ACBA002.B.00018.C001_02402	ACBA002.B.00018.C001	2332	379	T2SS_gspL	T2SS	T2SS	ACBA002.B.00018.C001_T2SS_1	multi_loci	accessory	0.00082	16.9	0.950355	0.327177	8	131	ACBA002.B.00018	Acinetobacter baumannii	Bacteria	Proteobacteria	Bacteria;Proteobacteria;Gammaproteobacteria;Pseudomonadales;Moraxellaceae;Acinetobacter;Acinetobacter calcoaceticus/baumannii	NZ_CP009534
ACBA002.B.00018.C001_00342	ACBA002.B.00018.C001	323	286	T4P_pilD	T4P	T4P	ACBA002.B.00018.C001_T4P_1	multi_loci	mandatory	3.2e-80	266.5	1.0	0.835664	32	270	ACBA002.B.00018	Acinetobacter baumannii	Bacteria	Proteobacteria	Bacteria;Proteobacteria;Gammaproteobacteria;Pseudomonadales;Moraxellaceae;Acinetobacter;Acinetobacter calcoaceticus/baumannii	NZ_CP009534
ACBA002.B.00018.C001_00343	ACBA002.B.00018.C001	324	408	T4P_pilC	T4P	T4P	ACBA002.B.00018.C001_T4P_1	multi_loci	mandatory	1.799999999999999e-131	435.7	0.997015	0.8210780000000001	71	405	ACBA002.B.00018	Acinetobacter baumannii	Bacteria	Proteobacteria	Bacteria;Proteobacteria;Gammaproteobacteria;Pseudomonadales;Moraxellaceae;Acinetobacter;Acinetobacter calcoaceticus/baumannii	NZ_CP009534
ACBA002.B.00018.C001_00344	ACBA002.B.00018.C001	325	570	T4P_pilB	T4P	T4P	ACBA002.B.00018.C001_T4P_1	multi_loci	mandatory	4.099999999999997e-179	593.1	0.942857	0.698246	169	566	ACBA002.B.00018	Acinetobacter baumannii	Bacteria	Proteobacteria	Bacteria;Proteobacteria;Gammaproteobacteria;Pseudomonadales;Moraxellaceae;Acinetobacter;Acinetobacter calcoaceticus/baumannii	NZ_CP009534
ACBA002.B.00018.C001_00885	ACBA002.B.00018.C001	843	372	T4P_pilU	T4P	T4P	ACBA002.B.00018.C001_T4P_1	multi_loci	accessory	2.2999999999999984e-176	583.2	0.997076	0.919355	3	344	ACBA002.B.00018	Acinetobacter baumannii	Bacteria	Proteobacteria	Bacteria;Proteobacteria;Gammaproteobacteria;Pseudomonadales;Moraxellaceae;Acinetobacter;Acinetobacter calcoaceticus/baumannii	NZ_CP009534
ACBA002.B.00018.C001_00886	ACBA002.B.00018.C001	844	345	T4P_pilT	T4P	T4P	ACBA002.B.00018.C001_T4P_1	multi_loci	mandatory	1.8999999999999988e-182	603.5	1.0	0.988406	2	342	ACBA002.B.00018	Acinetobacter baumannii	Bacteria	Proteobacteria	Bacteria;Proteobacteria;Gammaproteobacteria;Pseudomonadales;Moraxellaceae;Acinetobacter;Acinetobacter calcoaceticus/baumannii	NZ_CP009534
ACBA002.B.00018.C001_03340	ACBA002.B.00018.C001	3225	141	T4P_pilA	T4P	T4P	ACBA002.B.00018.C001_T4P_1	multi_loci	accessory	2.4e-21	73.6	0.8205129999999999	0.460993	4	68	ACBA002.B.00018	Acinetobacter baumannii	Bacteria	Proteobacteria	Bacteria;Proteobacteria;Gammaproteobacteria;Pseudomonadales;Moraxellaceae;Acinetobacter;Acinetobacter calcoaceticus/baumannii	NZ_CP009534
ACBA002.B.00018.C001_03341	ACBA002.B.00018.C001	3226	160	T4P_pilE	T4P	T4P	ACBA002.B.00018.C001_T4P_1	multi_loci	mandatory	3.2000000000000003e-20	70.2	0.924242	0.4125	11	76	ACBA002.B.00018	Acinetobacter baumannii	Bacteria	Proteobacteria	Bacteria;Proteobacteria;Gammaproteobacteria;Pseudomonadales;Moraxellaceae;Acinetobacter;Acinetobacter calcoaceticus/baumannii	NZ_CP009534
ACBA002.B.00018.C001_03342	ACBA002.B.00018.C001	3227	1284	T4P_pilY	T4P	T4P	ACBA002.B.00018.C001_T4P_1	multi_loci	accessory	4.5e-62	208.1	0.959559	0.548287	460	1163	ACBA002.B.00018	Acinetobacter baumannii	Bacteria	Proteobacteria	Bacteria;Proteobacteria;Gammaproteobacteria;Pseudomonadales;Moraxellaceae;Acinetobacter;Acinetobacter calcoaceticus/baumannii	NZ_CP009534
ACBA002.B.00018.C001_03343	ACBA002.B.00018.C001	3228	272	T4P_pilX	T4P	T4P	ACBA002.B.00018.C001_T4P_1	multi_loci	accessory	1.8e-05	22.5	0.8813559999999999	0.191176	17	68	ACBA002.B.00018	Acinetobacter baumannii	Bacteria	Proteobacteria	Bacteria;Proteobacteria;Gammaproteobacteria;Pseudomonadales;Moraxellaceae;Acinetobacter;Acinetobacter calcoaceticus/baumannii	NZ_CP009534
ACBA002.B.00018.C001_03344	ACBA002.B.00018.C001	3229	333	T4P_pilW	T4P	T4P	ACBA002.B.00018.C001_T4P_1	multi_loci	accessory	8.4e-30	101.2	1.0	0.375375	11	135	ACBA002.B.00018	Acinetobacter baumannii	Bacteria	Proteobacteria	Bacteria;Proteobacteria;Gammaproteobacteria;Pseudomonadales;Moraxellaceae;Acinetobacter;Acinetobacter calcoaceticus/baumannii	NZ_CP009534
ACBA002.B.00018.C001_03345	ACBA002.B.00018.C001	3230	184	T4P_pilV	T4P	T4P	ACBA002.B.00018.C001_T4P_1	multi_loci	accessory	3.3e-15	53.7	1.0	0.304348	10	65	ACBA002.B.00018	Acinetobacter baumannii	Bacteria	Proteobacteria	Bacteria;Proteobacteria;Gammaproteobacteria;Pseudomonadales;Moraxellaceae;Acinetobacter;Acinetobacter calcoaceticus/baumannii	NZ_CP009534
ACBA002.B.00018.C001_03346	ACBA002.B.00018.C001	3231	157	T4P_fimT	T4P	T4P	ACBA002.B.00018.C001_T4P_1	multi_loci	accessory	2.3e-20	70.4	0.969697	0.407643	8	71	ACBA002.B.00018	Acinetobacter baumannii	Bacteria	Proteobacteria	Bacteria;Proteobacteria;Gammaproteobacteria;Pseudomonadales;Moraxellaceae;Acinetobacter;Acinetobacter calcoaceticus/baumannii	NZ_CP009534
ACBA002.B.00018.C001_03355	ACBA002.B.00018.C001	3240	153	T4P_pilA	T4P	T4P	ACBA002.B.00018.C001_T4P_1	multi_loci	accessory	3.1e-21	73.2	0.641026	0.326797	5	54	ACBA002.B.00018	Acinetobacter baumannii	Bacteria	Proteobacteria	Bacteria;Proteobacteria;Gammaproteobacteria;Pseudomonadales;Moraxellaceae;Acinetobacter;Acinetobacter calcoaceticus/baumannii	NZ_CP009534
ACBA002.B.00018.C001_03365	ACBA002.B.00018.C001	3250	721	T4P_pilQ	T4P	T4P	ACBA002.B.00018.C001_T4P_1	multi_loci	mandatory	2.2e-59	197.5	0.92973	0.234397	549	717	ACBA002.B.00018	Acinetobacter baumannii	Bacteria	Proteobacteria	Bacteria;Proteobacteria;Gammaproteobacteria;Pseudomonadales;Moraxellaceae;Acinetobacter;Acinetobacter calcoaceticus/baumannii	NZ_CP009534
ACBA002.B.00018.C001_03366	ACBA002.B.00018.C001	3251	175	T4P_pilP	T4P	T4P	ACBA002.B.00018.C001_T4P_1	multi_loci	accessory	1.2e-24	85.3	0.978417	0.765714	17	150	ACBA002.B.00018	Acinetobacter baumannii	Bacteria	Proteobacteria	Bacteria;Proteobacteria;Gammaproteobacteria;Pseudomonadales;Moraxellaceae;Acinetobacter;Acinetobacter calcoaceticus/baumannii	NZ_CP009534
ACBA002.B.00018.C001_03367	ACBA002.B.00018.C001	3252	246	T4P_pilO	T4P	T4P	ACBA002.B.00018.C001_T4P_1	multi_loci	mandatory	8.2e-39	130.7	0.973684	0.601626	46	193	ACBA002.B.00018	Acinetobacter baumannii	Bacteria	Proteobacteria	Bacteria;Proteobacteria;Gammaproteobacteria;Pseudomonadales;Moraxellaceae;Acinetobacter;Acinetobacter calcoaceticus/baumannii	NZ_CP009534
ACBA002.B.00018.C001_03368	ACBA002.B.00018.C001	3253	213	T4P_pilN	T4P	T4P	ACBA002.B.00018.C001_T4P_1	multi_loci	mandatory	9.3e-39	130.6	0.993103	0.666667	4	145	ACBA002.B.00018	Acinetobacter baumannii	Bacteria	Proteobacteria	Bacteria;Proteobacteria;Gammaproteobacteria;Pseudomonadales;Moraxellaceae;Acinetobacter;Acinetobacter calcoaceticus/baumannii	NZ_CP009534
ACBA002.B.00018.C001_03369	ACBA002.B.00018.C001	3254	352	T4P_pilM	T4P	T4P	ACBA002.B.00018.C001_T4P_1	multi_loci	accessory	9.6e-50	166.5	0.993827	0.4602270000000001	14	175	ACBA002.B.00018	Acinetobacter baumannii	Bacteria	Proteobacteria	Bacteria;Proteobacteria;Gammaproteobacteria;Pseudomonadales;Moraxellaceae;Acinetobacter;Acinetobacter calcoaceticus/baumannii	NZ_CP009534
ACBA002.B.00019.C001_01265	ACBA002.B.00019.C001	1193	379	T2SS_gspL	T2SS	T2SS	ACBA002.B.00019.C001_T2SS_1	multi_loci	accessory	0.00084	16.9	0.950355	0.327177	8	131	ACBA002.B.00019	Acinetobacter baumannii LAC-4	Bacteria	Proteobacteria	Bacteria;Proteobacteria;Gammaproteobacteria;Pseudomonadales;Moraxellaceae;Acinetobacter;Acinetobacter calcoaceticus/baumannii	NZ_CP007712;NZ_CP007713;NZ_CP007714
ACBA002.B.00019.C001_01266	ACBA002.B.00019.C001	1194	159	T2SS_gspM	T2SS	T2SS	ACBA002.B.00019.C001_T2SS_1	multi_loci	accessory	8e-09	33.7	0.962963	0.72327	29	143	ACBA002.B.00019	Acinetobacter baumannii LAC-4	Bacteria	Proteobacteria	Bacteria;Proteobacteria;Gammaproteobacteria;Pseudomonadales;Moraxellaceae;Acinetobacter;Acinetobacter calcoaceticus/baumannii	NZ_CP007712;NZ_CP007713;NZ_CP007714
ACBA002.B.00019.C001_02417	ACBA002.B.00019.C001	2299	184	T2SS_gspH	T2SS	T2SS	ACBA002.B.00019.C001_T2SS_1	multi_loci	accessory	1.5e-11	42.4	0.969697	0.342391	11	73	ACBA002.B.00019	Acinetobacter baumannii LAC-4	Bacteria	Proteobacteria	Bacteria;Proteobacteria;Gammaproteobacteria;Pseudomonadales;Moraxellaceae;Acinetobacter;Acinetobacter calcoaceticus/baumannii	NZ_CP007712;NZ_CP007713;NZ_CP007714
ACBA002.B.00019.C001_02418	ACBA002.B.00019.C001	2300	126	T2SS_gspI	T2SS	T2SS	ACBA002.B.00019.C001_T2SS_1	multi_loci	accessory	2.7000000000000005e-14	51.1	0.964286	0.428571	4	57	ACBA002.B.00019	Acinetobacter baumannii LAC-4	Bacteria	Proteobacteria	Bacteria;Proteobacteria;Gammaproteobacteria;Pseudomonadales;Moraxellaceae;Acinetobacter;Acinetobacter calcoaceticus/baumannii	NZ_CP007712;NZ_CP007713;NZ_CP007714
ACBA002.B.00019.C001_02419	ACBA002.B.00019.C001	2301	233	T2SS_gspJ	T2SS	T2SS	ACBA002.B.00019.C001_T2SS_1	multi_loci	accessory	4.2e-13	47.3	0.978261	0.377682	30	117	ACBA002.B.00019	Acinetobacter baumannii LAC-4	Bacteria	Proteobacteria	Bacteria;Proteobacteria;Gammaproteobacteria;Pseudomonadales;Moraxellaceae;Acinetobacter;Acinetobacter calcoaceticus/baumannii	NZ_CP007712;NZ_CP007713;NZ_CP007714
ACBA002.B.00019.C001_02420	ACBA002.B.00019.C001	2302	319	T2SS_gspK	T2SS	T2SS	ACBA002.B.00019.C001_T2SS_1	multi_loci	accessory	5.2e-11	40.3	0.966102	0.17868299999999998	9	65	ACBA002.B.00019	Acinetobacter baumannii LAC-4	Bacteria	Proteobacteria	Bacteria;Proteobacteria;Gammaproteobacteria;Pseudomonadales;Moraxellaceae;Acinetobacter;Acinetobacter calcoaceticus/baumannii	NZ_CP007712;NZ_CP007713;NZ_CP007714
ACBA002.B.00019.C001_03180	ACBA002.B.00019.C001	3030	496	T2SS_gspE	T2SS	T2SS	ACBA002.B.00019.C001_T2SS_1	multi_loci	mandatory	6.499999999999995e-191	632.1	0.992891	0.844758	70	488	ACBA002.B.00019	Acinetobacter baumannii LAC-4	Bacteria	Proteobacteria	Bacteria;Proteobacteria;Gammaproteobacteria;Pseudomonadales;Moraxellaceae;Acinetobacter;Acinetobacter calcoaceticus/baumannii	NZ_CP007712;NZ_CP007713;NZ_CP007714
ACBA002.B.00019.C001_03429	ACBA002.B.00019.C001	3272	193	T2SS_gspG	T2SS	T2SS	ACBA002.B.00019.C001_T2SS_1	multi_loci	mandatory	1.1999999999999999e-28	96.9	1.0	0.445596	59	144	ACBA002.B.00019	Acinetobacter baumannii LAC-4	Bacteria	Proteobacteria	Bacteria;Proteobacteria;Gammaproteobacteria;Pseudomonadales;Moraxellaceae;Acinetobacter;Acinetobacter calcoaceticus/baumannii	NZ_CP007712;NZ_CP007713;NZ_CP007714
ACBA002.B.00019.C001_03430	ACBA002.B.00019.C001	3273	401	T2SS_gspF	T2SS	T2SS	ACBA002.B.00019.C001_T2SS_1	multi_loci	mandatory	1.5999999999999994e-124	413.0	1.0	0.832918	66	399	ACBA002.B.00019	Acinetobacter baumannii LAC-4	Bacteria	Proteobacteria	Bacteria;Proteobacteria;Gammaproteobacteria;Pseudomonadales;Moraxellaceae;Acinetobacter;Acinetobacter calcoaceticus/baumannii	NZ_CP007712;NZ_CP007713;NZ_CP007714
ACBA002.B.00019.C001_03526	ACBA002.B.00019.C001	3360	758	T2SS_gspD	T2SS	T2SS	ACBA002.B.00019.C001_T2SS_1	multi_loci	mandatory	8.9e-65	215.2	0.989362	0.244063	481	665	ACBA002.B.00019	Acinetobacter baumannii LAC-4	Bacteria	Proteobacteria	Bacteria;Proteobacteria;Gammaproteobacteria;Pseudomonadales;Moraxellaceae;Acinetobacter;Acinetobacter calcoaceticus/baumannii	NZ_CP007712;NZ_CP007713;NZ_CP007714
ACBA002.B.00019.C001_03527	ACBA002.B.00019.C001	3361	278	T2SS_gspC	T2SS	T2SS	ACBA002.B.00019.C001_T2SS_1	multi_loci	mandatory	5.400000000000001e-10	37.5	0.783505	0.251799	68	137	ACBA002.B.00019	Acinetobacter baumannii LAC-4	Bacteria	Proteobacteria	Bacteria;Proteobacteria;Gammaproteobacteria;Pseudomonadales;Moraxellaceae;Acinetobacter;Acinetobacter calcoaceticus/baumannii	NZ_CP007712;NZ_CP007713;NZ_CP007714
ACBA002.B.00019.C001_03528	ACBA002.B.00019.C001	3362	247	T2SS_gspN	T2SS	T2SS	ACBA002.B.00019.C001_T2SS_1	multi_loci	accessory	1.1e-07	29.8	0.803571	0.336032	13	95	ACBA002.B.00019	Acinetobacter baumannii LAC-4	Bacteria	Proteobacteria	Bacteria;Proteobacteria;Gammaproteobacteria;Pseudomonadales;Moraxellaceae;Acinetobacter;Acinetobacter calcoaceticus/baumannii	NZ_CP007712;NZ_CP007713;NZ_CP007714
ACBA002.B.00019.C001_00311	ACBA002.B.00019.C001	290	352	T4P_pilM	T4P	T4P	ACBA002.B.00019.C001_T4P_1	multi_loci	accessory	8.3e-48	160.2	0.993827	0.4602270000000001	14	175	ACBA002.B.00019	Acinetobacter baumannii LAC-4	Bacteria	Proteobacteria	Bacteria;Proteobacteria;Gammaproteobacteria;Pseudomonadales;Moraxellaceae;Acinetobacter;Acinetobacter calcoaceticus/baumannii	NZ_CP007712;NZ_CP007713;NZ_CP007714
ACBA002.B.00019.C001_00312	ACBA002.B.00019.C001	291	213	T4P_pilN	T4P	T4P	ACBA002.B.00019.C001_T4P_1	multi_loci	mandatory	1.3999999999999995e-38	130.1	0.993103	0.666667	4	145	ACBA002.B.00019	Acinetobacter baumannii LAC-4	Bacteria	Proteobacteria	Bacteria;Proteobacteria;Gammaproteobacteria;Pseudomonadales;Moraxellaceae;Acinetobacter;Acinetobacter calcoaceticus/baumannii	NZ_CP007712;NZ_CP007713;NZ_CP007714
ACBA002.B.00019.C001_00313	ACBA002.B.00019.C001	292	246	T4P_pilO	T4P	T4P	ACBA002.B.00019.C001_T4P_1	multi_loci	mandatory	1.6999999999999996e-38	129.7	0.973684	0.601626	46	193	ACBA002.B.00019	Acinetobacter baumannii LAC-4	Bacteria	Proteobacteria	Bacteria;Proteobacteria;Gammaproteobacteria;Pseudomonadales;Moraxellaceae;Acinetobacter;Acinetobacter calcoaceticus/baumannii	NZ_CP007712;NZ_CP007713;NZ_CP007714
ACBA002.B.00019.C001_00314	ACBA002.B.00019.C001	293	175	T4P_pilP	T4P	T4P	ACBA002.B.00019.C001_T4P_1	multi_loci	accessory	4.1e-25	86.8	0.978417	0.765714	17	150	ACBA002.B.00019	Acinetobacter baumannii LAC-4	Bacteria	Proteobacteria	Bacteria;Proteobacteria;Gammaproteobacteria;Pseudomonadales;Moraxellaceae;Acinetobacter;Acinetobacter calcoaceticus/baumannii	NZ_CP007712;NZ_CP007713;NZ_CP007714
ACBA002.B.00019.C001_00315	ACBA002.B.00019.C001	294	721	T4P_pilQ	T4P	T4P	ACBA002.B.00019.C001_T4P_1	multi_loci	mandatory	2.2e-59	197.5	0.92973	0.234397	549	717	ACBA002.B.00019	Acinetobacter baumannii LAC-4	Bacteria	Proteobacteria	Bacteria;Proteobacteria;Gammaproteobacteria;Pseudomonadales;Moraxellaceae;Acinetobacter;Acinetobacter calcoaceticus/baumannii	NZ_CP007712;NZ_CP007713;NZ_CP007714
ACBA002.B.00019.C001_00325	ACBA002.B.00019.C001	304	153	T4P_pilA	T4P	T4P	ACBA002.B.00019.C001_T4P_1	multi_loci	accessory	1.8e-22	77.3	0.8717950000000001	0.444444	5	72	ACBA002.B.00019	Acinetobacter baumannii LAC-4	Bacteria	Proteobacteria	Bacteria;Proteobacteria;Gammaproteobacteria;Pseudomonadales;Moraxellaceae;Acinetobacter;Acinetobacter calcoaceticus/baumannii	NZ_CP007712;NZ_CP007713;NZ_CP007714
ACBA002.B.00019.C001_00335	ACBA002.B.00019.C001	314	157	T4P_fimT	T4P	T4P	ACBA002.B.00019.C001_T4P_1	multi_loci	accessory	1.4999999999999995e-20	71.0	0.969697	0.407643	8	71	ACBA002.B.00019	Acinetobacter baumannii LAC-4	Bacteria	Proteobacteria	Bacteria;Proteobacteria;Gammaproteobacteria;Pseudomonadales;Moraxellaceae;Acinetobacter;Acinetobacter calcoaceticus/baumannii	NZ_CP007712;NZ_CP007713;NZ_CP007714
ACBA002.B.00019.C001_00336	ACBA002.B.00019.C001	315	184	T4P_pilV	T4P	T4P	ACBA002.B.00019.C001_T4P_1	multi_loci	accessory	3.4e-15	53.7	1.0	0.304348	10	65	ACBA002.B.00019	Acinetobacter baumannii LAC-4	Bacteria	Proteobacteria	Bacteria;Proteobacteria;Gammaproteobacteria;Pseudomonadales;Moraxellaceae;Acinetobacter;Acinetobacter calcoaceticus/baumannii	NZ_CP007712;NZ_CP007713;NZ_CP007714
ACBA002.B.00019.C001_00337	ACBA002.B.00019.C001	316	333	T4P_pilW	T4P	T4P	ACBA002.B.00019.C001_T4P_1	multi_loci	accessory	1.8e-30	103.4	1.0	0.375375	11	135	ACBA002.B.00019	Acinetobacter baumannii LAC-4	Bacteria	Proteobacteria	Bacteria;Proteobacteria;Gammaproteobacteria;Pseudomonadales;Moraxellaceae;Acinetobacter;Acinetobacter calcoaceticus/baumannii	NZ_CP007712;NZ_CP007713;NZ_CP007714
ACBA002.B.00019.C001_00338	ACBA002.B.00019.C001	317	272	T4P_pilX	T4P	T4P	ACBA002.B.00019.C001_T4P_1	multi_loci	accessory	1.8e-05	22.5	0.8813559999999999	0.191176	17	68	ACBA002.B.00019	Acinetobacter baumannii LAC-4	Bacteria	Proteobacteria	Bacteria;Proteobacteria;Gammaproteobacteria;Pseudomonadales;Moraxellaceae;Acinetobacter;Acinetobacter calcoaceticus/baumannii	NZ_CP007712;NZ_CP007713;NZ_CP007714
ACBA002.B.00019.C001_00339	ACBA002.B.00019.C001	318	1284	T4P_pilY	T4P	T4P	ACBA002.B.00019.C001_T4P_1	multi_loci	accessory	3.5e-62	208.4	0.959559	0.548287	460	1163	ACBA002.B.00019	Acinetobacter baumannii LAC-4	Bacteria	Proteobacteria	Bacteria;Proteobacteria;Gammaproteobacteria;Pseudomonadales;Moraxellaceae;Acinetobacter;Acinetobacter calcoaceticus/baumannii	NZ_CP007712;NZ_CP007713;NZ_CP007714
ACBA002.B.00019.C001_00340	ACBA002.B.00019.C001	319	160	T4P_pilE	T4P	T4P	ACBA002.B.00019.C001_T4P_1	multi_loci	mandatory	3.5e-20	70.1	0.924242	0.4125	11	76	ACBA002.B.00019	Acinetobacter baumannii LAC-4	Bacteria	Proteobacteria	Bacteria;Proteobacteria;Gammaproteobacteria;Pseudomonadales;Moraxellaceae;Acinetobacter;Acinetobacter calcoaceticus/baumannii	NZ_CP007712;NZ_CP007713;NZ_CP007714
ACBA002.B.00019.C001_00341	ACBA002.B.00019.C001	320	141	T4P_pilE	T4P	T4P	ACBA002.B.00019.C001_T4P_1	multi_loci	mandatory	6.3e-21	72.5	0.848485	0.425532	3	62	ACBA002.B.00019	Acinetobacter baumannii LAC-4	Bacteria	Proteobacteria	Bacteria;Proteobacteria;Gammaproteobacteria;Pseudomonadales;Moraxellaceae;Acinetobacter;Acinetobacter calcoaceticus/baumannii	NZ_CP007712;NZ_CP007713;NZ_CP007714
ACBA002.B.00019.C001_02960	ACBA002.B.00019.C001	2829	345	T4P_pilT	T4P	T4P	ACBA002.B.00019.C001_T4P_1	multi_loci	mandatory	1.8999999999999988e-182	603.5	1.0	0.988406	2	342	ACBA002.B.00019	Acinetobacter baumannii LAC-4	Bacteria	Proteobacteria	Bacteria;Proteobacteria;Gammaproteobacteria;Pseudomonadales;Moraxellaceae;Acinetobacter;Acinetobacter calcoaceticus/baumannii	NZ_CP007712;NZ_CP007713;NZ_CP007714
ACBA002.B.00019.C001_02961	ACBA002.B.00019.C001	2830	372	T4P_pilU	T4P	T4P	ACBA002.B.00019.C001_T4P_1	multi_loci	accessory	6.399999999999995e-176	581.8	0.997076	0.919355	3	344	ACBA002.B.00019	Acinetobacter baumannii LAC-4	Bacteria	Proteobacteria	Bacteria;Proteobacteria;Gammaproteobacteria;Pseudomonadales;Moraxellaceae;Acinetobacter;Acinetobacter calcoaceticus/baumannii	NZ_CP007712;NZ_CP007713;NZ_CP007714
ACBA002.B.00019.C001_03469	ACBA002.B.00019.C001	3309	570	T4P_pilB	T4P	T4P	ACBA002.B.00019.C001_T4P_1	multi_loci	mandatory	4.199999999999996e-179	593.0	0.942857	0.698246	169	566	ACBA002.B.00019	Acinetobacter baumannii LAC-4	Bacteria	Proteobacteria	Bacteria;Proteobacteria;Gammaproteobacteria;Pseudomonadales;Moraxellaceae;Acinetobacter;Acinetobacter calcoaceticus/baumannii	NZ_CP007712;NZ_CP007713;NZ_CP007714
ACBA002.B.00019.C001_03470	ACBA002.B.00019.C001	3310	408	T4P_pilC	T4P	T4P	ACBA002.B.00019.C001_T4P_1	multi_loci	mandatory	2.999999999999999e-131	435.1	0.997015	0.8210780000000001	71	405	ACBA002.B.00019	Acinetobacter baumannii LAC-4	Bacteria	Proteobacteria	Bacteria;Proteobacteria;Gammaproteobacteria;Pseudomonadales;Moraxellaceae;Acinetobacter;Acinetobacter calcoaceticus/baumannii	NZ_CP007712;NZ_CP007713;NZ_CP007714
ACBA002.B.00019.C001_03471	ACBA002.B.00019.C001	3311	286	T4P_pilD	T4P	T4P	ACBA002.B.00019.C001_T4P_1	multi_loci	mandatory	1.8999999999999998e-79	264.0	1.0	0.835664	32	270	ACBA002.B.00019	Acinetobacter baumannii LAC-4	Bacteria	Proteobacteria	Bacteria;Proteobacteria;Gammaproteobacteria;Pseudomonadales;Moraxellaceae;Acinetobacter;Acinetobacter calcoaceticus/baumannii	NZ_CP007712;NZ_CP007713;NZ_CP007714
ACBA002.B.00020.C001_01195	ACBA002.B.00020.C001	1137	379	T2SS_gspL	T2SS	T2SS	ACBA002.B.00020.C001_T2SS_1	multi_loci	accessory	0.00094	16.8	0.950355	0.327177	8	131	ACBA002.B.00020	Acinetobacter baumannii	Bacteria	Proteobacteria	Bacteria;Proteobacteria;Gammaproteobacteria;Pseudomonadales;Moraxellaceae;Acinetobacter;Acinetobacter calcoaceticus/baumannii	NZ_CP010397;NZ_CP010398;NZ_CP010399;NZ_CP010400
ACBA002.B.00020.C001_01196	ACBA002.B.00020.C001	1138	159	T2SS_gspM	T2SS	T2SS	ACBA002.B.00020.C001_T2SS_1	multi_loci	accessory	7.9e-09	33.7	0.962963	0.72327	29	143	ACBA002.B.00020	Acinetobacter baumannii	Bacteria	Proteobacteria	Bacteria;Proteobacteria;Gammaproteobacteria;Pseudomonadales;Moraxellaceae;Acinetobacter;Acinetobacter calcoaceticus/baumannii	NZ_CP010397;NZ_CP010398;NZ_CP010399;NZ_CP010400
ACBA002.B.00020.C001_01875	ACBA002.B.00020.C001	1802	319	T2SS_gspK	T2SS	T2SS	ACBA002.B.00020.C001_T2SS_1	multi_loci	accessory	5.1000000000000005e-11	40.3	0.966102	0.17868299999999998	9	65	ACBA002.B.00020	Acinetobacter baumannii	Bacteria	Proteobacteria	Bacteria;Proteobacteria;Gammaproteobacteria;Pseudomonadales;Moraxellaceae;Acinetobacter;Acinetobacter calcoaceticus/baumannii	NZ_CP010397;NZ_CP010398;NZ_CP010399;NZ_CP010400
ACBA002.B.00020.C001_01876	ACBA002.B.00020.C001	1803	233	T2SS_gspJ	T2SS	T2SS	ACBA002.B.00020.C001_T2SS_1	multi_loci	accessory	4.2e-13	47.3	0.978261	0.377682	30	117	ACBA002.B.00020	Acinetobacter baumannii	Bacteria	Proteobacteria	Bacteria;Proteobacteria;Gammaproteobacteria;Pseudomonadales;Moraxellaceae;Acinetobacter;Acinetobacter calcoaceticus/baumannii	NZ_CP010397;NZ_CP010398;NZ_CP010399;NZ_CP010400
ACBA002.B.00020.C001_01877	ACBA002.B.00020.C001	1804	126	T2SS_gspI	T2SS	T2SS	ACBA002.B.00020.C001_T2SS_1	multi_loci	accessory	2.7000000000000005e-14	51.1	0.964286	0.428571	4	57	ACBA002.B.00020	Acinetobacter baumannii	Bacteria	Proteobacteria	Bacteria;Proteobacteria;Gammaproteobacteria;Pseudomonadales;Moraxellaceae;Acinetobacter;Acinetobacter calcoaceticus/baumannii	NZ_CP010397;NZ_CP010398;NZ_CP010399;NZ_CP010400
ACBA002.B.00020.C001_01878	ACBA002.B.00020.C001	1805	184	T2SS_gspH	T2SS	T2SS	ACBA002.B.00020.C001_T2SS_1	multi_loci	accessory	6.7999999999999985e-12	43.5	0.969697	0.342391	11	73	ACBA002.B.00020	Acinetobacter baumannii	Bacteria	Proteobacteria	Bacteria;Proteobacteria;Gammaproteobacteria;Pseudomonadales;Moraxellaceae;Acinetobacter;Acinetobacter calcoaceticus/baumannii	NZ_CP010397;NZ_CP010398;NZ_CP010399;NZ_CP010400
ACBA002.B.00020.C001_03044	ACBA002.B.00020.C001	2935	496	T2SS_gspE	T2SS	T2SS	ACBA002.B.00020.C001_T2SS_1	multi_loci	mandatory	1.9999999999999988e-190	630.5	0.992891	0.844758	70	488	ACBA002.B.00020	Acinetobacter baumannii	Bacteria	Proteobacteria	Bacteria;Proteobacteria;Gammaproteobacteria;Pseudomonadales;Moraxellaceae;Acinetobacter;Acinetobacter calcoaceticus/baumannii	NZ_CP010397;NZ_CP010398;NZ_CP010399;NZ_CP010400
ACBA002.B.00020.C001_03313	ACBA002.B.00020.C001	3201	193	T2SS_gspG	T2SS	T2SS	ACBA002.B.00020.C001_T2SS_1	multi_loci	mandatory	1.1999999999999999e-28	96.9	1.0	0.445596	59	144	ACBA002.B.00020	Acinetobacter baumannii	Bacteria	Proteobacteria	Bacteria;Proteobacteria;Gammaproteobacteria;Pseudomonadales;Moraxellaceae;Acinetobacter;Acinetobacter calcoaceticus/baumannii	NZ_CP010397;NZ_CP010398;NZ_CP010399;NZ_CP010400
ACBA002.B.00020.C001_03314	ACBA002.B.00020.C001	3202	401	T2SS_gspF	T2SS	T2SS	ACBA002.B.00020.C001_T2SS_1	multi_loci	mandatory	1.5999999999999994e-124	413.0	1.0	0.832918	66	399	ACBA002.B.00020	Acinetobacter baumannii	Bacteria	Proteobacteria	Bacteria;Proteobacteria;Gammaproteobacteria;Pseudomonadales;Moraxellaceae;Acinetobacter;Acinetobacter calcoaceticus/baumannii	NZ_CP010397;NZ_CP010398;NZ_CP010399;NZ_CP010400
ACBA002.B.00020.C001_03410	ACBA002.B.00020.C001	3290	758	T2SS_gspD	T2SS	T2SS	ACBA002.B.00020.C001_T2SS_1	multi_loci	mandatory	5.899999999999997e-65	215.7	0.989362	0.244063	481	665	ACBA002.B.00020	Acinetobacter baumannii	Bacteria	Proteobacteria	Bacteria;Proteobacteria;Gammaproteobacteria;Pseudomonadales;Moraxellaceae;Acinetobacter;Acinetobacter calcoaceticus/baumannii	NZ_CP010397;NZ_CP010398;NZ_CP010399;NZ_CP010400
ACBA002.B.00020.C001_03411	ACBA002.B.00020.C001	3291	278	T2SS_gspC	T2SS	T2SS	ACBA002.B.00020.C001_T2SS_1	multi_loci	mandatory	5.3e-10	37.5	0.783505	0.251799	68	137	ACBA002.B.00020	Acinetobacter baumannii	Bacteria	Proteobacteria	Bacteria;Proteobacteria;Gammaproteobacteria;Pseudomonadales;Moraxellaceae;Acinetobacter;Acinetobacter calcoaceticus/baumannii	NZ_CP010397;NZ_CP010398;NZ_CP010399;NZ_CP010400
ACBA002.B.00020.C001_03412	ACBA002.B.00020.C001	3292	247	T2SS_gspN	T2SS	T2SS	ACBA002.B.00020.C001_T2SS_1	multi_loci	accessory	1.1e-07	29.8	0.803571	0.336032	13	95	ACBA002.B.00020	Acinetobacter baumannii	Bacteria	Proteobacteria	Bacteria;Proteobacteria;Gammaproteobacteria;Pseudomonadales;Moraxellaceae;Acinetobacter;Acinetobacter calcoaceticus/baumannii	NZ_CP010397;NZ_CP010398;NZ_CP010399;NZ_CP010400
ACBA002.B.00020.C001_00287	ACBA002.B.00020.C001	270	352	T4P_pilM	T4P	T4P	ACBA002.B.00020.C001_T4P_1	multi_loci	accessory	9.6e-50	166.5	0.993827	0.4602270000000001	14	175	ACBA002.B.00020	Acinetobacter baumannii	Bacteria	Proteobacteria	Bacteria;Proteobacteria;Gammaproteobacteria;Pseudomonadales;Moraxellaceae;Acinetobacter;Acinetobacter calcoaceticus/baumannii	NZ_CP010397;NZ_CP010398;NZ_CP010399;NZ_CP010400
ACBA002.B.00020.C001_00288	ACBA002.B.00020.C001	271	213	T4P_pilN	T4P	T4P	ACBA002.B.00020.C001_T4P_1	multi_loci	mandatory	9.3e-39	130.6	0.993103	0.666667	4	145	ACBA002.B.00020	Acinetobacter baumannii	Bacteria	Proteobacteria	Bacteria;Proteobacteria;Gammaproteobacteria;Pseudomonadales;Moraxellaceae;Acinetobacter;Acinetobacter calcoaceticus/baumannii	NZ_CP010397;NZ_CP010398;NZ_CP010399;NZ_CP010400
ACBA002.B.00020.C001_00289	ACBA002.B.00020.C001	272	246	T4P_pilO	T4P	T4P	ACBA002.B.00020.C001_T4P_1	multi_loci	mandatory	8.2e-39	130.7	0.973684	0.601626	46	193	ACBA002.B.00020	Acinetobacter baumannii	Bacteria	Proteobacteria	Bacteria;Proteobacteria;Gammaproteobacteria;Pseudomonadales;Moraxellaceae;Acinetobacter;Acinetobacter calcoaceticus/baumannii	NZ_CP010397;NZ_CP010398;NZ_CP010399;NZ_CP010400
ACBA002.B.00020.C001_00290	ACBA002.B.00020.C001	273	175	T4P_pilP	T4P	T4P	ACBA002.B.00020.C001_T4P_1	multi_loci	accessory	4e-25	86.8	0.978417	0.765714	17	150	ACBA002.B.00020	Acinetobacter baumannii	Bacteria	Proteobacteria	Bacteria;Proteobacteria;Gammaproteobacteria;Pseudomonadales;Moraxellaceae;Acinetobacter;Acinetobacter calcoaceticus/baumannii	NZ_CP010397;NZ_CP010398;NZ_CP010399;NZ_CP010400
ACBA002.B.00020.C001_00291	ACBA002.B.00020.C001	274	721	T4P_pilQ	T4P	T4P	ACBA002.B.00020.C001_T4P_1	multi_loci	mandatory	2.2e-59	197.5	0.92973	0.234397	549	717	ACBA002.B.00020	Acinetobacter baumannii	Bacteria	Proteobacteria	Bacteria;Proteobacteria;Gammaproteobacteria;Pseudomonadales;Moraxellaceae;Acinetobacter;Acinetobacter calcoaceticus/baumannii	NZ_CP010397;NZ_CP010398;NZ_CP010399;NZ_CP010400
ACBA002.B.00020.C001_00301	ACBA002.B.00020.C001	284	145	T4P_pilA	T4P	T4P	ACBA002.B.00020.C001_T4P_1	multi_loci	accessory	2.5e-21	73.6	0.8205129999999999	0.441379	5	68	ACBA002.B.00020	Acinetobacter baumannii	Bacteria	Proteobacteria	Bacteria;Proteobacteria;Gammaproteobacteria;Pseudomonadales;Moraxellaceae;Acinetobacter;Acinetobacter calcoaceticus/baumannii	NZ_CP010397;NZ_CP010398;NZ_CP010399;NZ_CP010400
ACBA002.B.00020.C001_00311	ACBA002.B.00020.C001	294	157	T4P_fimT	T4P	T4P	ACBA002.B.00020.C001_T4P_1	multi_loci	accessory	7.7e-20	68.8	0.969697	0.407643	8	71	ACBA002.B.00020	Acinetobacter baumannii	Bacteria	Proteobacteria	Bacteria;Proteobacteria;Gammaproteobacteria;Pseudomonadales;Moraxellaceae;Acinetobacter;Acinetobacter calcoaceticus/baumannii	NZ_CP010397;NZ_CP010398;NZ_CP010399;NZ_CP010400
ACBA002.B.00020.C001_00312	ACBA002.B.00020.C001	295	184	T4P_pilV	T4P	T4P	ACBA002.B.00020.C001_T4P_1	multi_loci	accessory	3.4e-15	53.7	1.0	0.304348	10	65	ACBA002.B.00020	Acinetobacter baumannii	Bacteria	Proteobacteria	Bacteria;Proteobacteria;Gammaproteobacteria;Pseudomonadales;Moraxellaceae;Acinetobacter;Acinetobacter calcoaceticus/baumannii	NZ_CP010397;NZ_CP010398;NZ_CP010399;NZ_CP010400
ACBA002.B.00020.C001_00313	ACBA002.B.00020.C001	296	333	T4P_pilW	T4P	T4P	ACBA002.B.00020.C001_T4P_1	multi_loci	accessory	1.8e-30	103.4	1.0	0.375375	11	135	ACBA002.B.00020	Acinetobacter baumannii	Bacteria	Proteobacteria	Bacteria;Proteobacteria;Gammaproteobacteria;Pseudomonadales;Moraxellaceae;Acinetobacter;Acinetobacter calcoaceticus/baumannii	NZ_CP010397;NZ_CP010398;NZ_CP010399;NZ_CP010400
ACBA002.B.00020.C001_00314	ACBA002.B.00020.C001	297	272	T4P_pilX	T4P	T4P	ACBA002.B.00020.C001_T4P_1	multi_loci	accessory	1.8e-05	22.5	0.8813559999999999	0.191176	17	68	ACBA002.B.00020	Acinetobacter baumannii	Bacteria	Proteobacteria	Bacteria;Proteobacteria;Gammaproteobacteria;Pseudomonadales;Moraxellaceae;Acinetobacter;Acinetobacter calcoaceticus/baumannii	NZ_CP010397;NZ_CP010398;NZ_CP010399;NZ_CP010400
ACBA002.B.00020.C001_00315	ACBA002.B.00020.C001	298	1284	T4P_pilY	T4P	T4P	ACBA002.B.00020.C001_T4P_1	multi_loci	accessory	3.6999999999999994e-62	208.3	0.959559	0.548287	460	1163	ACBA002.B.00020	Acinetobacter baumannii	Bacteria	Proteobacteria	Bacteria;Proteobacteria;Gammaproteobacteria;Pseudomonadales;Moraxellaceae;Acinetobacter;Acinetobacter calcoaceticus/baumannii	NZ_CP010397;NZ_CP010398;NZ_CP010399;NZ_CP010400
ACBA002.B.00020.C001_00316	ACBA002.B.00020.C001	299	160	T4P_pilE	T4P	T4P	ACBA002.B.00020.C001_T4P_1	multi_loci	mandatory	7.4e-20	69.0	0.924242	0.4125	11	76	ACBA002.B.00020	Acinetobacter baumannii	Bacteria	Proteobacteria	Bacteria;Proteobacteria;Gammaproteobacteria;Pseudomonadales;Moraxellaceae;Acinetobacter;Acinetobacter calcoaceticus/baumannii	NZ_CP010397;NZ_CP010398;NZ_CP010399;NZ_CP010400
ACBA002.B.00020.C001_00317	ACBA002.B.00020.C001	300	141	T4P_pilE	T4P	T4P	ACBA002.B.00020.C001_T4P_1	multi_loci	mandatory	1.3999999999999995e-20	71.4	0.848485	0.425532	3	62	ACBA002.B.00020	Acinetobacter baumannii	Bacteria	Proteobacteria	Bacteria;Proteobacteria;Gammaproteobacteria;Pseudomonadales;Moraxellaceae;Acinetobacter;Acinetobacter calcoaceticus/baumannii	NZ_CP010397;NZ_CP010398;NZ_CP010399;NZ_CP010400
ACBA002.B.00020.C001_02746	ACBA002.B.00020.C001	2656	345	T4P_pilT	T4P	T4P	ACBA002.B.00020.C001_T4P_1	multi_loci	mandatory	1.8999999999999988e-182	603.5	1.0	0.988406	2	342	ACBA002.B.00020	Acinetobacter baumannii	Bacteria	Proteobacteria	Bacteria;Proteobacteria;Gammaproteobacteria;Pseudomonadales;Moraxellaceae;Acinetobacter;Acinetobacter calcoaceticus/baumannii	NZ_CP010397;NZ_CP010398;NZ_CP010399;NZ_CP010400
ACBA002.B.00020.C001_02747	ACBA002.B.00020.C001	2657	372	T4P_pilU	T4P	T4P	ACBA002.B.00020.C001_T4P_1	multi_loci	accessory	3.099999999999998e-176	582.8	0.997076	0.919355	3	344	ACBA002.B.00020	Acinetobacter baumannii	Bacteria	Proteobacteria	Bacteria;Proteobacteria;Gammaproteobacteria;Pseudomonadales;Moraxellaceae;Acinetobacter;Acinetobacter calcoaceticus/baumannii	NZ_CP010397;NZ_CP010398;NZ_CP010399;NZ_CP010400
ACBA002.B.00020.C001_03354	ACBA002.B.00020.C001	3239	570	T4P_pilB	T4P	T4P	ACBA002.B.00020.C001_T4P_1	multi_loci	mandatory	3.299999999999997e-179	593.4	0.942857	0.698246	169	566	ACBA002.B.00020	Acinetobacter baumannii	Bacteria	Proteobacteria	Bacteria;Proteobacteria;Gammaproteobacteria;Pseudomonadales;Moraxellaceae;Acinetobacter;Acinetobacter calcoaceticus/baumannii	NZ_CP010397;NZ_CP010398;NZ_CP010399;NZ_CP010400
ACBA002.B.00020.C001_03355	ACBA002.B.00020.C001	3240	408	T4P_pilC	T4P	T4P	ACBA002.B.00020.C001_T4P_1	multi_loci	mandatory	3.899999999999998e-131	434.7	0.997015	0.8210780000000001	71	405	ACBA002.B.00020	Acinetobacter baumannii	Bacteria	Proteobacteria	Bacteria;Proteobacteria;Gammaproteobacteria;Pseudomonadales;Moraxellaceae;Acinetobacter;Acinetobacter calcoaceticus/baumannii	NZ_CP010397;NZ_CP010398;NZ_CP010399;NZ_CP010400
ACBA002.B.00020.C001_03356	ACBA002.B.00020.C001	3241	286	T4P_pilD	T4P	T4P	ACBA002.B.00020.C001_T4P_1	multi_loci	mandatory	2.8999999999999985e-80	266.7	1.0	0.835664	32	270	ACBA002.B.00020	Acinetobacter baumannii	Bacteria	Proteobacteria	Bacteria;Proteobacteria;Gammaproteobacteria;Pseudomonadales;Moraxellaceae;Acinetobacter;Acinetobacter calcoaceticus/baumannii	NZ_CP010397;NZ_CP010398;NZ_CP010399;NZ_CP010400
ACBA002.B.00021.C001_02211	ACBA002.B.00021.C001	2113	319	T2SS_gspK	T2SS	T2SS	ACBA002.B.00021.C001_T2SS_1	multi_loci	accessory	5.4e-11	40.3	0.966102	0.17868299999999998	9	65	ACBA002.B.00021	Acinetobacter baumannii NCGM 237	Bacteria	Proteobacteria	Bacteria;Proteobacteria;Gammaproteobacteria;Pseudomonadales;Moraxellaceae;Acinetobacter;Acinetobacter calcoaceticus/baumannii	NZ_AP013357
ACBA002.B.00021.C001_02212	ACBA002.B.00021.C001	2114	233	T2SS_gspJ	T2SS	T2SS	ACBA002.B.00021.C001_T2SS_1	multi_loci	accessory	4.4e-13	47.3	0.978261	0.377682	30	117	ACBA002.B.00021	Acinetobacter baumannii NCGM 237	Bacteria	Proteobacteria	Bacteria;Proteobacteria;Gammaproteobacteria;Pseudomonadales;Moraxellaceae;Acinetobacter;Acinetobacter calcoaceticus/baumannii	NZ_AP013357
ACBA002.B.00021.C001_02213	ACBA002.B.00021.C001	2115	126	T2SS_gspI	T2SS	T2SS	ACBA002.B.00021.C001_T2SS_1	multi_loci	accessory	2.8e-14	51.1	0.964286	0.428571	4	57	ACBA002.B.00021	Acinetobacter baumannii NCGM 237	Bacteria	Proteobacteria	Bacteria;Proteobacteria;Gammaproteobacteria;Pseudomonadales;Moraxellaceae;Acinetobacter;Acinetobacter calcoaceticus/baumannii	NZ_AP013357
ACBA002.B.00021.C001_02214	ACBA002.B.00021.C001	2116	184	T2SS_gspH	T2SS	T2SS	ACBA002.B.00021.C001_T2SS_1	multi_loci	accessory	1.6e-11	42.4	0.969697	0.342391	11	73	ACBA002.B.00021	Acinetobacter baumannii NCGM 237	Bacteria	Proteobacteria	Bacteria;Proteobacteria;Gammaproteobacteria;Pseudomonadales;Moraxellaceae;Acinetobacter;Acinetobacter calcoaceticus/baumannii	NZ_AP013357
ACBA002.B.00021.C001_03256	ACBA002.B.00021.C001	3128	496	T2SS_gspE	T2SS	T2SS	ACBA002.B.00021.C001_T2SS_1	multi_loci	mandatory	9.299999999999992e-191	631.6	0.992891	0.844758	70	488	ACBA002.B.00021	Acinetobacter baumannii NCGM 237	Bacteria	Proteobacteria	Bacteria;Proteobacteria;Gammaproteobacteria;Pseudomonadales;Moraxellaceae;Acinetobacter;Acinetobacter calcoaceticus/baumannii	NZ_AP013357
ACBA002.B.00021.C001_03500	ACBA002.B.00021.C001	3370	193	T2SS_gspG	T2SS	T2SS	ACBA002.B.00021.C001_T2SS_1	multi_loci	mandatory	1.1999999999999999e-28	96.9	1.0	0.445596	59	144	ACBA002.B.00021	Acinetobacter baumannii NCGM 237	Bacteria	Proteobacteria	Bacteria;Proteobacteria;Gammaproteobacteria;Pseudomonadales;Moraxellaceae;Acinetobacter;Acinetobacter calcoaceticus/baumannii	NZ_AP013357
ACBA002.B.00021.C001_03501	ACBA002.B.00021.C001	3371	401	T2SS_gspF	T2SS	T2SS	ACBA002.B.00021.C001_T2SS_1	multi_loci	mandatory	1.5999999999999994e-124	413.0	1.0	0.832918	66	399	ACBA002.B.00021	Acinetobacter baumannii NCGM 237	Bacteria	Proteobacteria	Bacteria;Proteobacteria;Gammaproteobacteria;Pseudomonadales;Moraxellaceae;Acinetobacter;Acinetobacter calcoaceticus/baumannii	NZ_AP013357
ACBA002.B.00021.C001_03598	ACBA002.B.00021.C001	3460	758	T2SS_gspD	T2SS	T2SS	ACBA002.B.00021.C001_T2SS_1	multi_loci	mandatory	9.199999999999997e-65	215.2	0.989362	0.244063	481	665	ACBA002.B.00021	Acinetobacter baumannii NCGM 237	Bacteria	Proteobacteria	Bacteria;Proteobacteria;Gammaproteobacteria;Pseudomonadales;Moraxellaceae;Acinetobacter;Acinetobacter calcoaceticus/baumannii	NZ_AP013357
ACBA002.B.00021.C001_03599	ACBA002.B.00021.C001	3461	278	T2SS_gspC	T2SS	T2SS	ACBA002.B.00021.C001_T2SS_1	multi_loci	mandatory	4.5e-10	37.8	0.783505	0.251799	68	137	ACBA002.B.00021	Acinetobacter baumannii NCGM 237	Bacteria	Proteobacteria	Bacteria;Proteobacteria;Gammaproteobacteria;Pseudomonadales;Moraxellaceae;Acinetobacter;Acinetobacter calcoaceticus/baumannii	NZ_AP013357
ACBA002.B.00021.C001_03600	ACBA002.B.00021.C001	3462	247	T2SS_gspN	T2SS	T2SS	ACBA002.B.00021.C001_T2SS_1	multi_loci	accessory	1.1e-07	29.8	0.803571	0.336032	13	95	ACBA002.B.00021	Acinetobacter baumannii NCGM 237	Bacteria	Proteobacteria	Bacteria;Proteobacteria;Gammaproteobacteria;Pseudomonadales;Moraxellaceae;Acinetobacter;Acinetobacter calcoaceticus/baumannii	NZ_AP013357
ACBA002.B.00021.C001_00306	ACBA002.B.00021.C001	292	352	T4P_pilM	T4P	T4P	ACBA002.B.00021.C001_T4P_1	multi_loci	accessory	1e-49	166.5	0.993827	0.4602270000000001	14	175	ACBA002.B.00021	Acinetobacter baumannii NCGM 237	Bacteria	Proteobacteria	Bacteria;Proteobacteria;Gammaproteobacteria;Pseudomonadales;Moraxellaceae;Acinetobacter;Acinetobacter calcoaceticus/baumannii	NZ_AP013357
ACBA002.B.00021.C001_00307	ACBA002.B.00021.C001	293	213	T4P_pilN	T4P	T4P	ACBA002.B.00021.C001_T4P_1	multi_loci	mandatory	9.8e-39	130.6	0.993103	0.666667	4	145	ACBA002.B.00021	Acinetobacter baumannii NCGM 237	Bacteria	Proteobacteria	Bacteria;Proteobacteria;Gammaproteobacteria;Pseudomonadales;Moraxellaceae;Acinetobacter;Acinetobacter calcoaceticus/baumannii	NZ_AP013357
ACBA002.B.00021.C001_00308	ACBA002.B.00021.C001	294	246	T4P_pilO	T4P	T4P	ACBA002.B.00021.C001_T4P_1	multi_loci	mandatory	8.6e-39	130.7	0.973684	0.601626	46	193	ACBA002.B.00021	Acinetobacter baumannii NCGM 237	Bacteria	Proteobacteria	Bacteria;Proteobacteria;Gammaproteobacteria;Pseudomonadales;Moraxellaceae;Acinetobacter;Acinetobacter calcoaceticus/baumannii	NZ_AP013357
ACBA002.B.00021.C001_00309	ACBA002.B.00021.C001	295	175	T4P_pilP	T4P	T4P	ACBA002.B.00021.C001_T4P_1	multi_loci	accessory	4.199999999999999e-25	86.8	0.978417	0.765714	17	150	ACBA002.B.00021	Acinetobacter baumannii NCGM 237	Bacteria	Proteobacteria	Bacteria;Proteobacteria;Gammaproteobacteria;Pseudomonadales;Moraxellaceae;Acinetobacter;Acinetobacter calcoaceticus/baumannii	NZ_AP013357
ACBA002.B.00021.C001_00310	ACBA002.B.00021.C001	296	721	T4P_pilQ	T4P	T4P	ACBA002.B.00021.C001_T4P_1	multi_loci	mandatory	2.3e-59	197.5	0.92973	0.234397	549	717	ACBA002.B.00021	Acinetobacter baumannii NCGM 237	Bacteria	Proteobacteria	Bacteria;Proteobacteria;Gammaproteobacteria;Pseudomonadales;Moraxellaceae;Acinetobacter;Acinetobacter calcoaceticus/baumannii	NZ_AP013357
ACBA002.B.00021.C001_00320	ACBA002.B.00021.C001	306	144	T4P_pilA	T4P	T4P	ACBA002.B.00021.C001_T4P_1	multi_loci	accessory	9.699999999999999e-22	74.9	0.769231	0.416667	5	64	ACBA002.B.00021	Acinetobacter baumannii NCGM 237	Bacteria	Proteobacteria	Bacteria;Proteobacteria;Gammaproteobacteria;Pseudomonadales;Moraxellaceae;Acinetobacter;Acinetobacter calcoaceticus/baumannii	NZ_AP013357
ACBA002.B.00021.C001_00332	ACBA002.B.00021.C001	318	157	T4P_fimT	T4P	T4P	ACBA002.B.00021.C001_T4P_1	multi_loci	accessory	2.4e-20	70.4	0.969697	0.407643	8	71	ACBA002.B.00021	Acinetobacter baumannii NCGM 237	Bacteria	Proteobacteria	Bacteria;Proteobacteria;Gammaproteobacteria;Pseudomonadales;Moraxellaceae;Acinetobacter;Acinetobacter calcoaceticus/baumannii	NZ_AP013357
ACBA002.B.00021.C001_00333	ACBA002.B.00021.C001	319	184	T4P_pilV	T4P	T4P	ACBA002.B.00021.C001_T4P_1	multi_loci	accessory	3.5e-15	53.7	1.0	0.304348	10	65	ACBA002.B.00021	Acinetobacter baumannii NCGM 237	Bacteria	Proteobacteria	Bacteria;Proteobacteria;Gammaproteobacteria;Pseudomonadales;Moraxellaceae;Acinetobacter;Acinetobacter calcoaceticus/baumannii	NZ_AP013357
ACBA002.B.00021.C001_00334	ACBA002.B.00021.C001	320	333	T4P_pilW	T4P	T4P	ACBA002.B.00021.C001_T4P_1	multi_loci	accessory	8.900000000000001e-30	101.2	1.0	0.375375	11	135	ACBA002.B.00021	Acinetobacter baumannii NCGM 237	Bacteria	Proteobacteria	Bacteria;Proteobacteria;Gammaproteobacteria;Pseudomonadales;Moraxellaceae;Acinetobacter;Acinetobacter calcoaceticus/baumannii	NZ_AP013357
ACBA002.B.00021.C001_00335	ACBA002.B.00021.C001	321	272	T4P_pilX	T4P	T4P	ACBA002.B.00021.C001_T4P_1	multi_loci	accessory	1.8e-05	22.5	0.8813559999999999	0.191176	17	68	ACBA002.B.00021	Acinetobacter baumannii NCGM 237	Bacteria	Proteobacteria	Bacteria;Proteobacteria;Gammaproteobacteria;Pseudomonadales;Moraxellaceae;Acinetobacter;Acinetobacter calcoaceticus/baumannii	NZ_AP013357
ACBA002.B.00021.C001_00336	ACBA002.B.00021.C001	322	1284	T4P_pilY	T4P	T4P	ACBA002.B.00021.C001_T4P_1	multi_loci	accessory	6.8e-62	207.5	0.959559	0.548287	460	1163	ACBA002.B.00021	Acinetobacter baumannii NCGM 237	Bacteria	Proteobacteria	Bacteria;Proteobacteria;Gammaproteobacteria;Pseudomonadales;Moraxellaceae;Acinetobacter;Acinetobacter calcoaceticus/baumannii	NZ_AP013357
ACBA002.B.00021.C001_00337	ACBA002.B.00021.C001	323	160	T4P_pilE	T4P	T4P	ACBA002.B.00021.C001_T4P_1	multi_loci	mandatory	3.6000000000000003e-20	70.1	0.924242	0.4125	11	76	ACBA002.B.00021	Acinetobacter baumannii NCGM 237	Bacteria	Proteobacteria	Bacteria;Proteobacteria;Gammaproteobacteria;Pseudomonadales;Moraxellaceae;Acinetobacter;Acinetobacter calcoaceticus/baumannii	NZ_AP013357
ACBA002.B.00021.C001_00338	ACBA002.B.00021.C001	324	141	T4P_pilA	T4P	T4P	ACBA002.B.00021.C001_T4P_1	multi_loci	accessory	2.5e-21	73.6	0.8205129999999999	0.460993	4	68	ACBA002.B.00021	Acinetobacter baumannii NCGM 237	Bacteria	Proteobacteria	Bacteria;Proteobacteria;Gammaproteobacteria;Pseudomonadales;Moraxellaceae;Acinetobacter;Acinetobacter calcoaceticus/baumannii	NZ_AP013357
ACBA002.B.00021.C001_02967	ACBA002.B.00021.C001	2858	345	T4P_pilT	T4P	T4P	ACBA002.B.00021.C001_T4P_1	multi_loci	mandatory	1.9999999999999984e-182	603.5	1.0	0.988406	2	342	ACBA002.B.00021	Acinetobacter baumannii NCGM 237	Bacteria	Proteobacteria	Bacteria;Proteobacteria;Gammaproteobacteria;Pseudomonadales;Moraxellaceae;Acinetobacter;Acinetobacter calcoaceticus/baumannii	NZ_AP013357
ACBA002.B.00021.C001_02968	ACBA002.B.00021.C001	2859	372	T4P_pilU	T4P	T4P	ACBA002.B.00021.C001_T4P_1	multi_loci	accessory	2.699999999999998e-176	583.1	0.997076	0.919355	3	344	ACBA002.B.00021	Acinetobacter baumannii NCGM 237	Bacteria	Proteobacteria	Bacteria;Proteobacteria;Gammaproteobacteria;Pseudomonadales;Moraxellaceae;Acinetobacter;Acinetobacter calcoaceticus/baumannii	NZ_AP013357
ACBA002.B.00021.C001_03540	ACBA002.B.00021.C001	3407	570	T4P_pilB	T4P	T4P	ACBA002.B.00021.C001_T4P_1	multi_loci	mandatory	3.299999999999997e-179	593.4	0.942857	0.698246	169	566	ACBA002.B.00021	Acinetobacter baumannii NCGM 237	Bacteria	Proteobacteria	Bacteria;Proteobacteria;Gammaproteobacteria;Pseudomonadales;Moraxellaceae;Acinetobacter;Acinetobacter calcoaceticus/baumannii	NZ_AP013357
ACBA002.B.00021.C001_03541	ACBA002.B.00021.C001	3408	408	T4P_pilC	T4P	T4P	ACBA002.B.00021.C001_T4P_1	multi_loci	mandatory	1.899999999999999e-131	435.7	0.997015	0.8210780000000001	71	405	ACBA002.B.00021	Acinetobacter baumannii NCGM 237	Bacteria	Proteobacteria	Bacteria;Proteobacteria;Gammaproteobacteria;Pseudomonadales;Moraxellaceae;Acinetobacter;Acinetobacter calcoaceticus/baumannii	NZ_AP013357
ACBA002.B.00021.C001_03542	ACBA002.B.00021.C001	3409	286	T4P_pilD	T4P	T4P	ACBA002.B.00021.C001_T4P_1	multi_loci	mandatory	6.4e-80	265.6	1.0	0.835664	32	270	ACBA002.B.00021	Acinetobacter baumannii NCGM 237	Bacteria	Proteobacteria	Bacteria;Proteobacteria;Gammaproteobacteria;Pseudomonadales;Moraxellaceae;Acinetobacter;Acinetobacter calcoaceticus/baumannii	NZ_AP013357
ACBA002.B.00022.C001_01245	ACBA002.B.00022.C001	1187	379	T2SS_gspL	T2SS	T2SS	ACBA002.B.00022.C001_T2SS_1	multi_loci	accessory	0.00085	16.9	0.950355	0.327177	8	131	ACBA002.B.00022	Acinetobacter baumannii	Bacteria	Proteobacteria	Bacteria;Proteobacteria;Gammaproteobacteria;Pseudomonadales;Moraxellaceae;Acinetobacter;Acinetobacter calcoaceticus/baumannii	NZ_AP014649;NZ_AP014650
ACBA002.B.00022.C001_01246	ACBA002.B.00022.C001	1188	159	T2SS_gspM	T2SS	T2SS	ACBA002.B.00022.C001_T2SS_1	multi_loci	accessory	7.9e-09	33.7	0.962963	0.72327	29	143	ACBA002.B.00022	Acinetobacter baumannii	Bacteria	Proteobacteria	Bacteria;Proteobacteria;Gammaproteobacteria;Pseudomonadales;Moraxellaceae;Acinetobacter;Acinetobacter calcoaceticus/baumannii	NZ_AP014649;NZ_AP014650
ACBA002.B.00022.C001_02069	ACBA002.B.00022.C001	2001	319	T2SS_gspK	T2SS	T2SS	ACBA002.B.00022.C001_T2SS_1	multi_loci	accessory	5.3e-11	40.3	0.966102	0.17868299999999998	9	65	ACBA002.B.00022	Acinetobacter baumannii	Bacteria	Proteobacteria	Bacteria;Proteobacteria;Gammaproteobacteria;Pseudomonadales;Moraxellaceae;Acinetobacter;Acinetobacter calcoaceticus/baumannii	NZ_AP014649;NZ_AP014650
ACBA002.B.00022.C001_02070	ACBA002.B.00022.C001	2002	233	T2SS_gspJ	T2SS	T2SS	ACBA002.B.00022.C001_T2SS_1	multi_loci	accessory	4.3e-13	47.3	0.978261	0.377682	30	117	ACBA002.B.00022	Acinetobacter baumannii	Bacteria	Proteobacteria	Bacteria;Proteobacteria;Gammaproteobacteria;Pseudomonadales;Moraxellaceae;Acinetobacter;Acinetobacter calcoaceticus/baumannii	NZ_AP014649;NZ_AP014650
ACBA002.B.00022.C001_02071	ACBA002.B.00022.C001	2003	126	T2SS_gspI	T2SS	T2SS	ACBA002.B.00022.C001_T2SS_1	multi_loci	accessory	2.8e-14	51.1	0.964286	0.428571	4	57	ACBA002.B.00022	Acinetobacter baumannii	Bacteria	Proteobacteria	Bacteria;Proteobacteria;Gammaproteobacteria;Pseudomonadales;Moraxellaceae;Acinetobacter;Acinetobacter calcoaceticus/baumannii	NZ_AP014649;NZ_AP014650
ACBA002.B.00022.C001_02072	ACBA002.B.00022.C001	2004	184	T2SS_gspH	T2SS	T2SS	ACBA002.B.00022.C001_T2SS_1	multi_loci	accessory	1.6e-11	42.4	0.969697	0.342391	11	73	ACBA002.B.00022	Acinetobacter baumannii	Bacteria	Proteobacteria	Bacteria;Proteobacteria;Gammaproteobacteria;Pseudomonadales;Moraxellaceae;Acinetobacter;Acinetobacter calcoaceticus/baumannii	NZ_AP014649;NZ_AP014650
ACBA002.B.00022.C001_03165	ACBA002.B.00022.C001	3069	496	T2SS_gspE	T2SS	T2SS	ACBA002.B.00022.C001_T2SS_1	multi_loci	mandatory	4.8999999999999956e-191	632.5	0.992891	0.844758	70	488	ACBA002.B.00022	Acinetobacter baumannii	Bacteria	Proteobacteria	Bacteria;Proteobacteria;Gammaproteobacteria;Pseudomonadales;Moraxellaceae;Acinetobacter;Acinetobacter calcoaceticus/baumannii	NZ_AP014649;NZ_AP014650
ACBA002.B.00022.C001_03409	ACBA002.B.00022.C001	3310	193	T2SS_gspG	T2SS	T2SS	ACBA002.B.00022.C001_T2SS_1	multi_loci	mandatory	1.1999999999999999e-28	96.9	1.0	0.445596	59	144	ACBA002.B.00022	Acinetobacter baumannii	Bacteria	Proteobacteria	Bacteria;Proteobacteria;Gammaproteobacteria;Pseudomonadales;Moraxellaceae;Acinetobacter;Acinetobacter calcoaceticus/baumannii	NZ_AP014649;NZ_AP014650
ACBA002.B.00022.C001_03410	ACBA002.B.00022.C001	3311	401	T2SS_gspF	T2SS	T2SS	ACBA002.B.00022.C001_T2SS_1	multi_loci	mandatory	1.5999999999999994e-124	413.0	1.0	0.832918	66	399	ACBA002.B.00022	Acinetobacter baumannii	Bacteria	Proteobacteria	Bacteria;Proteobacteria;Gammaproteobacteria;Pseudomonadales;Moraxellaceae;Acinetobacter;Acinetobacter calcoaceticus/baumannii	NZ_AP014649;NZ_AP014650
ACBA002.B.00022.C001_03505	ACBA002.B.00022.C001	3398	756	T2SS_gspD	T2SS	T2SS	ACBA002.B.00022.C001_T2SS_1	multi_loci	mandatory	9.599999999999994e-65	215.1	0.989362	0.244709	479	663	ACBA002.B.00022	Acinetobacter baumannii	Bacteria	Proteobacteria	Bacteria;Proteobacteria;Gammaproteobacteria;Pseudomonadales;Moraxellaceae;Acinetobacter;Acinetobacter calcoaceticus/baumannii	NZ_AP014649;NZ_AP014650
ACBA002.B.00022.C001_03506	ACBA002.B.00022.C001	3399	278	T2SS_gspC	T2SS	T2SS	ACBA002.B.00022.C001_T2SS_1	multi_loci	mandatory	5.5e-10	37.5	0.783505	0.251799	68	137	ACBA002.B.00022	Acinetobacter baumannii	Bacteria	Proteobacteria	Bacteria;Proteobacteria;Gammaproteobacteria;Pseudomonadales;Moraxellaceae;Acinetobacter;Acinetobacter calcoaceticus/baumannii	NZ_AP014649;NZ_AP014650
ACBA002.B.00022.C001_03507	ACBA002.B.00022.C001	3400	247	T2SS_gspN	T2SS	T2SS	ACBA002.B.00022.C001_T2SS_1	multi_loci	accessory	1.1e-07	29.8	0.803571	0.336032	13	95	ACBA002.B.00022	Acinetobacter baumannii	Bacteria	Proteobacteria	Bacteria;Proteobacteria;Gammaproteobacteria;Pseudomonadales;Moraxellaceae;Acinetobacter;Acinetobacter calcoaceticus/baumannii	NZ_AP014649;NZ_AP014650
ACBA002.B.00022.C001_00306	ACBA002.B.00022.C001	290	352	T4P_pilM	T4P	T4P	ACBA002.B.00022.C001_T4P_1	multi_loci	accessory	9.899999999999999e-50	166.5	0.993827	0.4602270000000001	14	175	ACBA002.B.00022	Acinetobacter baumannii	Bacteria	Proteobacteria	Bacteria;Proteobacteria;Gammaproteobacteria;Pseudomonadales;Moraxellaceae;Acinetobacter;Acinetobacter calcoaceticus/baumannii	NZ_AP014649;NZ_AP014650
ACBA002.B.00022.C001_00307	ACBA002.B.00022.C001	291	213	T4P_pilN	T4P	T4P	ACBA002.B.00022.C001_T4P_1	multi_loci	mandatory	9.599999999999998e-39	130.6	0.993103	0.666667	4	145	ACBA002.B.00022	Acinetobacter baumannii	Bacteria	Proteobacteria	Bacteria;Proteobacteria;Gammaproteobacteria;Pseudomonadales;Moraxellaceae;Acinetobacter;Acinetobacter calcoaceticus/baumannii	NZ_AP014649;NZ_AP014650
ACBA002.B.00022.C001_00308	ACBA002.B.00022.C001	292	246	T4P_pilO	T4P	T4P	ACBA002.B.00022.C001_T4P_1	multi_loci	mandatory	8.499999999999998e-39	130.7	0.973684	0.601626	46	193	ACBA002.B.00022	Acinetobacter baumannii	Bacteria	Proteobacteria	Bacteria;Proteobacteria;Gammaproteobacteria;Pseudomonadales;Moraxellaceae;Acinetobacter;Acinetobacter calcoaceticus/baumannii	NZ_AP014649;NZ_AP014650
ACBA002.B.00022.C001_00309	ACBA002.B.00022.C001	293	175	T4P_pilP	T4P	T4P	ACBA002.B.00022.C001_T4P_1	multi_loci	accessory	4.199999999999999e-25	86.8	0.978417	0.765714	17	150	ACBA002.B.00022	Acinetobacter baumannii	Bacteria	Proteobacteria	Bacteria;Proteobacteria;Gammaproteobacteria;Pseudomonadales;Moraxellaceae;Acinetobacter;Acinetobacter calcoaceticus/baumannii	NZ_AP014649;NZ_AP014650
ACBA002.B.00022.C001_00310	ACBA002.B.00022.C001	294	721	T4P_pilQ	T4P	T4P	ACBA002.B.00022.C001_T4P_1	multi_loci	mandatory	2.2e-59	197.5	0.92973	0.234397	549	717	ACBA002.B.00022	Acinetobacter baumannii	Bacteria	Proteobacteria	Bacteria;Proteobacteria;Gammaproteobacteria;Pseudomonadales;Moraxellaceae;Acinetobacter;Acinetobacter calcoaceticus/baumannii	NZ_AP014649;NZ_AP014650
ACBA002.B.00022.C001_00320	ACBA002.B.00022.C001	304	153	T4P_pilA	T4P	T4P	ACBA002.B.00022.C001_T4P_1	multi_loci	accessory	3.1999999999999998e-21	73.2	0.641026	0.326797	5	54	ACBA002.B.00022	Acinetobacter baumannii	Bacteria	Proteobacteria	Bacteria;Proteobacteria;Gammaproteobacteria;Pseudomonadales;Moraxellaceae;Acinetobacter;Acinetobacter calcoaceticus/baumannii	NZ_AP014649;NZ_AP014650
ACBA002.B.00022.C001_00329	ACBA002.B.00022.C001	313	157	T4P_fimT	T4P	T4P	ACBA002.B.00022.C001_T4P_1	multi_loci	accessory	2.4e-20	70.4	0.969697	0.407643	8	71	ACBA002.B.00022	Acinetobacter baumannii	Bacteria	Proteobacteria	Bacteria;Proteobacteria;Gammaproteobacteria;Pseudomonadales;Moraxellaceae;Acinetobacter;Acinetobacter calcoaceticus/baumannii	NZ_AP014649;NZ_AP014650
ACBA002.B.00022.C001_00330	ACBA002.B.00022.C001	314	184	T4P_pilV	T4P	T4P	ACBA002.B.00022.C001_T4P_1	multi_loci	accessory	3.5e-15	53.7	1.0	0.304348	10	65	ACBA002.B.00022	Acinetobacter baumannii	Bacteria	Proteobacteria	Bacteria;Proteobacteria;Gammaproteobacteria;Pseudomonadales;Moraxellaceae;Acinetobacter;Acinetobacter calcoaceticus/baumannii	NZ_AP014649;NZ_AP014650
ACBA002.B.00022.C001_00331	ACBA002.B.00022.C001	315	333	T4P_pilW	T4P	T4P	ACBA002.B.00022.C001_T4P_1	multi_loci	accessory	8.7e-30	101.2	1.0	0.375375	11	135	ACBA002.B.00022	Acinetobacter baumannii	Bacteria	Proteobacteria	Bacteria;Proteobacteria;Gammaproteobacteria;Pseudomonadales;Moraxellaceae;Acinetobacter;Acinetobacter calcoaceticus/baumannii	NZ_AP014649;NZ_AP014650
ACBA002.B.00022.C001_00332	ACBA002.B.00022.C001	316	272	T4P_pilX	T4P	T4P	ACBA002.B.00022.C001_T4P_1	multi_loci	accessory	1.8e-05	22.5	0.8813559999999999	0.191176	17	68	ACBA002.B.00022	Acinetobacter baumannii	Bacteria	Proteobacteria	Bacteria;Proteobacteria;Gammaproteobacteria;Pseudomonadales;Moraxellaceae;Acinetobacter;Acinetobacter calcoaceticus/baumannii	NZ_AP014649;NZ_AP014650
ACBA002.B.00022.C001_00333	ACBA002.B.00022.C001	317	1284	T4P_pilY	T4P	T4P	ACBA002.B.00022.C001_T4P_1	multi_loci	accessory	4.3e-62	208.2	0.959559	0.548287	460	1163	ACBA002.B.00022	Acinetobacter baumannii	Bacteria	Proteobacteria	Bacteria;Proteobacteria;Gammaproteobacteria;Pseudomonadales;Moraxellaceae;Acinetobacter;Acinetobacter calcoaceticus/baumannii	NZ_AP014649;NZ_AP014650
ACBA002.B.00022.C001_00334	ACBA002.B.00022.C001	318	160	T4P_pilE	T4P	T4P	ACBA002.B.00022.C001_T4P_1	multi_loci	mandatory	3.3e-20	70.2	0.924242	0.4125	11	76	ACBA002.B.00022	Acinetobacter baumannii	Bacteria	Proteobacteria	Bacteria;Proteobacteria;Gammaproteobacteria;Pseudomonadales;Moraxellaceae;Acinetobacter;Acinetobacter calcoaceticus/baumannii	NZ_AP014649;NZ_AP014650
ACBA002.B.00022.C001_00335	ACBA002.B.00022.C001	319	141	T4P_pilA	T4P	T4P	ACBA002.B.00022.C001_T4P_1	multi_loci	accessory	2.5e-21	73.6	0.8205129999999999	0.460993	4	68	ACBA002.B.00022	Acinetobacter baumannii	Bacteria	Proteobacteria	Bacteria;Proteobacteria;Gammaproteobacteria;Pseudomonadales;Moraxellaceae;Acinetobacter;Acinetobacter calcoaceticus/baumannii	NZ_AP014649;NZ_AP014650
ACBA002.B.00022.C001_02924	ACBA002.B.00022.C001	2845	345	T4P_pilT	T4P	T4P	ACBA002.B.00022.C001_T4P_1	multi_loci	mandatory	1.9999999999999984e-182	603.5	1.0	0.988406	2	342	ACBA002.B.00022	Acinetobacter baumannii	Bacteria	Proteobacteria	Bacteria;Proteobacteria;Gammaproteobacteria;Pseudomonadales;Moraxellaceae;Acinetobacter;Acinetobacter calcoaceticus/baumannii	NZ_AP014649;NZ_AP014650
ACBA002.B.00022.C001_02925	ACBA002.B.00022.C001	2846	372	T4P_pilU	T4P	T4P	ACBA002.B.00022.C001_T4P_1	multi_loci	accessory	3.199999999999998e-176	582.8	0.997076	0.919355	3	344	ACBA002.B.00022	Acinetobacter baumannii	Bacteria	Proteobacteria	Bacteria;Proteobacteria;Gammaproteobacteria;Pseudomonadales;Moraxellaceae;Acinetobacter;Acinetobacter calcoaceticus/baumannii	NZ_AP014649;NZ_AP014650
ACBA002.B.00022.C001_03449	ACBA002.B.00022.C001	3347	570	T4P_pilB	T4P	T4P	ACBA002.B.00022.C001_T4P_1	multi_loci	mandatory	3.499999999999997e-179	593.3	0.942857	0.698246	169	566	ACBA002.B.00022	Acinetobacter baumannii	Bacteria	Proteobacteria	Bacteria;Proteobacteria;Gammaproteobacteria;Pseudomonadales;Moraxellaceae;Acinetobacter;Acinetobacter calcoaceticus/baumannii	NZ_AP014649;NZ_AP014650
ACBA002.B.00022.C001_03450	ACBA002.B.00022.C001	3348	408	T4P_pilC	T4P	T4P	ACBA002.B.00022.C001_T4P_1	multi_loci	mandatory	1.899999999999999e-131	435.7	0.997015	0.8210780000000001	71	405	ACBA002.B.00022	Acinetobacter baumannii	Bacteria	Proteobacteria	Bacteria;Proteobacteria;Gammaproteobacteria;Pseudomonadales;Moraxellaceae;Acinetobacter;Acinetobacter calcoaceticus/baumannii	NZ_AP014649;NZ_AP014650
ACBA002.B.00022.C001_03451	ACBA002.B.00022.C001	3349	286	T4P_pilD	T4P	T4P	ACBA002.B.00022.C001_T4P_1	multi_loci	mandatory	1.6999999999999993e-80	267.5	1.0	0.835664	32	270	ACBA002.B.00022	Acinetobacter baumannii	Bacteria	Proteobacteria	Bacteria;Proteobacteria;Gammaproteobacteria;Pseudomonadales;Moraxellaceae;Acinetobacter;Acinetobacter calcoaceticus/baumannii	NZ_AP014649;NZ_AP014650
ACBA002.B.00023.C001_00353	ACBA002.B.00023.C001	335	247	T2SS_gspN	T2SS	T2SS	ACBA002.B.00023.C001_T2SS_1	multi_loci	accessory	7.7e-08	30.3	0.803571	0.336032	13	95	ACBA002.B.00023	Acinetobacter baumannii	Bacteria	Proteobacteria	Bacteria;Proteobacteria;Gammaproteobacteria;Pseudomonadales;Moraxellaceae;Acinetobacter;Acinetobacter calcoaceticus/baumannii	NZ_CP010781;NZ_CP010782
ACBA002.B.00023.C001_00354	ACBA002.B.00023.C001	336	278	T2SS_gspC	T2SS	T2SS	ACBA002.B.00023.C001_T2SS_1	multi_loci	mandatory	5.400000000000001e-10	37.5	0.783505	0.251799	68	137	ACBA002.B.00023	Acinetobacter baumannii	Bacteria	Proteobacteria	Bacteria;Proteobacteria;Gammaproteobacteria;Pseudomonadales;Moraxellaceae;Acinetobacter;Acinetobacter calcoaceticus/baumannii	NZ_CP010781;NZ_CP010782
ACBA002.B.00023.C001_00355	ACBA002.B.00023.C001	337	758	T2SS_gspD	T2SS	T2SS	ACBA002.B.00023.C001_T2SS_1	multi_loci	mandatory	8.9e-65	215.2	0.989362	0.244063	481	665	ACBA002.B.00023	Acinetobacter baumannii	Bacteria	Proteobacteria	Bacteria;Proteobacteria;Gammaproteobacteria;Pseudomonadales;Moraxellaceae;Acinetobacter;Acinetobacter calcoaceticus/baumannii	NZ_CP010781;NZ_CP010782
ACBA002.B.00023.C001_00455	ACBA002.B.00023.C001	428	401	T2SS_gspF	T2SS	T2SS	ACBA002.B.00023.C001_T2SS_1	multi_loci	mandatory	3.3999999999999975e-124	411.9	1.0	0.832918	66	399	ACBA002.B.00023	Acinetobacter baumannii	Bacteria	Proteobacteria	Bacteria;Proteobacteria;Gammaproteobacteria;Pseudomonadales;Moraxellaceae;Acinetobacter;Acinetobacter calcoaceticus/baumannii	NZ_CP010781;NZ_CP010782
ACBA002.B.00023.C001_00456	ACBA002.B.00023.C001	429	193	T2SS_gspG	T2SS	T2SS	ACBA002.B.00023.C001_T2SS_1	multi_loci	mandatory	1.1999999999999999e-28	96.9	1.0	0.445596	59	144	ACBA002.B.00023	Acinetobacter baumannii	Bacteria	Proteobacteria	Bacteria;Proteobacteria;Gammaproteobacteria;Pseudomonadales;Moraxellaceae;Acinetobacter;Acinetobacter calcoaceticus/baumannii	NZ_CP010781;NZ_CP010782
ACBA002.B.00023.C001_00698	ACBA002.B.00023.C001	669	496	T2SS_gspE	T2SS	T2SS	ACBA002.B.00023.C001_T2SS_1	multi_loci	mandatory	4.7999999999999955e-191	632.5	0.992891	0.844758	70	488	ACBA002.B.00023	Acinetobacter baumannii	Bacteria	Proteobacteria	Bacteria;Proteobacteria;Gammaproteobacteria;Pseudomonadales;Moraxellaceae;Acinetobacter;Acinetobacter calcoaceticus/baumannii	NZ_CP010781;NZ_CP010782
ACBA002.B.00023.C001_01723	ACBA002.B.00023.C001	1667	184	T2SS_gspH	T2SS	T2SS	ACBA002.B.00023.C001_T2SS_1	multi_loci	accessory	1.5e-11	42.4	0.969697	0.342391	11	73	ACBA002.B.00023	Acinetobacter baumannii	Bacteria	Proteobacteria	Bacteria;Proteobacteria;Gammaproteobacteria;Pseudomonadales;Moraxellaceae;Acinetobacter;Acinetobacter calcoaceticus/baumannii	NZ_CP010781;NZ_CP010782
ACBA002.B.00023.C001_01724	ACBA002.B.00023.C001	1668	126	T2SS_gspI	T2SS	T2SS	ACBA002.B.00023.C001_T2SS_1	multi_loci	accessory	2.7000000000000005e-14	51.1	0.964286	0.428571	4	57	ACBA002.B.00023	Acinetobacter baumannii	Bacteria	Proteobacteria	Bacteria;Proteobacteria;Gammaproteobacteria;Pseudomonadales;Moraxellaceae;Acinetobacter;Acinetobacter calcoaceticus/baumannii	NZ_CP010781;NZ_CP010782
ACBA002.B.00023.C001_01725	ACBA002.B.00023.C001	1669	233	T2SS_gspJ	T2SS	T2SS	ACBA002.B.00023.C001_T2SS_1	multi_loci	accessory	4.6e-13	47.2	0.978261	0.377682	30	117	ACBA002.B.00023	Acinetobacter baumannii	Bacteria	Proteobacteria	Bacteria;Proteobacteria;Gammaproteobacteria;Pseudomonadales;Moraxellaceae;Acinetobacter;Acinetobacter calcoaceticus/baumannii	NZ_CP010781;NZ_CP010782
ACBA002.B.00023.C001_01726	ACBA002.B.00023.C001	1670	319	T2SS_gspK	T2SS	T2SS	ACBA002.B.00023.C001_T2SS_1	multi_loci	accessory	5.2e-11	40.3	0.966102	0.17868299999999998	9	65	ACBA002.B.00023	Acinetobacter baumannii	Bacteria	Proteobacteria	Bacteria;Proteobacteria;Gammaproteobacteria;Pseudomonadales;Moraxellaceae;Acinetobacter;Acinetobacter calcoaceticus/baumannii	NZ_CP010781;NZ_CP010782
ACBA002.B.00023.C001_02443	ACBA002.B.00023.C001	2383	159	T2SS_gspM	T2SS	T2SS	ACBA002.B.00023.C001_T2SS_1	multi_loci	accessory	7.8e-09	33.7	0.962963	0.72327	29	143	ACBA002.B.00023	Acinetobacter baumannii	Bacteria	Proteobacteria	Bacteria;Proteobacteria;Gammaproteobacteria;Pseudomonadales;Moraxellaceae;Acinetobacter;Acinetobacter calcoaceticus/baumannii	NZ_CP010781;NZ_CP010782
ACBA002.B.00023.C001_02444	ACBA002.B.00023.C001	2384	379	T2SS_gspL	T2SS	T2SS	ACBA002.B.00023.C001_T2SS_1	multi_loci	accessory	0.00084	16.9	0.950355	0.327177	8	131	ACBA002.B.00023	Acinetobacter baumannii	Bacteria	Proteobacteria	Bacteria;Proteobacteria;Gammaproteobacteria;Pseudomonadales;Moraxellaceae;Acinetobacter;Acinetobacter calcoaceticus/baumannii	NZ_CP010781;NZ_CP010782
ACBA002.B.00023.C001_00410	ACBA002.B.00023.C001	387	286	T4P_pilD	T4P	T4P	ACBA002.B.00023.C001_T4P_1	multi_loci	mandatory	7.899999999999997e-80	265.3	1.0	0.835664	32	270	ACBA002.B.00023	Acinetobacter baumannii	Bacteria	Proteobacteria	Bacteria;Proteobacteria;Gammaproteobacteria;Pseudomonadales;Moraxellaceae;Acinetobacter;Acinetobacter calcoaceticus/baumannii	NZ_CP010781;NZ_CP010782
ACBA002.B.00023.C001_00411	ACBA002.B.00023.C001	388	408	T4P_pilC	T4P	T4P	ACBA002.B.00023.C001_T4P_1	multi_loci	mandatory	1.899999999999999e-131	435.7	0.997015	0.8210780000000001	71	405	ACBA002.B.00023	Acinetobacter baumannii	Bacteria	Proteobacteria	Bacteria;Proteobacteria;Gammaproteobacteria;Pseudomonadales;Moraxellaceae;Acinetobacter;Acinetobacter calcoaceticus/baumannii	NZ_CP010781;NZ_CP010782
ACBA002.B.00023.C001_00412	ACBA002.B.00023.C001	389	570	T4P_pilB	T4P	T4P	ACBA002.B.00023.C001_T4P_1	multi_loci	mandatory	4.099999999999997e-179	593.1	0.942857	0.698246	169	566	ACBA002.B.00023	Acinetobacter baumannii	Bacteria	Proteobacteria	Bacteria;Proteobacteria;Gammaproteobacteria;Pseudomonadales;Moraxellaceae;Acinetobacter;Acinetobacter calcoaceticus/baumannii	NZ_CP010781;NZ_CP010782
ACBA002.B.00023.C001_00928	ACBA002.B.00023.C001	882	372	T4P_pilU	T4P	T4P	ACBA002.B.00023.C001_T4P_1	multi_loci	accessory	3.099999999999998e-176	582.8	0.997076	0.919355	3	344	ACBA002.B.00023	Acinetobacter baumannii	Bacteria	Proteobacteria	Bacteria;Proteobacteria;Gammaproteobacteria;Pseudomonadales;Moraxellaceae;Acinetobacter;Acinetobacter calcoaceticus/baumannii	NZ_CP010781;NZ_CP010782
ACBA002.B.00023.C001_00929	ACBA002.B.00023.C001	883	345	T4P_pilT	T4P	T4P	ACBA002.B.00023.C001_T4P_1	multi_loci	mandatory	5.0999999999999955e-182	602.1	1.0	0.988406	2	342	ACBA002.B.00023	Acinetobacter baumannii	Bacteria	Proteobacteria	Bacteria;Proteobacteria;Gammaproteobacteria;Pseudomonadales;Moraxellaceae;Acinetobacter;Acinetobacter calcoaceticus/baumannii	NZ_CP010781;NZ_CP010782
ACBA002.B.00023.C001_03426	ACBA002.B.00023.C001	3331	141	T4P_pilE	T4P	T4P	ACBA002.B.00023.C001_T4P_1	multi_loci	mandatory	6.3e-21	72.5	0.848485	0.425532	3	62	ACBA002.B.00023	Acinetobacter baumannii	Bacteria	Proteobacteria	Bacteria;Proteobacteria;Gammaproteobacteria;Pseudomonadales;Moraxellaceae;Acinetobacter;Acinetobacter calcoaceticus/baumannii	NZ_CP010781;NZ_CP010782
ACBA002.B.00023.C001_03427	ACBA002.B.00023.C001	3332	160	T4P_pilE	T4P	T4P	ACBA002.B.00023.C001_T4P_1	multi_loci	mandatory	1.8e-21	74.2	0.924242	0.4125	11	76	ACBA002.B.00023	Acinetobacter baumannii	Bacteria	Proteobacteria	Bacteria;Proteobacteria;Gammaproteobacteria;Pseudomonadales;Moraxellaceae;Acinetobacter;Acinetobacter calcoaceticus/baumannii	NZ_CP010781;NZ_CP010782
ACBA002.B.00023.C001_03428	ACBA002.B.00023.C001	3333	1284	T4P_pilY	T4P	T4P	ACBA002.B.00023.C001_T4P_1	multi_loci	accessory	4e-62	208.2	0.955882	0.546729	460	1161	ACBA002.B.00023	Acinetobacter baumannii	Bacteria	Proteobacteria	Bacteria;Proteobacteria;Gammaproteobacteria;Pseudomonadales;Moraxellaceae;Acinetobacter;Acinetobacter calcoaceticus/baumannii	NZ_CP010781;NZ_CP010782
ACBA002.B.00023.C001_03429	ACBA002.B.00023.C001	3334	272	T4P_pilX	T4P	T4P	ACBA002.B.00023.C001_T4P_1	multi_loci	accessory	1.8e-05	22.5	0.8813559999999999	0.191176	17	68	ACBA002.B.00023	Acinetobacter baumannii	Bacteria	Proteobacteria	Bacteria;Proteobacteria;Gammaproteobacteria;Pseudomonadales;Moraxellaceae;Acinetobacter;Acinetobacter calcoaceticus/baumannii	NZ_CP010781;NZ_CP010782
ACBA002.B.00023.C001_03430	ACBA002.B.00023.C001	3335	333	T4P_pilW	T4P	T4P	ACBA002.B.00023.C001_T4P_1	multi_loci	accessory	1.8e-30	103.4	1.0	0.375375	11	135	ACBA002.B.00023	Acinetobacter baumannii	Bacteria	Proteobacteria	Bacteria;Proteobacteria;Gammaproteobacteria;Pseudomonadales;Moraxellaceae;Acinetobacter;Acinetobacter calcoaceticus/baumannii	NZ_CP010781;NZ_CP010782
ACBA002.B.00023.C001_03431	ACBA002.B.00023.C001	3336	184	T4P_pilV	T4P	T4P	ACBA002.B.00023.C001_T4P_1	multi_loci	accessory	3.4e-15	53.7	1.0	0.304348	10	65	ACBA002.B.00023	Acinetobacter baumannii	Bacteria	Proteobacteria	Bacteria;Proteobacteria;Gammaproteobacteria;Pseudomonadales;Moraxellaceae;Acinetobacter;Acinetobacter calcoaceticus/baumannii	NZ_CP010781;NZ_CP010782
ACBA002.B.00023.C001_03432	ACBA002.B.00023.C001	3337	157	T4P_fimT	T4P	T4P	ACBA002.B.00023.C001_T4P_1	multi_loci	accessory	2.3e-20	70.4	0.969697	0.407643	8	71	ACBA002.B.00023	Acinetobacter baumannii	Bacteria	Proteobacteria	Bacteria;Proteobacteria;Gammaproteobacteria;Pseudomonadales;Moraxellaceae;Acinetobacter;Acinetobacter calcoaceticus/baumannii	NZ_CP010781;NZ_CP010782
ACBA002.B.00023.C001_03441	ACBA002.B.00023.C001	3346	157	T4P_pilA	T4P	T4P	ACBA002.B.00023.C001_T4P_1	multi_loci	accessory	2e-21	73.9	0.74359	0.369427	5	62	ACBA002.B.00023	Acinetobacter baumannii	Bacteria	Proteobacteria	Bacteria;Proteobacteria;Gammaproteobacteria;Pseudomonadales;Moraxellaceae;Acinetobacter;Acinetobacter calcoaceticus/baumannii	NZ_CP010781;NZ_CP010782
ACBA002.B.00023.C001_03451	ACBA002.B.00023.C001	3356	721	T4P_pilQ	T4P	T4P	ACBA002.B.00023.C001_T4P_1	multi_loci	mandatory	2.2e-59	197.5	0.92973	0.234397	549	717	ACBA002.B.00023	Acinetobacter baumannii	Bacteria	Proteobacteria	Bacteria;Proteobacteria;Gammaproteobacteria;Pseudomonadales;Moraxellaceae;Acinetobacter;Acinetobacter calcoaceticus/baumannii	NZ_CP010781;NZ_CP010782
ACBA002.B.00023.C001_03452	ACBA002.B.00023.C001	3357	175	T4P_pilP	T4P	T4P	ACBA002.B.00023.C001_T4P_1	multi_loci	accessory	4.1e-25	86.8	0.978417	0.765714	17	150	ACBA002.B.00023	Acinetobacter baumannii	Bacteria	Proteobacteria	Bacteria;Proteobacteria;Gammaproteobacteria;Pseudomonadales;Moraxellaceae;Acinetobacter;Acinetobacter calcoaceticus/baumannii	NZ_CP010781;NZ_CP010782
ACBA002.B.00023.C001_03453	ACBA002.B.00023.C001	3358	246	T4P_pilO	T4P	T4P	ACBA002.B.00023.C001_T4P_1	multi_loci	mandatory	8.299999999999998e-39	130.7	0.973684	0.601626	46	193	ACBA002.B.00023	Acinetobacter baumannii	Bacteria	Proteobacteria	Bacteria;Proteobacteria;Gammaproteobacteria;Pseudomonadales;Moraxellaceae;Acinetobacter;Acinetobacter calcoaceticus/baumannii	NZ_CP010781;NZ_CP010782
ACBA002.B.00023.C001_03454	ACBA002.B.00023.C001	3359	213	T4P_pilN	T4P	T4P	ACBA002.B.00023.C001_T4P_1	multi_loci	mandatory	9.5e-39	130.6	0.993103	0.666667	4	145	ACBA002.B.00023	Acinetobacter baumannii	Bacteria	Proteobacteria	Bacteria;Proteobacteria;Gammaproteobacteria;Pseudomonadales;Moraxellaceae;Acinetobacter;Acinetobacter calcoaceticus/baumannii	NZ_CP010781;NZ_CP010782
ACBA002.B.00023.C001_03455	ACBA002.B.00023.C001	3360	352	T4P_pilM	T4P	T4P	ACBA002.B.00023.C001_T4P_1	multi_loci	accessory	9.8e-50	166.5	0.993827	0.4602270000000001	14	175	ACBA002.B.00023	Acinetobacter baumannii	Bacteria	Proteobacteria	Bacteria;Proteobacteria;Gammaproteobacteria;Pseudomonadales;Moraxellaceae;Acinetobacter;Acinetobacter calcoaceticus/baumannii	NZ_CP010781;NZ_CP010782
ACBA002.B.00024.C001_02092	ACBA002.B.00024.C001	1946	233	T2SS_gspJ	T2SS	T2SS	ACBA002.B.00024.C001_T2SS_1	multi_loci	accessory	4.1e-13	47.3	0.978261	0.377682	30	117	ACBA002.B.00024	Acinetobacter baumannii	Bacteria	Proteobacteria	Bacteria;Proteobacteria;Gammaproteobacteria;Pseudomonadales;Moraxellaceae;Acinetobacter;Acinetobacter calcoaceticus/baumannii	NZ_CP015483;NZ_CP015484;NZ_CP015485;NZ_CP015486
ACBA002.B.00024.C001_02093	ACBA002.B.00024.C001	1947	126	T2SS_gspI	T2SS	T2SS	ACBA002.B.00024.C001_T2SS_1	multi_loci	accessory	2.7000000000000005e-14	51.1	0.964286	0.428571	4	57	ACBA002.B.00024	Acinetobacter baumannii	Bacteria	Proteobacteria	Bacteria;Proteobacteria;Gammaproteobacteria;Pseudomonadales;Moraxellaceae;Acinetobacter;Acinetobacter calcoaceticus/baumannii	NZ_CP015483;NZ_CP015484;NZ_CP015485;NZ_CP015486
ACBA002.B.00024.C001_02094	ACBA002.B.00024.C001	1948	184	T2SS_gspH	T2SS	T2SS	ACBA002.B.00024.C001_T2SS_1	multi_loci	accessory	1.5e-11	42.4	0.969697	0.342391	11	73	ACBA002.B.00024	Acinetobacter baumannii	Bacteria	Proteobacteria	Bacteria;Proteobacteria;Gammaproteobacteria;Pseudomonadales;Moraxellaceae;Acinetobacter;Acinetobacter calcoaceticus/baumannii	NZ_CP015483;NZ_CP015484;NZ_CP015485;NZ_CP015486
ACBA002.B.00024.C001_03168	ACBA002.B.00024.C001	2949	496	T2SS_gspE	T2SS	T2SS	ACBA002.B.00024.C001_T2SS_1	multi_loci	mandatory	8.799999999999992e-191	631.6	0.992891	0.844758	70	488	ACBA002.B.00024	Acinetobacter baumannii	Bacteria	Proteobacteria	Bacteria;Proteobacteria;Gammaproteobacteria;Pseudomonadales;Moraxellaceae;Acinetobacter;Acinetobacter calcoaceticus/baumannii	NZ_CP015483;NZ_CP015484;NZ_CP015485;NZ_CP015486
ACBA002.B.00024.C001_03410	ACBA002.B.00024.C001	3175	193	T2SS_gspG	T2SS	T2SS	ACBA002.B.00024.C001_T2SS_1	multi_loci	mandatory	1.1999999999999999e-28	96.9	1.0	0.445596	59	144	ACBA002.B.00024	Acinetobacter baumannii	Bacteria	Proteobacteria	Bacteria;Proteobacteria;Gammaproteobacteria;Pseudomonadales;Moraxellaceae;Acinetobacter;Acinetobacter calcoaceticus/baumannii	NZ_CP015483;NZ_CP015484;NZ_CP015485;NZ_CP015486
ACBA002.B.00024.C001_03411	ACBA002.B.00024.C001	3176	401	T2SS_gspF	T2SS	T2SS	ACBA002.B.00024.C001_T2SS_1	multi_loci	mandatory	1.499999999999999e-124	413.0	1.0	0.832918	66	399	ACBA002.B.00024	Acinetobacter baumannii	Bacteria	Proteobacteria	Bacteria;Proteobacteria;Gammaproteobacteria;Pseudomonadales;Moraxellaceae;Acinetobacter;Acinetobacter calcoaceticus/baumannii	NZ_CP015483;NZ_CP015484;NZ_CP015485;NZ_CP015486
ACBA002.B.00024.C001_03508	ACBA002.B.00024.C001	3260	758	T2SS_gspD	T2SS	T2SS	ACBA002.B.00024.C001_T2SS_1	multi_loci	mandatory	8.699999999999997e-65	215.2	0.989362	0.244063	481	665	ACBA002.B.00024	Acinetobacter baumannii	Bacteria	Proteobacteria	Bacteria;Proteobacteria;Gammaproteobacteria;Pseudomonadales;Moraxellaceae;Acinetobacter;Acinetobacter calcoaceticus/baumannii	NZ_CP015483;NZ_CP015484;NZ_CP015485;NZ_CP015486
ACBA002.B.00024.C001_03509	ACBA002.B.00024.C001	3261	278	T2SS_gspC	T2SS	T2SS	ACBA002.B.00024.C001_T2SS_1	multi_loci	mandatory	4.3e-10	37.8	0.783505	0.251799	68	137	ACBA002.B.00024	Acinetobacter baumannii	Bacteria	Proteobacteria	Bacteria;Proteobacteria;Gammaproteobacteria;Pseudomonadales;Moraxellaceae;Acinetobacter;Acinetobacter calcoaceticus/baumannii	NZ_CP015483;NZ_CP015484;NZ_CP015485;NZ_CP015486
ACBA002.B.00024.C001_03510	ACBA002.B.00024.C001	3262	247	T2SS_gspN	T2SS	T2SS	ACBA002.B.00024.C001_T2SS_1	multi_loci	accessory	1.1e-07	29.8	0.803571	0.336032	13	95	ACBA002.B.00024	Acinetobacter baumannii	Bacteria	Proteobacteria	Bacteria;Proteobacteria;Gammaproteobacteria;Pseudomonadales;Moraxellaceae;Acinetobacter;Acinetobacter calcoaceticus/baumannii	NZ_CP015483;NZ_CP015484;NZ_CP015485;NZ_CP015486
ACBA002.B.00024.C001_00295	ACBA002.B.00024.C001	265	352	T4P_pilM	T4P	T4P	ACBA002.B.00024.C001_T4P_1	multi_loci	accessory	9.6e-50	166.5	0.993827	0.4602270000000001	14	175	ACBA002.B.00024	Acinetobacter baumannii	Bacteria	Proteobacteria	Bacteria;Proteobacteria;Gammaproteobacteria;Pseudomonadales;Moraxellaceae;Acinetobacter;Acinetobacter calcoaceticus/baumannii	NZ_CP015483;NZ_CP015484;NZ_CP015485;NZ_CP015486
ACBA002.B.00024.C001_00297	ACBA002.B.00024.C001	266	246	T4P_pilO	T4P	T4P	ACBA002.B.00024.C001_T4P_1	multi_loci	mandatory	8.099999999999998e-39	130.7	0.973684	0.601626	46	193	ACBA002.B.00024	Acinetobacter baumannii	Bacteria	Proteobacteria	Bacteria;Proteobacteria;Gammaproteobacteria;Pseudomonadales;Moraxellaceae;Acinetobacter;Acinetobacter calcoaceticus/baumannii	NZ_CP015483;NZ_CP015484;NZ_CP015485;NZ_CP015486
ACBA002.B.00024.C001_00298	ACBA002.B.00024.C001	267	175	T4P_pilP	T4P	T4P	ACBA002.B.00024.C001_T4P_1	multi_loci	accessory	4e-25	86.8	0.978417	0.765714	17	150	ACBA002.B.00024	Acinetobacter baumannii	Bacteria	Proteobacteria	Bacteria;Proteobacteria;Gammaproteobacteria;Pseudomonadales;Moraxellaceae;Acinetobacter;Acinetobacter calcoaceticus/baumannii	NZ_CP015483;NZ_CP015484;NZ_CP015485;NZ_CP015486
ACBA002.B.00024.C001_00299	ACBA002.B.00024.C001	268	721	T4P_pilQ	T4P	T4P	ACBA002.B.00024.C001_T4P_1	multi_loci	mandatory	2.2e-59	197.5	0.92973	0.234397	549	717	ACBA002.B.00024	Acinetobacter baumannii	Bacteria	Proteobacteria	Bacteria;Proteobacteria;Gammaproteobacteria;Pseudomonadales;Moraxellaceae;Acinetobacter;Acinetobacter calcoaceticus/baumannii	NZ_CP015483;NZ_CP015484;NZ_CP015485;NZ_CP015486
ACBA002.B.00024.C001_00309	ACBA002.B.00024.C001	276	144	T4P_pilA	T4P	T4P	ACBA002.B.00024.C001_T4P_1	multi_loci	accessory	9.2e-22	74.9	0.769231	0.416667	5	64	ACBA002.B.00024	Acinetobacter baumannii	Bacteria	Proteobacteria	Bacteria;Proteobacteria;Gammaproteobacteria;Pseudomonadales;Moraxellaceae;Acinetobacter;Acinetobacter calcoaceticus/baumannii	NZ_CP015483;NZ_CP015484;NZ_CP015485;NZ_CP015486
ACBA002.B.00024.C001_00319	ACBA002.B.00024.C001	286	157	T4P_fimT	T4P	T4P	ACBA002.B.00024.C001_T4P_1	multi_loci	accessory	2.3e-20	70.4	0.969697	0.407643	8	71	ACBA002.B.00024	Acinetobacter baumannii	Bacteria	Proteobacteria	Bacteria;Proteobacteria;Gammaproteobacteria;Pseudomonadales;Moraxellaceae;Acinetobacter;Acinetobacter calcoaceticus/baumannii	NZ_CP015483;NZ_CP015484;NZ_CP015485;NZ_CP015486
ACBA002.B.00024.C001_00320	ACBA002.B.00024.C001	287	184	T4P_pilV	T4P	T4P	ACBA002.B.00024.C001_T4P_1	multi_loci	accessory	3.3e-15	53.7	1.0	0.304348	10	65	ACBA002.B.00024	Acinetobacter baumannii	Bacteria	Proteobacteria	Bacteria;Proteobacteria;Gammaproteobacteria;Pseudomonadales;Moraxellaceae;Acinetobacter;Acinetobacter calcoaceticus/baumannii	NZ_CP015483;NZ_CP015484;NZ_CP015485;NZ_CP015486
ACBA002.B.00024.C001_00321	ACBA002.B.00024.C001	288	333	T4P_pilW	T4P	T4P	ACBA002.B.00024.C001_T4P_1	multi_loci	accessory	8.4e-30	101.2	1.0	0.375375	11	135	ACBA002.B.00024	Acinetobacter baumannii	Bacteria	Proteobacteria	Bacteria;Proteobacteria;Gammaproteobacteria;Pseudomonadales;Moraxellaceae;Acinetobacter;Acinetobacter calcoaceticus/baumannii	NZ_CP015483;NZ_CP015484;NZ_CP015485;NZ_CP015486
ACBA002.B.00024.C001_00323	ACBA002.B.00024.C001	289	1284	T4P_pilY	T4P	T4P	ACBA002.B.00024.C001_T4P_1	multi_loci	accessory	6.399999999999998e-62	207.5	0.959559	0.548287	460	1163	ACBA002.B.00024	Acinetobacter baumannii	Bacteria	Proteobacteria	Bacteria;Proteobacteria;Gammaproteobacteria;Pseudomonadales;Moraxellaceae;Acinetobacter;Acinetobacter calcoaceticus/baumannii	NZ_CP015483;NZ_CP015484;NZ_CP015485;NZ_CP015486
ACBA002.B.00024.C001_00325	ACBA002.B.00024.C001	290	141	T4P_pilA	T4P	T4P	ACBA002.B.00024.C001_T4P_1	multi_loci	accessory	2.4e-21	73.6	0.8205129999999999	0.460993	4	68	ACBA002.B.00024	Acinetobacter baumannii	Bacteria	Proteobacteria	Bacteria;Proteobacteria;Gammaproteobacteria;Pseudomonadales;Moraxellaceae;Acinetobacter;Acinetobacter calcoaceticus/baumannii	NZ_CP015483;NZ_CP015484;NZ_CP015485;NZ_CP015486
ACBA002.B.00024.C001_02916	ACBA002.B.00024.C001	2728	345	T4P_pilT	T4P	T4P	ACBA002.B.00024.C001_T4P_1	multi_loci	mandatory	1.8999999999999988e-182	603.5	1.0	0.988406	2	342	ACBA002.B.00024	Acinetobacter baumannii	Bacteria	Proteobacteria	Bacteria;Proteobacteria;Gammaproteobacteria;Pseudomonadales;Moraxellaceae;Acinetobacter;Acinetobacter calcoaceticus/baumannii	NZ_CP015483;NZ_CP015484;NZ_CP015485;NZ_CP015486
ACBA002.B.00024.C001_02917	ACBA002.B.00024.C001	2729	372	T4P_pilU	T4P	T4P	ACBA002.B.00024.C001_T4P_1	multi_loci	accessory	2.4999999999999986e-176	583.1	0.997076	0.919355	3	344	ACBA002.B.00024	Acinetobacter baumannii	Bacteria	Proteobacteria	Bacteria;Proteobacteria;Gammaproteobacteria;Pseudomonadales;Moraxellaceae;Acinetobacter;Acinetobacter calcoaceticus/baumannii	NZ_CP015483;NZ_CP015484;NZ_CP015485;NZ_CP015486
ACBA002.B.00024.C001_03450	ACBA002.B.00024.C001	3210	570	T4P_pilB	T4P	T4P	ACBA002.B.00024.C001_T4P_1	multi_loci	mandatory	3.0999999999999975e-179	593.4	0.942857	0.698246	169	566	ACBA002.B.00024	Acinetobacter baumannii	Bacteria	Proteobacteria	Bacteria;Proteobacteria;Gammaproteobacteria;Pseudomonadales;Moraxellaceae;Acinetobacter;Acinetobacter calcoaceticus/baumannii	NZ_CP015483;NZ_CP015484;NZ_CP015485;NZ_CP015486
ACBA002.B.00024.C001_03452	ACBA002.B.00024.C001	3211	286	T4P_pilD	T4P	T4P	ACBA002.B.00024.C001_T4P_1	multi_loci	mandatory	5.999999999999998e-80	265.6	1.0	0.835664	32	270	ACBA002.B.00024	Acinetobacter baumannii	Bacteria	Proteobacteria	Bacteria;Proteobacteria;Gammaproteobacteria;Pseudomonadales;Moraxellaceae;Acinetobacter;Acinetobacter calcoaceticus/baumannii	NZ_CP015483;NZ_CP015484;NZ_CP015485;NZ_CP015486
ACBA002.B.00025.C001_01405	ACBA002.B.00025.C001	1356	379	T2SS_gspL	T2SS	T2SS	ACBA002.B.00025.C001_T2SS_1	multi_loci	accessory	0.00085	16.9	0.950355	0.327177	8	131	ACBA002.B.00025	Acinetobacter baumannii	Bacteria	Proteobacteria	Bacteria;Proteobacteria;Gammaproteobacteria;Pseudomonadales;Moraxellaceae;Acinetobacter;Acinetobacter calcoaceticus/baumannii	NZ_CP008706;NZ_CP008707;NZ_CP008708;NZ_CP008709
ACBA002.B.00025.C001_01406	ACBA002.B.00025.C001	1357	159	T2SS_gspM	T2SS	T2SS	ACBA002.B.00025.C001_T2SS_1	multi_loci	accessory	8e-09	33.7	0.962963	0.72327	29	143	ACBA002.B.00025	Acinetobacter baumannii	Bacteria	Proteobacteria	Bacteria;Proteobacteria;Gammaproteobacteria;Pseudomonadales;Moraxellaceae;Acinetobacter;Acinetobacter calcoaceticus/baumannii	NZ_CP008706;NZ_CP008707;NZ_CP008708;NZ_CP008709
ACBA002.B.00025.C001_02187	ACBA002.B.00025.C001	2132	319	T2SS_gspK	T2SS	T2SS	ACBA002.B.00025.C001_T2SS_1	multi_loci	accessory	5.4e-11	40.3	0.966102	0.17868299999999998	9	65	ACBA002.B.00025	Acinetobacter baumannii	Bacteria	Proteobacteria	Bacteria;Proteobacteria;Gammaproteobacteria;Pseudomonadales;Moraxellaceae;Acinetobacter;Acinetobacter calcoaceticus/baumannii	NZ_CP008706;NZ_CP008707;NZ_CP008708;NZ_CP008709
ACBA002.B.00025.C001_02188	ACBA002.B.00025.C001	2133	233	T2SS_gspJ	T2SS	T2SS	ACBA002.B.00025.C001_T2SS_1	multi_loci	accessory	4.7e-13	47.2	0.978261	0.377682	30	117	ACBA002.B.00025	Acinetobacter baumannii	Bacteria	Proteobacteria	Bacteria;Proteobacteria;Gammaproteobacteria;Pseudomonadales;Moraxellaceae;Acinetobacter;Acinetobacter calcoaceticus/baumannii	NZ_CP008706;NZ_CP008707;NZ_CP008708;NZ_CP008709
ACBA002.B.00025.C001_02189	ACBA002.B.00025.C001	2134	126	T2SS_gspI	T2SS	T2SS	ACBA002.B.00025.C001_T2SS_1	multi_loci	accessory	2.8e-14	51.1	0.964286	0.428571	4	57	ACBA002.B.00025	Acinetobacter baumannii	Bacteria	Proteobacteria	Bacteria;Proteobacteria;Gammaproteobacteria;Pseudomonadales;Moraxellaceae;Acinetobacter;Acinetobacter calcoaceticus/baumannii	NZ_CP008706;NZ_CP008707;NZ_CP008708;NZ_CP008709
ACBA002.B.00025.C001_02190	ACBA002.B.00025.C001	2135	184	T2SS_gspH	T2SS	T2SS	ACBA002.B.00025.C001_T2SS_1	multi_loci	accessory	1.6e-11	42.4	0.969697	0.342391	11	73	ACBA002.B.00025	Acinetobacter baumannii	Bacteria	Proteobacteria	Bacteria;Proteobacteria;Gammaproteobacteria;Pseudomonadales;Moraxellaceae;Acinetobacter;Acinetobacter calcoaceticus/baumannii	NZ_CP008706;NZ_CP008707;NZ_CP008708;NZ_CP008709
ACBA002.B.00025.C001_03173	ACBA002.B.00025.C001	3092	496	T2SS_gspE	T2SS	T2SS	ACBA002.B.00025.C001_T2SS_1	multi_loci	mandatory	4.8999999999999956e-191	632.5	0.992891	0.844758	70	488	ACBA002.B.00025	Acinetobacter baumannii	Bacteria	Proteobacteria	Bacteria;Proteobacteria;Gammaproteobacteria;Pseudomonadales;Moraxellaceae;Acinetobacter;Acinetobacter calcoaceticus/baumannii	NZ_CP008706;NZ_CP008707;NZ_CP008708;NZ_CP008709
ACBA002.B.00025.C001_03415	ACBA002.B.00025.C001	3332	193	T2SS_gspG	T2SS	T2SS	ACBA002.B.00025.C001_T2SS_1	multi_loci	mandatory	1.1999999999999999e-28	96.9	1.0	0.445596	59	144	ACBA002.B.00025	Acinetobacter baumannii	Bacteria	Proteobacteria	Bacteria;Proteobacteria;Gammaproteobacteria;Pseudomonadales;Moraxellaceae;Acinetobacter;Acinetobacter calcoaceticus/baumannii	NZ_CP008706;NZ_CP008707;NZ_CP008708;NZ_CP008709
ACBA002.B.00025.C001_03416	ACBA002.B.00025.C001	3333	401	T2SS_gspF	T2SS	T2SS	ACBA002.B.00025.C001_T2SS_1	multi_loci	mandatory	3.4999999999999978e-124	411.9	1.0	0.832918	66	399	ACBA002.B.00025	Acinetobacter baumannii	Bacteria	Proteobacteria	Bacteria;Proteobacteria;Gammaproteobacteria;Pseudomonadales;Moraxellaceae;Acinetobacter;Acinetobacter calcoaceticus/baumannii	NZ_CP008706;NZ_CP008707;NZ_CP008708;NZ_CP008709
ACBA002.B.00025.C001_03512	ACBA002.B.00025.C001	3421	758	T2SS_gspD	T2SS	T2SS	ACBA002.B.00025.C001_T2SS_1	multi_loci	mandatory	9.099999999999996e-65	215.2	0.989362	0.244063	481	665	ACBA002.B.00025	Acinetobacter baumannii	Bacteria	Proteobacteria	Bacteria;Proteobacteria;Gammaproteobacteria;Pseudomonadales;Moraxellaceae;Acinetobacter;Acinetobacter calcoaceticus/baumannii	NZ_CP008706;NZ_CP008707;NZ_CP008708;NZ_CP008709
ACBA002.B.00025.C001_03513	ACBA002.B.00025.C001	3422	278	T2SS_gspC	T2SS	T2SS	ACBA002.B.00025.C001_T2SS_1	multi_loci	mandatory	5.5e-10	37.5	0.783505	0.251799	68	137	ACBA002.B.00025	Acinetobacter baumannii	Bacteria	Proteobacteria	Bacteria;Proteobacteria;Gammaproteobacteria;Pseudomonadales;Moraxellaceae;Acinetobacter;Acinetobacter calcoaceticus/baumannii	NZ_CP008706;NZ_CP008707;NZ_CP008708;NZ_CP008709
ACBA002.B.00025.C001_03514	ACBA002.B.00025.C001	3423	247	T2SS_gspN	T2SS	T2SS	ACBA002.B.00025.C001_T2SS_1	multi_loci	accessory	7.9e-08	30.3	0.803571	0.336032	13	95	ACBA002.B.00025	Acinetobacter baumannii	Bacteria	Proteobacteria	Bacteria;Proteobacteria;Gammaproteobacteria;Pseudomonadales;Moraxellaceae;Acinetobacter;Acinetobacter calcoaceticus/baumannii	NZ_CP008706;NZ_CP008707;NZ_CP008708;NZ_CP008709
ACBA002.B.00025.C001_00285	ACBA002.B.00025.C001	272	352	T4P_pilM	T4P	T4P	ACBA002.B.00025.C001_T4P_1	multi_loci	accessory	1e-49	166.5	0.993827	0.4602270000000001	14	175	ACBA002.B.00025	Acinetobacter baumannii	Bacteria	Proteobacteria	Bacteria;Proteobacteria;Gammaproteobacteria;Pseudomonadales;Moraxellaceae;Acinetobacter;Acinetobacter calcoaceticus/baumannii	NZ_CP008706;NZ_CP008707;NZ_CP008708;NZ_CP008709
ACBA002.B.00025.C001_00286	ACBA002.B.00025.C001	273	213	T4P_pilN	T4P	T4P	ACBA002.B.00025.C001_T4P_1	multi_loci	mandatory	9.7e-39	130.6	0.993103	0.666667	4	145	ACBA002.B.00025	Acinetobacter baumannii	Bacteria	Proteobacteria	Bacteria;Proteobacteria;Gammaproteobacteria;Pseudomonadales;Moraxellaceae;Acinetobacter;Acinetobacter calcoaceticus/baumannii	NZ_CP008706;NZ_CP008707;NZ_CP008708;NZ_CP008709
ACBA002.B.00025.C001_00287	ACBA002.B.00025.C001	274	246	T4P_pilO	T4P	T4P	ACBA002.B.00025.C001_T4P_1	multi_loci	mandatory	8.499999999999998e-39	130.7	0.973684	0.601626	46	193	ACBA002.B.00025	Acinetobacter baumannii	Bacteria	Proteobacteria	Bacteria;Proteobacteria;Gammaproteobacteria;Pseudomonadales;Moraxellaceae;Acinetobacter;Acinetobacter calcoaceticus/baumannii	NZ_CP008706;NZ_CP008707;NZ_CP008708;NZ_CP008709
ACBA002.B.00025.C001_00288	ACBA002.B.00025.C001	275	175	T4P_pilP	T4P	T4P	ACBA002.B.00025.C001_T4P_1	multi_loci	accessory	4.199999999999999e-25	86.8	0.978417	0.765714	17	150	ACBA002.B.00025	Acinetobacter baumannii	Bacteria	Proteobacteria	Bacteria;Proteobacteria;Gammaproteobacteria;Pseudomonadales;Moraxellaceae;Acinetobacter;Acinetobacter calcoaceticus/baumannii	NZ_CP008706;NZ_CP008707;NZ_CP008708;NZ_CP008709
ACBA002.B.00025.C001_00289	ACBA002.B.00025.C001	276	721	T4P_pilQ	T4P	T4P	ACBA002.B.00025.C001_T4P_1	multi_loci	mandatory	2.3e-59	197.5	0.92973	0.234397	549	717	ACBA002.B.00025	Acinetobacter baumannii	Bacteria	Proteobacteria	Bacteria;Proteobacteria;Gammaproteobacteria;Pseudomonadales;Moraxellaceae;Acinetobacter;Acinetobacter calcoaceticus/baumannii	NZ_CP008706;NZ_CP008707;NZ_CP008708;NZ_CP008709
ACBA002.B.00025.C001_00299	ACBA002.B.00025.C001	286	157	T4P_pilA	T4P	T4P	ACBA002.B.00025.C001_T4P_1	multi_loci	accessory	2.0999999999999997e-21	73.9	0.74359	0.369427	5	62	ACBA002.B.00025	Acinetobacter baumannii	Bacteria	Proteobacteria	Bacteria;Proteobacteria;Gammaproteobacteria;Pseudomonadales;Moraxellaceae;Acinetobacter;Acinetobacter calcoaceticus/baumannii	NZ_CP008706;NZ_CP008707;NZ_CP008708;NZ_CP008709
ACBA002.B.00025.C001_00308	ACBA002.B.00025.C001	295	157	T4P_fimT	T4P	T4P	ACBA002.B.00025.C001_T4P_1	multi_loci	accessory	2.4e-20	70.4	0.969697	0.407643	8	71	ACBA002.B.00025	Acinetobacter baumannii	Bacteria	Proteobacteria	Bacteria;Proteobacteria;Gammaproteobacteria;Pseudomonadales;Moraxellaceae;Acinetobacter;Acinetobacter calcoaceticus/baumannii	NZ_CP008706;NZ_CP008707;NZ_CP008708;NZ_CP008709
ACBA002.B.00025.C001_00309	ACBA002.B.00025.C001	296	184	T4P_pilV	T4P	T4P	ACBA002.B.00025.C001_T4P_1	multi_loci	accessory	3.5e-15	53.7	1.0	0.304348	10	65	ACBA002.B.00025	Acinetobacter baumannii	Bacteria	Proteobacteria	Bacteria;Proteobacteria;Gammaproteobacteria;Pseudomonadales;Moraxellaceae;Acinetobacter;Acinetobacter calcoaceticus/baumannii	NZ_CP008706;NZ_CP008707;NZ_CP008708;NZ_CP008709
ACBA002.B.00025.C001_00310	ACBA002.B.00025.C001	297	333	T4P_pilW	T4P	T4P	ACBA002.B.00025.C001_T4P_1	multi_loci	accessory	1.8e-30	103.4	1.0	0.375375	11	135	ACBA002.B.00025	Acinetobacter baumannii	Bacteria	Proteobacteria	Bacteria;Proteobacteria;Gammaproteobacteria;Pseudomonadales;Moraxellaceae;Acinetobacter;Acinetobacter calcoaceticus/baumannii	NZ_CP008706;NZ_CP008707;NZ_CP008708;NZ_CP008709
ACBA002.B.00025.C001_00311	ACBA002.B.00025.C001	298	272	T4P_pilX	T4P	T4P	ACBA002.B.00025.C001_T4P_1	multi_loci	accessory	1.8e-05	22.5	0.8813559999999999	0.191176	17	68	ACBA002.B.00025	Acinetobacter baumannii	Bacteria	Proteobacteria	Bacteria;Proteobacteria;Gammaproteobacteria;Pseudomonadales;Moraxellaceae;Acinetobacter;Acinetobacter calcoaceticus/baumannii	NZ_CP008706;NZ_CP008707;NZ_CP008708;NZ_CP008709
ACBA002.B.00025.C001_00312	ACBA002.B.00025.C001	299	1284	T4P_pilY	T4P	T4P	ACBA002.B.00025.C001_T4P_1	multi_loci	accessory	4.099999999999997e-62	208.2	0.955882	0.546729	460	1161	ACBA002.B.00025	Acinetobacter baumannii	Bacteria	Proteobacteria	Bacteria;Proteobacteria;Gammaproteobacteria;Pseudomonadales;Moraxellaceae;Acinetobacter;Acinetobacter calcoaceticus/baumannii	NZ_CP008706;NZ_CP008707;NZ_CP008708;NZ_CP008709
ACBA002.B.00025.C001_00313	ACBA002.B.00025.C001	300	160	T4P_pilE	T4P	T4P	ACBA002.B.00025.C001_T4P_1	multi_loci	mandatory	1.9000000000000006e-21	74.2	0.924242	0.4125	11	76	ACBA002.B.00025	Acinetobacter baumannii	Bacteria	Proteobacteria	Bacteria;Proteobacteria;Gammaproteobacteria;Pseudomonadales;Moraxellaceae;Acinetobacter;Acinetobacter calcoaceticus/baumannii	NZ_CP008706;NZ_CP008707;NZ_CP008708;NZ_CP008709
ACBA002.B.00025.C001_00314	ACBA002.B.00025.C001	301	141	T4P_pilE	T4P	T4P	ACBA002.B.00025.C001_T4P_1	multi_loci	mandatory	6.3999999999999996e-21	72.5	0.848485	0.425532	3	62	ACBA002.B.00025	Acinetobacter baumannii	Bacteria	Proteobacteria	Bacteria;Proteobacteria;Gammaproteobacteria;Pseudomonadales;Moraxellaceae;Acinetobacter;Acinetobacter calcoaceticus/baumannii	NZ_CP008706;NZ_CP008707;NZ_CP008708;NZ_CP008709
ACBA002.B.00025.C001_02942	ACBA002.B.00025.C001	2878	345	T4P_pilT	T4P	T4P	ACBA002.B.00025.C001_T4P_1	multi_loci	mandatory	5.199999999999996e-182	602.1	1.0	0.988406	2	342	ACBA002.B.00025	Acinetobacter baumannii	Bacteria	Proteobacteria	Bacteria;Proteobacteria;Gammaproteobacteria;Pseudomonadales;Moraxellaceae;Acinetobacter;Acinetobacter calcoaceticus/baumannii	NZ_CP008706;NZ_CP008707;NZ_CP008708;NZ_CP008709
ACBA002.B.00025.C001_02943	ACBA002.B.00025.C001	2879	372	T4P_pilU	T4P	T4P	ACBA002.B.00025.C001_T4P_1	multi_loci	accessory	3.199999999999998e-176	582.8	0.997076	0.919355	3	344	ACBA002.B.00025	Acinetobacter baumannii	Bacteria	Proteobacteria	Bacteria;Proteobacteria;Gammaproteobacteria;Pseudomonadales;Moraxellaceae;Acinetobacter;Acinetobacter calcoaceticus/baumannii	NZ_CP008706;NZ_CP008707;NZ_CP008708;NZ_CP008709
ACBA002.B.00025.C001_03455	ACBA002.B.00025.C001	3369	570	T4P_pilB	T4P	T4P	ACBA002.B.00025.C001_T4P_1	multi_loci	mandatory	4.199999999999996e-179	593.1	0.942857	0.698246	169	566	ACBA002.B.00025	Acinetobacter baumannii	Bacteria	Proteobacteria	Bacteria;Proteobacteria;Gammaproteobacteria;Pseudomonadales;Moraxellaceae;Acinetobacter;Acinetobacter calcoaceticus/baumannii	NZ_CP008706;NZ_CP008707;NZ_CP008708;NZ_CP008709
ACBA002.B.00025.C001_03456	ACBA002.B.00025.C001	3370	408	T4P_pilC	T4P	T4P	ACBA002.B.00025.C001_T4P_1	multi_loci	mandatory	1.899999999999999e-131	435.7	0.997015	0.8210780000000001	71	405	ACBA002.B.00025	Acinetobacter baumannii	Bacteria	Proteobacteria	Bacteria;Proteobacteria;Gammaproteobacteria;Pseudomonadales;Moraxellaceae;Acinetobacter;Acinetobacter calcoaceticus/baumannii	NZ_CP008706;NZ_CP008707;NZ_CP008708;NZ_CP008709
ACBA002.B.00025.C001_03457	ACBA002.B.00025.C001	3371	286	T4P_pilD	T4P	T4P	ACBA002.B.00025.C001_T4P_1	multi_loci	mandatory	7.999999999999995e-80	265.3	1.0	0.835664	32	270	ACBA002.B.00025	Acinetobacter baumannii	Bacteria	Proteobacteria	Bacteria;Proteobacteria;Gammaproteobacteria;Pseudomonadales;Moraxellaceae;Acinetobacter;Acinetobacter calcoaceticus/baumannii	NZ_CP008706;NZ_CP008707;NZ_CP008708;NZ_CP008709
ACBA002.B.00026.C001_02120	ACBA002.B.00026.C001	2058	319	T2SS_gspK	T2SS	T2SS	ACBA002.B.00026.C001_T2SS_1	multi_loci	accessory	5.5e-11	40.3	0.966102	0.17868299999999998	9	65	ACBA002.B.00026	Acinetobacter baumannii	Bacteria	Proteobacteria	Bacteria;Proteobacteria;Gammaproteobacteria;Pseudomonadales;Moraxellaceae;Acinetobacter;Acinetobacter calcoaceticus/baumannii	NZ_CP010779;NZ_CP010780
ACBA002.B.00026.C001_02121	ACBA002.B.00026.C001	2059	233	T2SS_gspJ	T2SS	T2SS	ACBA002.B.00026.C001_T2SS_1	multi_loci	accessory	4.500000000000001e-13	47.3	0.978261	0.377682	30	117	ACBA002.B.00026	Acinetobacter baumannii	Bacteria	Proteobacteria	Bacteria;Proteobacteria;Gammaproteobacteria;Pseudomonadales;Moraxellaceae;Acinetobacter;Acinetobacter calcoaceticus/baumannii	NZ_CP010779;NZ_CP010780
ACBA002.B.00026.C001_02122	ACBA002.B.00026.C001	2060	126	T2SS_gspI	T2SS	T2SS	ACBA002.B.00026.C001_T2SS_1	multi_loci	accessory	2.9e-14	51.1	0.964286	0.428571	4	57	ACBA002.B.00026	Acinetobacter baumannii	Bacteria	Proteobacteria	Bacteria;Proteobacteria;Gammaproteobacteria;Pseudomonadales;Moraxellaceae;Acinetobacter;Acinetobacter calcoaceticus/baumannii	NZ_CP010779;NZ_CP010780
ACBA002.B.00026.C001_02123	ACBA002.B.00026.C001	2061	184	T2SS_gspH	T2SS	T2SS	ACBA002.B.00026.C001_T2SS_1	multi_loci	accessory	1.6e-11	42.4	0.969697	0.342391	11	73	ACBA002.B.00026	Acinetobacter baumannii	Bacteria	Proteobacteria	Bacteria;Proteobacteria;Gammaproteobacteria;Pseudomonadales;Moraxellaceae;Acinetobacter;Acinetobacter calcoaceticus/baumannii	NZ_CP010779;NZ_CP010780
ACBA002.B.00026.C001_03278	ACBA002.B.00026.C001	3190	496	T2SS_gspE	T2SS	T2SS	ACBA002.B.00026.C001_T2SS_1	multi_loci	mandatory	9.499999999999991e-191	631.6	0.992891	0.844758	70	488	ACBA002.B.00026	Acinetobacter baumannii	Bacteria	Proteobacteria	Bacteria;Proteobacteria;Gammaproteobacteria;Pseudomonadales;Moraxellaceae;Acinetobacter;Acinetobacter calcoaceticus/baumannii	NZ_CP010779;NZ_CP010780
ACBA002.B.00026.C001_03518	ACBA002.B.00026.C001	3428	193	T2SS_gspG	T2SS	T2SS	ACBA002.B.00026.C001_T2SS_1	multi_loci	mandatory	1.3000000000000002e-28	96.9	1.0	0.445596	59	144	ACBA002.B.00026	Acinetobacter baumannii	Bacteria	Proteobacteria	Bacteria;Proteobacteria;Gammaproteobacteria;Pseudomonadales;Moraxellaceae;Acinetobacter;Acinetobacter calcoaceticus/baumannii	NZ_CP010779;NZ_CP010780
ACBA002.B.00026.C001_03519	ACBA002.B.00026.C001	3429	401	T2SS_gspF	T2SS	T2SS	ACBA002.B.00026.C001_T2SS_1	multi_loci	mandatory	1.6999999999999992e-124	413.0	1.0	0.832918	66	399	ACBA002.B.00026	Acinetobacter baumannii	Bacteria	Proteobacteria	Bacteria;Proteobacteria;Gammaproteobacteria;Pseudomonadales;Moraxellaceae;Acinetobacter;Acinetobacter calcoaceticus/baumannii	NZ_CP010779;NZ_CP010780
ACBA002.B.00026.C001_03616	ACBA002.B.00026.C001	3518	758	T2SS_gspD	T2SS	T2SS	ACBA002.B.00026.C001_T2SS_1	multi_loci	mandatory	9.399999999999999e-65	215.2	0.989362	0.244063	481	665	ACBA002.B.00026	Acinetobacter baumannii	Bacteria	Proteobacteria	Bacteria;Proteobacteria;Gammaproteobacteria;Pseudomonadales;Moraxellaceae;Acinetobacter;Acinetobacter calcoaceticus/baumannii	NZ_CP010779;NZ_CP010780
ACBA002.B.00026.C001_03617	ACBA002.B.00026.C001	3519	278	T2SS_gspC	T2SS	T2SS	ACBA002.B.00026.C001_T2SS_1	multi_loci	mandatory	4.6e-10	37.8	0.783505	0.251799	68	137	ACBA002.B.00026	Acinetobacter baumannii	Bacteria	Proteobacteria	Bacteria;Proteobacteria;Gammaproteobacteria;Pseudomonadales;Moraxellaceae;Acinetobacter;Acinetobacter calcoaceticus/baumannii	NZ_CP010779;NZ_CP010780
ACBA002.B.00026.C001_03618	ACBA002.B.00026.C001	3520	247	T2SS_gspN	T2SS	T2SS	ACBA002.B.00026.C001_T2SS_1	multi_loci	accessory	1.2e-07	29.8	0.803571	0.336032	13	95	ACBA002.B.00026	Acinetobacter baumannii	Bacteria	Proteobacteria	Bacteria;Proteobacteria;Gammaproteobacteria;Pseudomonadales;Moraxellaceae;Acinetobacter;Acinetobacter calcoaceticus/baumannii	NZ_CP010779;NZ_CP010780
ACBA002.B.00026.C001_00290	ACBA002.B.00026.C001	276	352	T4P_pilM	T4P	T4P	ACBA002.B.00026.C001_T4P_1	multi_loci	accessory	1e-49	166.5	0.993827	0.4602270000000001	14	175	ACBA002.B.00026	Acinetobacter baumannii	Bacteria	Proteobacteria	Bacteria;Proteobacteria;Gammaproteobacteria;Pseudomonadales;Moraxellaceae;Acinetobacter;Acinetobacter calcoaceticus/baumannii	NZ_CP010779;NZ_CP010780
ACBA002.B.00026.C001_00291	ACBA002.B.00026.C001	277	213	T4P_pilN	T4P	T4P	ACBA002.B.00026.C001_T4P_1	multi_loci	mandatory	1e-38	130.6	0.993103	0.666667	4	145	ACBA002.B.00026	Acinetobacter baumannii	Bacteria	Proteobacteria	Bacteria;Proteobacteria;Gammaproteobacteria;Pseudomonadales;Moraxellaceae;Acinetobacter;Acinetobacter calcoaceticus/baumannii	NZ_CP010779;NZ_CP010780
ACBA002.B.00026.C001_00292	ACBA002.B.00026.C001	278	246	T4P_pilO	T4P	T4P	ACBA002.B.00026.C001_T4P_1	multi_loci	mandatory	8.8e-39	130.7	0.973684	0.601626	46	193	ACBA002.B.00026	Acinetobacter baumannii	Bacteria	Proteobacteria	Bacteria;Proteobacteria;Gammaproteobacteria;Pseudomonadales;Moraxellaceae;Acinetobacter;Acinetobacter calcoaceticus/baumannii	NZ_CP010779;NZ_CP010780
ACBA002.B.00026.C001_00293	ACBA002.B.00026.C001	279	175	T4P_pilP	T4P	T4P	ACBA002.B.00026.C001_T4P_1	multi_loci	accessory	4.3e-25	86.8	0.978417	0.765714	17	150	ACBA002.B.00026	Acinetobacter baumannii	Bacteria	Proteobacteria	Bacteria;Proteobacteria;Gammaproteobacteria;Pseudomonadales;Moraxellaceae;Acinetobacter;Acinetobacter calcoaceticus/baumannii	NZ_CP010779;NZ_CP010780
ACBA002.B.00026.C001_00294	ACBA002.B.00026.C001	280	721	T4P_pilQ	T4P	T4P	ACBA002.B.00026.C001_T4P_1	multi_loci	mandatory	2.3e-59	197.5	0.92973	0.234397	549	717	ACBA002.B.00026	Acinetobacter baumannii	Bacteria	Proteobacteria	Bacteria;Proteobacteria;Gammaproteobacteria;Pseudomonadales;Moraxellaceae;Acinetobacter;Acinetobacter calcoaceticus/baumannii	NZ_CP010779;NZ_CP010780
ACBA002.B.00026.C001_00304	ACBA002.B.00026.C001	290	144	T4P_pilA	T4P	T4P	ACBA002.B.00026.C001_T4P_1	multi_loci	accessory	1e-21	74.9	0.769231	0.416667	5	64	ACBA002.B.00026	Acinetobacter baumannii	Bacteria	Proteobacteria	Bacteria;Proteobacteria;Gammaproteobacteria;Pseudomonadales;Moraxellaceae;Acinetobacter;Acinetobacter calcoaceticus/baumannii	NZ_CP010779;NZ_CP010780
ACBA002.B.00026.C001_00314	ACBA002.B.00026.C001	300	157	T4P_fimT	T4P	T4P	ACBA002.B.00026.C001_T4P_1	multi_loci	accessory	2.5e-20	70.4	0.969697	0.407643	8	71	ACBA002.B.00026	Acinetobacter baumannii	Bacteria	Proteobacteria	Bacteria;Proteobacteria;Gammaproteobacteria;Pseudomonadales;Moraxellaceae;Acinetobacter;Acinetobacter calcoaceticus/baumannii	NZ_CP010779;NZ_CP010780
ACBA002.B.00026.C001_00315	ACBA002.B.00026.C001	301	184	T4P_pilV	T4P	T4P	ACBA002.B.00026.C001_T4P_1	multi_loci	accessory	3.6e-15	53.7	1.0	0.304348	10	65	ACBA002.B.00026	Acinetobacter baumannii	Bacteria	Proteobacteria	Bacteria;Proteobacteria;Gammaproteobacteria;Pseudomonadales;Moraxellaceae;Acinetobacter;Acinetobacter calcoaceticus/baumannii	NZ_CP010779;NZ_CP010780
ACBA002.B.00026.C001_00316	ACBA002.B.00026.C001	302	333	T4P_pilW	T4P	T4P	ACBA002.B.00026.C001_T4P_1	multi_loci	accessory	9.1e-30	101.2	1.0	0.375375	11	135	ACBA002.B.00026	Acinetobacter baumannii	Bacteria	Proteobacteria	Bacteria;Proteobacteria;Gammaproteobacteria;Pseudomonadales;Moraxellaceae;Acinetobacter;Acinetobacter calcoaceticus/baumannii	NZ_CP010779;NZ_CP010780
ACBA002.B.00026.C001_00317	ACBA002.B.00026.C001	303	272	T4P_pilX	T4P	T4P	ACBA002.B.00026.C001_T4P_1	multi_loci	accessory	1.9e-05	22.5	0.8813559999999999	0.191176	17	68	ACBA002.B.00026	Acinetobacter baumannii	Bacteria	Proteobacteria	Bacteria;Proteobacteria;Gammaproteobacteria;Pseudomonadales;Moraxellaceae;Acinetobacter;Acinetobacter calcoaceticus/baumannii	NZ_CP010779;NZ_CP010780
ACBA002.B.00026.C001_00318	ACBA002.B.00026.C001	304	1284	T4P_pilY	T4P	T4P	ACBA002.B.00026.C001_T4P_1	multi_loci	accessory	6.899999999999999e-62	207.5	0.959559	0.548287	460	1163	ACBA002.B.00026	Acinetobacter baumannii	Bacteria	Proteobacteria	Bacteria;Proteobacteria;Gammaproteobacteria;Pseudomonadales;Moraxellaceae;Acinetobacter;Acinetobacter calcoaceticus/baumannii	NZ_CP010779;NZ_CP010780
ACBA002.B.00026.C001_00319	ACBA002.B.00026.C001	305	160	T4P_pilE	T4P	T4P	ACBA002.B.00026.C001_T4P_1	multi_loci	mandatory	3.7e-20	70.1	0.924242	0.4125	11	76	ACBA002.B.00026	Acinetobacter baumannii	Bacteria	Proteobacteria	Bacteria;Proteobacteria;Gammaproteobacteria;Pseudomonadales;Moraxellaceae;Acinetobacter;Acinetobacter calcoaceticus/baumannii	NZ_CP010779;NZ_CP010780
ACBA002.B.00026.C001_00320	ACBA002.B.00026.C001	306	141	T4P_pilA	T4P	T4P	ACBA002.B.00026.C001_T4P_1	multi_loci	accessory	2.6e-21	73.6	0.8205129999999999	0.460993	4	68	ACBA002.B.00026	Acinetobacter baumannii	Bacteria	Proteobacteria	Bacteria;Proteobacteria;Gammaproteobacteria;Pseudomonadales;Moraxellaceae;Acinetobacter;Acinetobacter calcoaceticus/baumannii	NZ_CP010779;NZ_CP010780
ACBA002.B.00026.C001_03029	ACBA002.B.00026.C001	2957	345	T4P_pilT	T4P	T4P	ACBA002.B.00026.C001_T4P_1	multi_loci	mandatory	1.9999999999999984e-182	603.5	1.0	0.988406	2	342	ACBA002.B.00026	Acinetobacter baumannii	Bacteria	Proteobacteria	Bacteria;Proteobacteria;Gammaproteobacteria;Pseudomonadales;Moraxellaceae;Acinetobacter;Acinetobacter calcoaceticus/baumannii	NZ_CP010779;NZ_CP010780
ACBA002.B.00026.C001_03030	ACBA002.B.00026.C001	2958	372	T4P_pilU	T4P	T4P	ACBA002.B.00026.C001_T4P_1	multi_loci	accessory	2.699999999999998e-176	583.1	0.997076	0.919355	3	344	ACBA002.B.00026	Acinetobacter baumannii	Bacteria	Proteobacteria	Bacteria;Proteobacteria;Gammaproteobacteria;Pseudomonadales;Moraxellaceae;Acinetobacter;Acinetobacter calcoaceticus/baumannii	NZ_CP010779;NZ_CP010780
ACBA002.B.00026.C001_03558	ACBA002.B.00026.C001	3465	570	T4P_pilB	T4P	T4P	ACBA002.B.00026.C001_T4P_1	multi_loci	mandatory	3.399999999999997e-179	593.4	0.942857	0.698246	169	566	ACBA002.B.00026	Acinetobacter baumannii	Bacteria	Proteobacteria	Bacteria;Proteobacteria;Gammaproteobacteria;Pseudomonadales;Moraxellaceae;Acinetobacter;Acinetobacter calcoaceticus/baumannii	NZ_CP010779;NZ_CP010780
ACBA002.B.00026.C001_03559	ACBA002.B.00026.C001	3466	408	T4P_pilC	T4P	T4P	ACBA002.B.00026.C001_T4P_1	multi_loci	mandatory	1.999999999999999e-131	435.7	0.997015	0.8210780000000001	71	405	ACBA002.B.00026	Acinetobacter baumannii	Bacteria	Proteobacteria	Bacteria;Proteobacteria;Gammaproteobacteria;Pseudomonadales;Moraxellaceae;Acinetobacter;Acinetobacter calcoaceticus/baumannii	NZ_CP010779;NZ_CP010780
ACBA002.B.00026.C001_03560	ACBA002.B.00026.C001	3467	286	T4P_pilD	T4P	T4P	ACBA002.B.00026.C001_T4P_1	multi_loci	mandatory	6.499999999999998e-80	265.6	1.0	0.835664	32	270	ACBA002.B.00026	Acinetobacter baumannii	Bacteria	Proteobacteria	Bacteria;Proteobacteria;Gammaproteobacteria;Pseudomonadales;Moraxellaceae;Acinetobacter;Acinetobacter calcoaceticus/baumannii	NZ_CP010779;NZ_CP010780
ACBA002.B.00027.C001_01275	ACBA002.B.00027.C001	1219	379	T2SS_gspL	T2SS	T2SS	ACBA002.B.00027.C001_T2SS_1	multi_loci	accessory	0.00084	16.9	0.950355	0.327177	8	131	ACBA002.B.00027	Acinetobacter baumannii	Bacteria	Proteobacteria	Bacteria;Proteobacteria;Gammaproteobacteria;Pseudomonadales;Moraxellaceae;Acinetobacter;Acinetobacter calcoaceticus/baumannii	NZ_CP012006;NZ_CP012007;NZ_CP012008
ACBA002.B.00027.C001_01276	ACBA002.B.00027.C001	1220	159	T2SS_gspM	T2SS	T2SS	ACBA002.B.00027.C001_T2SS_1	multi_loci	accessory	8.1e-09	33.7	0.962963	0.72327	29	143	ACBA002.B.00027	Acinetobacter baumannii	Bacteria	Proteobacteria	Bacteria;Proteobacteria;Gammaproteobacteria;Pseudomonadales;Moraxellaceae;Acinetobacter;Acinetobacter calcoaceticus/baumannii	NZ_CP012006;NZ_CP012007;NZ_CP012008
ACBA002.B.00027.C001_02058	ACBA002.B.00027.C001	1988	319	T2SS_gspK	T2SS	T2SS	ACBA002.B.00027.C001_T2SS_1	multi_loci	accessory	5.2e-11	40.3	0.966102	0.17868299999999998	9	65	ACBA002.B.00027	Acinetobacter baumannii	Bacteria	Proteobacteria	Bacteria;Proteobacteria;Gammaproteobacteria;Pseudomonadales;Moraxellaceae;Acinetobacter;Acinetobacter calcoaceticus/baumannii	NZ_CP012006;NZ_CP012007;NZ_CP012008
ACBA002.B.00027.C001_02059	ACBA002.B.00027.C001	1989	233	T2SS_gspJ	T2SS	T2SS	ACBA002.B.00027.C001_T2SS_1	multi_loci	accessory	4.3e-13	47.3	0.978261	0.377682	30	117	ACBA002.B.00027	Acinetobacter baumannii	Bacteria	Proteobacteria	Bacteria;Proteobacteria;Gammaproteobacteria;Pseudomonadales;Moraxellaceae;Acinetobacter;Acinetobacter calcoaceticus/baumannii	NZ_CP012006;NZ_CP012007;NZ_CP012008
ACBA002.B.00027.C001_02060	ACBA002.B.00027.C001	1990	126	T2SS_gspI	T2SS	T2SS	ACBA002.B.00027.C001_T2SS_1	multi_loci	accessory	2.7000000000000005e-14	51.1	0.964286	0.428571	4	57	ACBA002.B.00027	Acinetobacter baumannii	Bacteria	Proteobacteria	Bacteria;Proteobacteria;Gammaproteobacteria;Pseudomonadales;Moraxellaceae;Acinetobacter;Acinetobacter calcoaceticus/baumannii	NZ_CP012006;NZ_CP012007;NZ_CP012008
ACBA002.B.00027.C001_02061	ACBA002.B.00027.C001	1991	184	T2SS_gspH	T2SS	T2SS	ACBA002.B.00027.C001_T2SS_1	multi_loci	accessory	1.5e-11	42.4	0.969697	0.342391	11	73	ACBA002.B.00027	Acinetobacter baumannii	Bacteria	Proteobacteria	Bacteria;Proteobacteria;Gammaproteobacteria;Pseudomonadales;Moraxellaceae;Acinetobacter;Acinetobacter calcoaceticus/baumannii	NZ_CP012006;NZ_CP012007;NZ_CP012008
ACBA002.B.00027.C001_03126	ACBA002.B.00027.C001	3017	496	T2SS_gspE	T2SS	T2SS	ACBA002.B.00027.C001_T2SS_1	multi_loci	mandatory	6.499999999999995e-191	632.1	0.992891	0.844758	70	488	ACBA002.B.00027	Acinetobacter baumannii	Bacteria	Proteobacteria	Bacteria;Proteobacteria;Gammaproteobacteria;Pseudomonadales;Moraxellaceae;Acinetobacter;Acinetobacter calcoaceticus/baumannii	NZ_CP012006;NZ_CP012007;NZ_CP012008
ACBA002.B.00027.C001_03373	ACBA002.B.00027.C001	3260	193	T2SS_gspG	T2SS	T2SS	ACBA002.B.00027.C001_T2SS_1	multi_loci	mandatory	1.1999999999999999e-28	96.9	1.0	0.445596	59	144	ACBA002.B.00027	Acinetobacter baumannii	Bacteria	Proteobacteria	Bacteria;Proteobacteria;Gammaproteobacteria;Pseudomonadales;Moraxellaceae;Acinetobacter;Acinetobacter calcoaceticus/baumannii	NZ_CP012006;NZ_CP012007;NZ_CP012008
ACBA002.B.00027.C001_03374	ACBA002.B.00027.C001	3261	401	T2SS_gspF	T2SS	T2SS	ACBA002.B.00027.C001_T2SS_1	multi_loci	mandatory	1.5999999999999994e-124	413.0	1.0	0.832918	66	399	ACBA002.B.00027	Acinetobacter baumannii	Bacteria	Proteobacteria	Bacteria;Proteobacteria;Gammaproteobacteria;Pseudomonadales;Moraxellaceae;Acinetobacter;Acinetobacter calcoaceticus/baumannii	NZ_CP012006;NZ_CP012007;NZ_CP012008
ACBA002.B.00027.C001_03471	ACBA002.B.00027.C001	3350	758	T2SS_gspD	T2SS	T2SS	ACBA002.B.00027.C001_T2SS_1	multi_loci	mandatory	8.9e-65	215.2	0.989362	0.244063	481	665	ACBA002.B.00027	Acinetobacter baumannii	Bacteria	Proteobacteria	Bacteria;Proteobacteria;Gammaproteobacteria;Pseudomonadales;Moraxellaceae;Acinetobacter;Acinetobacter calcoaceticus/baumannii	NZ_CP012006;NZ_CP012007;NZ_CP012008
ACBA002.B.00027.C001_03472	ACBA002.B.00027.C001	3351	278	T2SS_gspC	T2SS	T2SS	ACBA002.B.00027.C001_T2SS_1	multi_loci	mandatory	5.400000000000001e-10	37.5	0.783505	0.251799	68	137	ACBA002.B.00027	Acinetobacter baumannii	Bacteria	Proteobacteria	Bacteria;Proteobacteria;Gammaproteobacteria;Pseudomonadales;Moraxellaceae;Acinetobacter;Acinetobacter calcoaceticus/baumannii	NZ_CP012006;NZ_CP012007;NZ_CP012008
ACBA002.B.00027.C001_03473	ACBA002.B.00027.C001	3352	247	T2SS_gspN	T2SS	T2SS	ACBA002.B.00027.C001_T2SS_1	multi_loci	accessory	1.1e-07	29.8	0.803571	0.336032	13	95	ACBA002.B.00027	Acinetobacter baumannii	Bacteria	Proteobacteria	Bacteria;Proteobacteria;Gammaproteobacteria;Pseudomonadales;Moraxellaceae;Acinetobacter;Acinetobacter calcoaceticus/baumannii	NZ_CP012006;NZ_CP012007;NZ_CP012008
ACBA002.B.00027.C001_00311	ACBA002.B.00027.C001	294	352	T4P_pilM	T4P	T4P	ACBA002.B.00027.C001_T4P_1	multi_loci	accessory	8.3e-48	160.2	0.993827	0.4602270000000001	14	175	ACBA002.B.00027	Acinetobacter baumannii	Bacteria	Proteobacteria	Bacteria;Proteobacteria;Gammaproteobacteria;Pseudomonadales;Moraxellaceae;Acinetobacter;Acinetobacter calcoaceticus/baumannii	NZ_CP012006;NZ_CP012007;NZ_CP012008
ACBA002.B.00027.C001_00312	ACBA002.B.00027.C001	295	213	T4P_pilN	T4P	T4P	ACBA002.B.00027.C001_T4P_1	multi_loci	mandatory	1.3999999999999995e-38	130.1	0.993103	0.666667	4	145	ACBA002.B.00027	Acinetobacter baumannii	Bacteria	Proteobacteria	Bacteria;Proteobacteria;Gammaproteobacteria;Pseudomonadales;Moraxellaceae;Acinetobacter;Acinetobacter calcoaceticus/baumannii	NZ_CP012006;NZ_CP012007;NZ_CP012008
ACBA002.B.00027.C001_00313	ACBA002.B.00027.C001	296	246	T4P_pilO	T4P	T4P	ACBA002.B.00027.C001_T4P_1	multi_loci	mandatory	1.6999999999999996e-38	129.7	0.973684	0.601626	46	193	ACBA002.B.00027	Acinetobacter baumannii	Bacteria	Proteobacteria	Bacteria;Proteobacteria;Gammaproteobacteria;Pseudomonadales;Moraxellaceae;Acinetobacter;Acinetobacter calcoaceticus/baumannii	NZ_CP012006;NZ_CP012007;NZ_CP012008
ACBA002.B.00027.C001_00314	ACBA002.B.00027.C001	297	175	T4P_pilP	T4P	T4P	ACBA002.B.00027.C001_T4P_1	multi_loci	accessory	4.1e-25	86.8	0.978417	0.765714	17	150	ACBA002.B.00027	Acinetobacter baumannii	Bacteria	Proteobacteria	Bacteria;Proteobacteria;Gammaproteobacteria;Pseudomonadales;Moraxellaceae;Acinetobacter;Acinetobacter calcoaceticus/baumannii	NZ_CP012006;NZ_CP012007;NZ_CP012008
ACBA002.B.00027.C001_00315	ACBA002.B.00027.C001	298	721	T4P_pilQ	T4P	T4P	ACBA002.B.00027.C001_T4P_1	multi_loci	mandatory	2.2e-59	197.5	0.92973	0.234397	549	717	ACBA002.B.00027	Acinetobacter baumannii	Bacteria	Proteobacteria	Bacteria;Proteobacteria;Gammaproteobacteria;Pseudomonadales;Moraxellaceae;Acinetobacter;Acinetobacter calcoaceticus/baumannii	NZ_CP012006;NZ_CP012007;NZ_CP012008
ACBA002.B.00027.C001_00325	ACBA002.B.00027.C001	308	153	T4P_pilA	T4P	T4P	ACBA002.B.00027.C001_T4P_1	multi_loci	accessory	1.8e-22	77.3	0.8717950000000001	0.444444	5	72	ACBA002.B.00027	Acinetobacter baumannii	Bacteria	Proteobacteria	Bacteria;Proteobacteria;Gammaproteobacteria;Pseudomonadales;Moraxellaceae;Acinetobacter;Acinetobacter calcoaceticus/baumannii	NZ_CP012006;NZ_CP012007;NZ_CP012008
ACBA002.B.00027.C001_00335	ACBA002.B.00027.C001	318	157	T4P_fimT	T4P	T4P	ACBA002.B.00027.C001_T4P_1	multi_loci	accessory	1.4999999999999995e-20	71.0	0.969697	0.407643	8	71	ACBA002.B.00027	Acinetobacter baumannii	Bacteria	Proteobacteria	Bacteria;Proteobacteria;Gammaproteobacteria;Pseudomonadales;Moraxellaceae;Acinetobacter;Acinetobacter calcoaceticus/baumannii	NZ_CP012006;NZ_CP012007;NZ_CP012008
ACBA002.B.00027.C001_00336	ACBA002.B.00027.C001	319	184	T4P_pilV	T4P	T4P	ACBA002.B.00027.C001_T4P_1	multi_loci	accessory	3.4e-15	53.7	1.0	0.304348	10	65	ACBA002.B.00027	Acinetobacter baumannii	Bacteria	Proteobacteria	Bacteria;Proteobacteria;Gammaproteobacteria;Pseudomonadales;Moraxellaceae;Acinetobacter;Acinetobacter calcoaceticus/baumannii	NZ_CP012006;NZ_CP012007;NZ_CP012008
ACBA002.B.00027.C001_00337	ACBA002.B.00027.C001	320	333	T4P_pilW	T4P	T4P	ACBA002.B.00027.C001_T4P_1	multi_loci	accessory	1.8e-30	103.4	1.0	0.375375	11	135	ACBA002.B.00027	Acinetobacter baumannii	Bacteria	Proteobacteria	Bacteria;Proteobacteria;Gammaproteobacteria;Pseudomonadales;Moraxellaceae;Acinetobacter;Acinetobacter calcoaceticus/baumannii	NZ_CP012006;NZ_CP012007;NZ_CP012008
ACBA002.B.00027.C001_00338	ACBA002.B.00027.C001	321	272	T4P_pilX	T4P	T4P	ACBA002.B.00027.C001_T4P_1	multi_loci	accessory	1.8e-05	22.5	0.8813559999999999	0.191176	17	68	ACBA002.B.00027	Acinetobacter baumannii	Bacteria	Proteobacteria	Bacteria;Proteobacteria;Gammaproteobacteria;Pseudomonadales;Moraxellaceae;Acinetobacter;Acinetobacter calcoaceticus/baumannii	NZ_CP012006;NZ_CP012007;NZ_CP012008
ACBA002.B.00027.C001_00339	ACBA002.B.00027.C001	322	1284	T4P_pilY	T4P	T4P	ACBA002.B.00027.C001_T4P_1	multi_loci	accessory	3.5e-62	208.4	0.959559	0.548287	460	1163	ACBA002.B.00027	Acinetobacter baumannii	Bacteria	Proteobacteria	Bacteria;Proteobacteria;Gammaproteobacteria;Pseudomonadales;Moraxellaceae;Acinetobacter;Acinetobacter calcoaceticus/baumannii	NZ_CP012006;NZ_CP012007;NZ_CP012008
ACBA002.B.00027.C001_00340	ACBA002.B.00027.C001	323	160	T4P_pilE	T4P	T4P	ACBA002.B.00027.C001_T4P_1	multi_loci	mandatory	3.5e-20	70.1	0.924242	0.4125	11	76	ACBA002.B.00027	Acinetobacter baumannii	Bacteria	Proteobacteria	Bacteria;Proteobacteria;Gammaproteobacteria;Pseudomonadales;Moraxellaceae;Acinetobacter;Acinetobacter calcoaceticus/baumannii	NZ_CP012006;NZ_CP012007;NZ_CP012008
ACBA002.B.00027.C001_00341	ACBA002.B.00027.C001	324	141	T4P_pilE	T4P	T4P	ACBA002.B.00027.C001_T4P_1	multi_loci	mandatory	6.3e-21	72.5	0.848485	0.425532	3	62	ACBA002.B.00027	Acinetobacter baumannii	Bacteria	Proteobacteria	Bacteria;Proteobacteria;Gammaproteobacteria;Pseudomonadales;Moraxellaceae;Acinetobacter;Acinetobacter calcoaceticus/baumannii	NZ_CP012006;NZ_CP012007;NZ_CP012008
ACBA002.B.00027.C001_02909	ACBA002.B.00027.C001	2818	345	T4P_pilT	T4P	T4P	ACBA002.B.00027.C001_T4P_1	multi_loci	mandatory	1.8999999999999988e-182	603.5	1.0	0.988406	2	342	ACBA002.B.00027	Acinetobacter baumannii	Bacteria	Proteobacteria	Bacteria;Proteobacteria;Gammaproteobacteria;Pseudomonadales;Moraxellaceae;Acinetobacter;Acinetobacter calcoaceticus/baumannii	NZ_CP012006;NZ_CP012007;NZ_CP012008
ACBA002.B.00027.C001_02910	ACBA002.B.00027.C001	2819	372	T4P_pilU	T4P	T4P	ACBA002.B.00027.C001_T4P_1	multi_loci	accessory	6.399999999999995e-176	581.8	0.997076	0.919355	3	344	ACBA002.B.00027	Acinetobacter baumannii	Bacteria	Proteobacteria	Bacteria;Proteobacteria;Gammaproteobacteria;Pseudomonadales;Moraxellaceae;Acinetobacter;Acinetobacter calcoaceticus/baumannii	NZ_CP012006;NZ_CP012007;NZ_CP012008
ACBA002.B.00027.C001_03413	ACBA002.B.00027.C001	3297	570	T4P_pilB	T4P	T4P	ACBA002.B.00027.C001_T4P_1	multi_loci	mandatory	4.199999999999996e-179	593.0	0.942857	0.698246	169	566	ACBA002.B.00027	Acinetobacter baumannii	Bacteria	Proteobacteria	Bacteria;Proteobacteria;Gammaproteobacteria;Pseudomonadales;Moraxellaceae;Acinetobacter;Acinetobacter calcoaceticus/baumannii	NZ_CP012006;NZ_CP012007;NZ_CP012008
ACBA002.B.00027.C001_03414	ACBA002.B.00027.C001	3298	408	T4P_pilC	T4P	T4P	ACBA002.B.00027.C001_T4P_1	multi_loci	mandatory	2.999999999999999e-131	435.1	0.997015	0.8210780000000001	71	405	ACBA002.B.00027	Acinetobacter baumannii	Bacteria	Proteobacteria	Bacteria;Proteobacteria;Gammaproteobacteria;Pseudomonadales;Moraxellaceae;Acinetobacter;Acinetobacter calcoaceticus/baumannii	NZ_CP012006;NZ_CP012007;NZ_CP012008
ACBA002.B.00027.C001_03415	ACBA002.B.00027.C001	3299	286	T4P_pilD	T4P	T4P	ACBA002.B.00027.C001_T4P_1	multi_loci	mandatory	1.8999999999999998e-79	264.0	1.0	0.835664	32	270	ACBA002.B.00027	Acinetobacter baumannii	Bacteria	Proteobacteria	Bacteria;Proteobacteria;Gammaproteobacteria;Pseudomonadales;Moraxellaceae;Acinetobacter;Acinetobacter calcoaceticus/baumannii	NZ_CP012006;NZ_CP012007;NZ_CP012008
ACBA002.B.00028.C001_01256	ACBA002.B.00028.C001	1199	379	T2SS_gspL	T2SS	T2SS	ACBA002.B.00028.C001_T2SS_1	multi_loci	accessory	0.00081	16.9	0.950355	0.327177	8	131	ACBA002.B.00028	Acinetobacter baumannii	Bacteria	Proteobacteria	Bacteria;Proteobacteria;Gammaproteobacteria;Pseudomonadales;Moraxellaceae;Acinetobacter;Acinetobacter calcoaceticus/baumannii	NZ_CP012004;NZ_CP012005
ACBA002.B.00028.C001_01257	ACBA002.B.00028.C001	1200	159	T2SS_gspM	T2SS	T2SS	ACBA002.B.00028.C001_T2SS_1	multi_loci	accessory	7.8e-09	33.7	0.962963	0.72327	29	143	ACBA002.B.00028	Acinetobacter baumannii	Bacteria	Proteobacteria	Bacteria;Proteobacteria;Gammaproteobacteria;Pseudomonadales;Moraxellaceae;Acinetobacter;Acinetobacter calcoaceticus/baumannii	NZ_CP012004;NZ_CP012005
ACBA002.B.00028.C001_02054	ACBA002.B.00028.C001	1983	319	T2SS_gspK	T2SS	T2SS	ACBA002.B.00028.C001_T2SS_1	multi_loci	accessory	5.1000000000000005e-11	40.3	0.966102	0.17868299999999998	9	65	ACBA002.B.00028	Acinetobacter baumannii	Bacteria	Proteobacteria	Bacteria;Proteobacteria;Gammaproteobacteria;Pseudomonadales;Moraxellaceae;Acinetobacter;Acinetobacter calcoaceticus/baumannii	NZ_CP012004;NZ_CP012005
ACBA002.B.00028.C001_02055	ACBA002.B.00028.C001	1984	233	T2SS_gspJ	T2SS	T2SS	ACBA002.B.00028.C001_T2SS_1	multi_loci	accessory	4.1e-13	47.3	0.978261	0.377682	30	117	ACBA002.B.00028	Acinetobacter baumannii	Bacteria	Proteobacteria	Bacteria;Proteobacteria;Gammaproteobacteria;Pseudomonadales;Moraxellaceae;Acinetobacter;Acinetobacter calcoaceticus/baumannii	NZ_CP012004;NZ_CP012005
ACBA002.B.00028.C001_02056	ACBA002.B.00028.C001	1985	126	T2SS_gspI	T2SS	T2SS	ACBA002.B.00028.C001_T2SS_1	multi_loci	accessory	8.4e-15	52.7	0.964286	0.428571	4	57	ACBA002.B.00028	Acinetobacter baumannii	Bacteria	Proteobacteria	Bacteria;Proteobacteria;Gammaproteobacteria;Pseudomonadales;Moraxellaceae;Acinetobacter;Acinetobacter calcoaceticus/baumannii	NZ_CP012004;NZ_CP012005
ACBA002.B.00028.C001_02057	ACBA002.B.00028.C001	1986	184	T2SS_gspH	T2SS	T2SS	ACBA002.B.00028.C001_T2SS_1	multi_loci	accessory	1.5e-11	42.4	0.969697	0.342391	11	73	ACBA002.B.00028	Acinetobacter baumannii	Bacteria	Proteobacteria	Bacteria;Proteobacteria;Gammaproteobacteria;Pseudomonadales;Moraxellaceae;Acinetobacter;Acinetobacter calcoaceticus/baumannii	NZ_CP012004;NZ_CP012005
ACBA002.B.00028.C001_03008	ACBA002.B.00028.C001	2912	496	T2SS_gspE	T2SS	T2SS	ACBA002.B.00028.C001_T2SS_1	multi_loci	mandatory	4.6999999999999954e-191	632.5	0.992891	0.844758	70	488	ACBA002.B.00028	Acinetobacter baumannii	Bacteria	Proteobacteria	Bacteria;Proteobacteria;Gammaproteobacteria;Pseudomonadales;Moraxellaceae;Acinetobacter;Acinetobacter calcoaceticus/baumannii	NZ_CP012004;NZ_CP012005
ACBA002.B.00028.C001_03250	ACBA002.B.00028.C001	3151	193	T2SS_gspG	T2SS	T2SS	ACBA002.B.00028.C001_T2SS_1	multi_loci	mandatory	1.1999999999999999e-28	96.9	1.0	0.445596	59	144	ACBA002.B.00028	Acinetobacter baumannii	Bacteria	Proteobacteria	Bacteria;Proteobacteria;Gammaproteobacteria;Pseudomonadales;Moraxellaceae;Acinetobacter;Acinetobacter calcoaceticus/baumannii	NZ_CP012004;NZ_CP012005
ACBA002.B.00028.C001_03251	ACBA002.B.00028.C001	3152	401	T2SS_gspF	T2SS	T2SS	ACBA002.B.00028.C001_T2SS_1	multi_loci	mandatory	1.499999999999999e-124	413.0	1.0	0.832918	66	399	ACBA002.B.00028	Acinetobacter baumannii	Bacteria	Proteobacteria	Bacteria;Proteobacteria;Gammaproteobacteria;Pseudomonadales;Moraxellaceae;Acinetobacter;Acinetobacter calcoaceticus/baumannii	NZ_CP012004;NZ_CP012005
ACBA002.B.00028.C001_03347	ACBA002.B.00028.C001	3241	758	T2SS_gspD	T2SS	T2SS	ACBA002.B.00028.C001_T2SS_1	multi_loci	mandatory	8.599999999999997e-65	215.2	0.989362	0.244063	481	665	ACBA002.B.00028	Acinetobacter baumannii	Bacteria	Proteobacteria	Bacteria;Proteobacteria;Gammaproteobacteria;Pseudomonadales;Moraxellaceae;Acinetobacter;Acinetobacter calcoaceticus/baumannii	NZ_CP012004;NZ_CP012005
ACBA002.B.00028.C001_03348	ACBA002.B.00028.C001	3242	278	T2SS_gspC	T2SS	T2SS	ACBA002.B.00028.C001_T2SS_1	multi_loci	mandatory	5.3e-10	37.5	0.783505	0.251799	68	137	ACBA002.B.00028	Acinetobacter baumannii	Bacteria	Proteobacteria	Bacteria;Proteobacteria;Gammaproteobacteria;Pseudomonadales;Moraxellaceae;Acinetobacter;Acinetobacter calcoaceticus/baumannii	NZ_CP012004;NZ_CP012005
ACBA002.B.00028.C001_03349	ACBA002.B.00028.C001	3243	247	T2SS_gspN	T2SS	T2SS	ACBA002.B.00028.C001_T2SS_1	multi_loci	accessory	1.1e-07	29.8	0.803571	0.336032	13	95	ACBA002.B.00028	Acinetobacter baumannii	Bacteria	Proteobacteria	Bacteria;Proteobacteria;Gammaproteobacteria;Pseudomonadales;Moraxellaceae;Acinetobacter;Acinetobacter calcoaceticus/baumannii	NZ_CP012004;NZ_CP012005
ACBA002.B.00028.C001_00305	ACBA002.B.00028.C001	288	352	T4P_pilM	T4P	T4P	ACBA002.B.00028.C001_T4P_1	multi_loci	accessory	9.5e-50	166.5	0.993827	0.4602270000000001	14	175	ACBA002.B.00028	Acinetobacter baumannii	Bacteria	Proteobacteria	Bacteria;Proteobacteria;Gammaproteobacteria;Pseudomonadales;Moraxellaceae;Acinetobacter;Acinetobacter calcoaceticus/baumannii	NZ_CP012004;NZ_CP012005
ACBA002.B.00028.C001_00306	ACBA002.B.00028.C001	289	213	T4P_pilN	T4P	T4P	ACBA002.B.00028.C001_T4P_1	multi_loci	mandatory	3.399999999999999e-39	132.0	0.993103	0.666667	4	145	ACBA002.B.00028	Acinetobacter baumannii	Bacteria	Proteobacteria	Bacteria;Proteobacteria;Gammaproteobacteria;Pseudomonadales;Moraxellaceae;Acinetobacter;Acinetobacter calcoaceticus/baumannii	NZ_CP012004;NZ_CP012005
ACBA002.B.00028.C001_00307	ACBA002.B.00028.C001	290	246	T4P_pilO	T4P	T4P	ACBA002.B.00028.C001_T4P_1	multi_loci	mandatory	8.099999999999998e-39	130.7	0.973684	0.601626	46	193	ACBA002.B.00028	Acinetobacter baumannii	Bacteria	Proteobacteria	Bacteria;Proteobacteria;Gammaproteobacteria;Pseudomonadales;Moraxellaceae;Acinetobacter;Acinetobacter calcoaceticus/baumannii	NZ_CP012004;NZ_CP012005
ACBA002.B.00028.C001_00308	ACBA002.B.00028.C001	291	175	T4P_pilP	T4P	T4P	ACBA002.B.00028.C001_T4P_1	multi_loci	accessory	4e-25	86.8	0.978417	0.765714	17	150	ACBA002.B.00028	Acinetobacter baumannii	Bacteria	Proteobacteria	Bacteria;Proteobacteria;Gammaproteobacteria;Pseudomonadales;Moraxellaceae;Acinetobacter;Acinetobacter calcoaceticus/baumannii	NZ_CP012004;NZ_CP012005
ACBA002.B.00028.C001_00309	ACBA002.B.00028.C001	292	721	T4P_pilQ	T4P	T4P	ACBA002.B.00028.C001_T4P_1	multi_loci	mandatory	2.0999999999999995e-59	197.5	0.92973	0.234397	549	717	ACBA002.B.00028	Acinetobacter baumannii	Bacteria	Proteobacteria	Bacteria;Proteobacteria;Gammaproteobacteria;Pseudomonadales;Moraxellaceae;Acinetobacter;Acinetobacter calcoaceticus/baumannii	NZ_CP012004;NZ_CP012005
ACBA002.B.00028.C001_00319	ACBA002.B.00028.C001	302	154	T4P_pilA	T4P	T4P	ACBA002.B.00028.C001_T4P_1	multi_loci	accessory	3.4999999999999996e-21	73.1	0.74359	0.376623	5	62	ACBA002.B.00028	Acinetobacter baumannii	Bacteria	Proteobacteria	Bacteria;Proteobacteria;Gammaproteobacteria;Pseudomonadales;Moraxellaceae;Acinetobacter;Acinetobacter calcoaceticus/baumannii	NZ_CP012004;NZ_CP012005
ACBA002.B.00028.C001_00328	ACBA002.B.00028.C001	311	157	T4P_fimT	T4P	T4P	ACBA002.B.00028.C001_T4P_1	multi_loci	accessory	2.3e-20	70.4	0.969697	0.407643	8	71	ACBA002.B.00028	Acinetobacter baumannii	Bacteria	Proteobacteria	Bacteria;Proteobacteria;Gammaproteobacteria;Pseudomonadales;Moraxellaceae;Acinetobacter;Acinetobacter calcoaceticus/baumannii	NZ_CP012004;NZ_CP012005
ACBA002.B.00028.C001_00329	ACBA002.B.00028.C001	312	184	T4P_pilV	T4P	T4P	ACBA002.B.00028.C001_T4P_1	multi_loci	accessory	3.3e-15	53.7	1.0	0.304348	10	65	ACBA002.B.00028	Acinetobacter baumannii	Bacteria	Proteobacteria	Bacteria;Proteobacteria;Gammaproteobacteria;Pseudomonadales;Moraxellaceae;Acinetobacter;Acinetobacter calcoaceticus/baumannii	NZ_CP012004;NZ_CP012005
ACBA002.B.00028.C001_00330	ACBA002.B.00028.C001	313	333	T4P_pilW	T4P	T4P	ACBA002.B.00028.C001_T4P_1	multi_loci	accessory	1.8e-30	103.4	1.0	0.375375	11	135	ACBA002.B.00028	Acinetobacter baumannii	Bacteria	Proteobacteria	Bacteria;Proteobacteria;Gammaproteobacteria;Pseudomonadales;Moraxellaceae;Acinetobacter;Acinetobacter calcoaceticus/baumannii	NZ_CP012004;NZ_CP012005
ACBA002.B.00028.C001_00331	ACBA002.B.00028.C001	314	272	T4P_pilX	T4P	T4P	ACBA002.B.00028.C001_T4P_1	multi_loci	accessory	1.7e-05	22.5	0.8813559999999999	0.191176	17	68	ACBA002.B.00028	Acinetobacter baumannii	Bacteria	Proteobacteria	Bacteria;Proteobacteria;Gammaproteobacteria;Pseudomonadales;Moraxellaceae;Acinetobacter;Acinetobacter calcoaceticus/baumannii	NZ_CP012004;NZ_CP012005
ACBA002.B.00028.C001_00332	ACBA002.B.00028.C001	315	1284	T4P_pilY	T4P	T4P	ACBA002.B.00028.C001_T4P_1	multi_loci	accessory	3.6999999999999994e-62	208.3	0.959559	0.548287	460	1163	ACBA002.B.00028	Acinetobacter baumannii	Bacteria	Proteobacteria	Bacteria;Proteobacteria;Gammaproteobacteria;Pseudomonadales;Moraxellaceae;Acinetobacter;Acinetobacter calcoaceticus/baumannii	NZ_CP012004;NZ_CP012005
ACBA002.B.00028.C001_00333	ACBA002.B.00028.C001	316	160	T4P_pilE	T4P	T4P	ACBA002.B.00028.C001_T4P_1	multi_loci	mandatory	3.2000000000000003e-20	70.2	0.924242	0.4125	11	76	ACBA002.B.00028	Acinetobacter baumannii	Bacteria	Proteobacteria	Bacteria;Proteobacteria;Gammaproteobacteria;Pseudomonadales;Moraxellaceae;Acinetobacter;Acinetobacter calcoaceticus/baumannii	NZ_CP012004;NZ_CP012005
ACBA002.B.00028.C001_00334	ACBA002.B.00028.C001	317	141	T4P_pilA	T4P	T4P	ACBA002.B.00028.C001_T4P_1	multi_loci	accessory	1.1e-21	74.7	0.8205129999999999	0.496454	4	73	ACBA002.B.00028	Acinetobacter baumannii	Bacteria	Proteobacteria	Bacteria;Proteobacteria;Gammaproteobacteria;Pseudomonadales;Moraxellaceae;Acinetobacter;Acinetobacter calcoaceticus/baumannii	NZ_CP012004;NZ_CP012005
ACBA002.B.00028.C001_02778	ACBA002.B.00028.C001	2699	345	T4P_pilT	T4P	T4P	ACBA002.B.00028.C001_T4P_1	multi_loci	mandatory	1.8999999999999988e-182	603.5	1.0	0.988406	2	342	ACBA002.B.00028	Acinetobacter baumannii	Bacteria	Proteobacteria	Bacteria;Proteobacteria;Gammaproteobacteria;Pseudomonadales;Moraxellaceae;Acinetobacter;Acinetobacter calcoaceticus/baumannii	NZ_CP012004;NZ_CP012005
ACBA002.B.00028.C001_02779	ACBA002.B.00028.C001	2700	372	T4P_pilU	T4P	T4P	ACBA002.B.00028.C001_T4P_1	multi_loci	accessory	6.199999999999996e-176	581.8	0.997076	0.919355	3	344	ACBA002.B.00028	Acinetobacter baumannii	Bacteria	Proteobacteria	Bacteria;Proteobacteria;Gammaproteobacteria;Pseudomonadales;Moraxellaceae;Acinetobacter;Acinetobacter calcoaceticus/baumannii	NZ_CP012004;NZ_CP012005
ACBA002.B.00028.C001_03289	ACBA002.B.00028.C001	3188	570	T4P_pilB	T4P	T4P	ACBA002.B.00028.C001_T4P_1	multi_loci	mandatory	3.8999999999999975e-179	593.1	0.942857	0.698246	169	566	ACBA002.B.00028	Acinetobacter baumannii	Bacteria	Proteobacteria	Bacteria;Proteobacteria;Gammaproteobacteria;Pseudomonadales;Moraxellaceae;Acinetobacter;Acinetobacter calcoaceticus/baumannii	NZ_CP012004;NZ_CP012005
ACBA002.B.00028.C001_03290	ACBA002.B.00028.C001	3189	408	T4P_pilC	T4P	T4P	ACBA002.B.00028.C001_T4P_1	multi_loci	mandatory	1.799999999999999e-131	435.7	0.997015	0.8210780000000001	71	405	ACBA002.B.00028	Acinetobacter baumannii	Bacteria	Proteobacteria	Bacteria;Proteobacteria;Gammaproteobacteria;Pseudomonadales;Moraxellaceae;Acinetobacter;Acinetobacter calcoaceticus/baumannii	NZ_CP012004;NZ_CP012005
ACBA002.B.00028.C001_03291	ACBA002.B.00028.C001	3190	286	T4P_pilD	T4P	T4P	ACBA002.B.00028.C001_T4P_1	multi_loci	mandatory	1.0999999999999995e-79	264.7	1.0	0.835664	32	270	ACBA002.B.00028	Acinetobacter baumannii	Bacteria	Proteobacteria	Bacteria;Proteobacteria;Gammaproteobacteria;Pseudomonadales;Moraxellaceae;Acinetobacter;Acinetobacter calcoaceticus/baumannii	NZ_CP012004;NZ_CP012005
ACBA002.B.00029.C001_01263	ACBA002.B.00029.C001	1213	379	T2SS_gspL	T2SS	T2SS	ACBA002.B.00029.C001_T2SS_1	multi_loci	accessory	0.00082	16.9	0.950355	0.327177	8	131	ACBA002.B.00029	Acinetobacter baumannii	Bacteria	Proteobacteria	Bacteria;Proteobacteria;Gammaproteobacteria;Pseudomonadales;Moraxellaceae;Acinetobacter;Acinetobacter calcoaceticus/baumannii	NZ_LN868200
ACBA002.B.00029.C001_01264	ACBA002.B.00029.C001	1214	159	T2SS_gspM	T2SS	T2SS	ACBA002.B.00029.C001_T2SS_1	multi_loci	accessory	7.6e-09	33.7	0.962963	0.72327	29	143	ACBA002.B.00029	Acinetobacter baumannii	Bacteria	Proteobacteria	Bacteria;Proteobacteria;Gammaproteobacteria;Pseudomonadales;Moraxellaceae;Acinetobacter;Acinetobacter calcoaceticus/baumannii	NZ_LN868200
ACBA002.B.00029.C001_01965	ACBA002.B.00029.C001	1907	319	T2SS_gspK	T2SS	T2SS	ACBA002.B.00029.C001_T2SS_1	multi_loci	accessory	5.1000000000000005e-11	40.3	0.966102	0.17868299999999998	9	65	ACBA002.B.00029	Acinetobacter baumannii	Bacteria	Proteobacteria	Bacteria;Proteobacteria;Gammaproteobacteria;Pseudomonadales;Moraxellaceae;Acinetobacter;Acinetobacter calcoaceticus/baumannii	NZ_LN868200
ACBA002.B.00029.C001_01966	ACBA002.B.00029.C001	1908	233	T2SS_gspJ	T2SS	T2SS	ACBA002.B.00029.C001_T2SS_1	multi_loci	accessory	4.1e-13	47.3	0.978261	0.377682	30	117	ACBA002.B.00029	Acinetobacter baumannii	Bacteria	Proteobacteria	Bacteria;Proteobacteria;Gammaproteobacteria;Pseudomonadales;Moraxellaceae;Acinetobacter;Acinetobacter calcoaceticus/baumannii	NZ_LN868200
ACBA002.B.00029.C001_01967	ACBA002.B.00029.C001	1909	126	T2SS_gspI	T2SS	T2SS	ACBA002.B.00029.C001_T2SS_1	multi_loci	accessory	2.7000000000000005e-14	51.1	0.964286	0.428571	4	57	ACBA002.B.00029	Acinetobacter baumannii	Bacteria	Proteobacteria	Bacteria;Proteobacteria;Gammaproteobacteria;Pseudomonadales;Moraxellaceae;Acinetobacter;Acinetobacter calcoaceticus/baumannii	NZ_LN868200
ACBA002.B.00029.C001_01968	ACBA002.B.00029.C001	1910	184	T2SS_gspH	T2SS	T2SS	ACBA002.B.00029.C001_T2SS_1	multi_loci	accessory	1.5e-11	42.4	0.969697	0.342391	11	73	ACBA002.B.00029	Acinetobacter baumannii	Bacteria	Proteobacteria	Bacteria;Proteobacteria;Gammaproteobacteria;Pseudomonadales;Moraxellaceae;Acinetobacter;Acinetobacter calcoaceticus/baumannii	NZ_LN868200
ACBA002.B.00029.C001_02971	ACBA002.B.00029.C001	2885	496	T2SS_gspE	T2SS	T2SS	ACBA002.B.00029.C001_T2SS_1	multi_loci	mandatory	4.6999999999999954e-191	632.5	0.992891	0.844758	70	488	ACBA002.B.00029	Acinetobacter baumannii	Bacteria	Proteobacteria	Bacteria;Proteobacteria;Gammaproteobacteria;Pseudomonadales;Moraxellaceae;Acinetobacter;Acinetobacter calcoaceticus/baumannii	NZ_LN868200
ACBA002.B.00029.C001_03253	ACBA002.B.00029.C001	3164	173	T2SS_gspG	T2SS	T2SS	ACBA002.B.00029.C001_T2SS_1	multi_loci	mandatory	9.000000000000002e-29	97.3	1.0	0.4971100000000001	39	124	ACBA002.B.00029	Acinetobacter baumannii	Bacteria	Proteobacteria	Bacteria;Proteobacteria;Gammaproteobacteria;Pseudomonadales;Moraxellaceae;Acinetobacter;Acinetobacter calcoaceticus/baumannii	NZ_LN868200
ACBA002.B.00029.C001_03254	ACBA002.B.00029.C001	3165	401	T2SS_gspF	T2SS	T2SS	ACBA002.B.00029.C001_T2SS_1	multi_loci	mandatory	1.8999999999999996e-124	412.7	1.0	0.832918	66	399	ACBA002.B.00029	Acinetobacter baumannii	Bacteria	Proteobacteria	Bacteria;Proteobacteria;Gammaproteobacteria;Pseudomonadales;Moraxellaceae;Acinetobacter;Acinetobacter calcoaceticus/baumannii	NZ_LN868200
ACBA002.B.00029.C001_03351	ACBA002.B.00029.C001	3254	758	T2SS_gspD	T2SS	T2SS	ACBA002.B.00029.C001_T2SS_1	multi_loci	mandatory	8.699999999999997e-65	215.2	0.989362	0.244063	481	665	ACBA002.B.00029	Acinetobacter baumannii	Bacteria	Proteobacteria	Bacteria;Proteobacteria;Gammaproteobacteria;Pseudomonadales;Moraxellaceae;Acinetobacter;Acinetobacter calcoaceticus/baumannii	NZ_LN868200
ACBA002.B.00029.C001_03352	ACBA002.B.00029.C001	3255	278	T2SS_gspC	T2SS	T2SS	ACBA002.B.00029.C001_T2SS_1	multi_loci	mandatory	1e-09	36.5	0.773196	0.24820100000000006	68	136	ACBA002.B.00029	Acinetobacter baumannii	Bacteria	Proteobacteria	Bacteria;Proteobacteria;Gammaproteobacteria;Pseudomonadales;Moraxellaceae;Acinetobacter;Acinetobacter calcoaceticus/baumannii	NZ_LN868200
ACBA002.B.00029.C001_03353	ACBA002.B.00029.C001	3256	247	T2SS_gspN	T2SS	T2SS	ACBA002.B.00029.C001_T2SS_1	multi_loci	accessory	1.1e-07	29.8	0.803571	0.336032	13	95	ACBA002.B.00029	Acinetobacter baumannii	Bacteria	Proteobacteria	Bacteria;Proteobacteria;Gammaproteobacteria;Pseudomonadales;Moraxellaceae;Acinetobacter;Acinetobacter calcoaceticus/baumannii	NZ_LN868200
ACBA002.B.00029.C001_00321	ACBA002.B.00029.C001	305	352	T4P_pilM	T4P	T4P	ACBA002.B.00029.C001_T4P_1	multi_loci	accessory	9.6e-50	166.5	0.993827	0.4602270000000001	14	175	ACBA002.B.00029	Acinetobacter baumannii	Bacteria	Proteobacteria	Bacteria;Proteobacteria;Gammaproteobacteria;Pseudomonadales;Moraxellaceae;Acinetobacter;Acinetobacter calcoaceticus/baumannii	NZ_LN868200
ACBA002.B.00029.C001_00322	ACBA002.B.00029.C001	306	213	T4P_pilN	T4P	T4P	ACBA002.B.00029.C001_T4P_1	multi_loci	mandatory	9.199999999999999e-39	130.6	0.993103	0.666667	4	145	ACBA002.B.00029	Acinetobacter baumannii	Bacteria	Proteobacteria	Bacteria;Proteobacteria;Gammaproteobacteria;Pseudomonadales;Moraxellaceae;Acinetobacter;Acinetobacter calcoaceticus/baumannii	NZ_LN868200
ACBA002.B.00029.C001_00323	ACBA002.B.00029.C001	307	246	T4P_pilO	T4P	T4P	ACBA002.B.00029.C001_T4P_1	multi_loci	mandatory	8.099999999999998e-39	130.7	0.973684	0.601626	46	193	ACBA002.B.00029	Acinetobacter baumannii	Bacteria	Proteobacteria	Bacteria;Proteobacteria;Gammaproteobacteria;Pseudomonadales;Moraxellaceae;Acinetobacter;Acinetobacter calcoaceticus/baumannii	NZ_LN868200
ACBA002.B.00029.C001_00324	ACBA002.B.00029.C001	308	175	T4P_pilP	T4P	T4P	ACBA002.B.00029.C001_T4P_1	multi_loci	accessory	4e-25	86.8	0.978417	0.765714	17	150	ACBA002.B.00029	Acinetobacter baumannii	Bacteria	Proteobacteria	Bacteria;Proteobacteria;Gammaproteobacteria;Pseudomonadales;Moraxellaceae;Acinetobacter;Acinetobacter calcoaceticus/baumannii	NZ_LN868200
ACBA002.B.00029.C001_00325	ACBA002.B.00029.C001	309	721	T4P_pilQ	T4P	T4P	ACBA002.B.00029.C001_T4P_1	multi_loci	mandatory	2.2e-59	197.5	0.92973	0.234397	549	717	ACBA002.B.00029	Acinetobacter baumannii	Bacteria	Proteobacteria	Bacteria;Proteobacteria;Gammaproteobacteria;Pseudomonadales;Moraxellaceae;Acinetobacter;Acinetobacter calcoaceticus/baumannii	NZ_LN868200
ACBA002.B.00029.C001_00345	ACBA002.B.00029.C001	329	157	T4P_fimT	T4P	T4P	ACBA002.B.00029.C001_T4P_1	multi_loci	accessory	2.3e-20	70.4	0.969697	0.407643	8	71	ACBA002.B.00029	Acinetobacter baumannii	Bacteria	Proteobacteria	Bacteria;Proteobacteria;Gammaproteobacteria;Pseudomonadales;Moraxellaceae;Acinetobacter;Acinetobacter calcoaceticus/baumannii	NZ_LN868200
ACBA002.B.00029.C001_00346	ACBA002.B.00029.C001	330	184	T4P_pilV	T4P	T4P	ACBA002.B.00029.C001_T4P_1	multi_loci	accessory	3.3e-15	53.7	1.0	0.304348	10	65	ACBA002.B.00029	Acinetobacter baumannii	Bacteria	Proteobacteria	Bacteria;Proteobacteria;Gammaproteobacteria;Pseudomonadales;Moraxellaceae;Acinetobacter;Acinetobacter calcoaceticus/baumannii	NZ_LN868200
ACBA002.B.00029.C001_00347	ACBA002.B.00029.C001	331	333	T4P_pilW	T4P	T4P	ACBA002.B.00029.C001_T4P_1	multi_loci	accessory	1.8e-30	103.4	1.0	0.375375	11	135	ACBA002.B.00029	Acinetobacter baumannii	Bacteria	Proteobacteria	Bacteria;Proteobacteria;Gammaproteobacteria;Pseudomonadales;Moraxellaceae;Acinetobacter;Acinetobacter calcoaceticus/baumannii	NZ_LN868200
ACBA002.B.00029.C001_00348	ACBA002.B.00029.C001	332	272	T4P_pilX	T4P	T4P	ACBA002.B.00029.C001_T4P_1	multi_loci	accessory	1.7e-05	22.5	0.8813559999999999	0.191176	17	68	ACBA002.B.00029	Acinetobacter baumannii	Bacteria	Proteobacteria	Bacteria;Proteobacteria;Gammaproteobacteria;Pseudomonadales;Moraxellaceae;Acinetobacter;Acinetobacter calcoaceticus/baumannii	NZ_LN868200
ACBA002.B.00029.C001_00349	ACBA002.B.00029.C001	333	1268	T4P_pilY	T4P	T4P	ACBA002.B.00029.C001_T4P_1	multi_loci	accessory	8e-62	207.2	0.972426	0.5615140000000001	436	1147	ACBA002.B.00029	Acinetobacter baumannii	Bacteria	Proteobacteria	Bacteria;Proteobacteria;Gammaproteobacteria;Pseudomonadales;Moraxellaceae;Acinetobacter;Acinetobacter calcoaceticus/baumannii	NZ_LN868200
ACBA002.B.00029.C001_00350	ACBA002.B.00029.C001	334	160	T4P_pilE	T4P	T4P	ACBA002.B.00029.C001_T4P_1	multi_loci	mandatory	2e-21	74.1	0.924242	0.4125	11	76	ACBA002.B.00029	Acinetobacter baumannii	Bacteria	Proteobacteria	Bacteria;Proteobacteria;Gammaproteobacteria;Pseudomonadales;Moraxellaceae;Acinetobacter;Acinetobacter calcoaceticus/baumannii	NZ_LN868200
ACBA002.B.00029.C001_00351	ACBA002.B.00029.C001	335	141	T4P_pilE	T4P	T4P	ACBA002.B.00029.C001_T4P_1	multi_loci	mandatory	1.7e-21	74.2	0.848485	0.425532	3	62	ACBA002.B.00029	Acinetobacter baumannii	Bacteria	Proteobacteria	Bacteria;Proteobacteria;Gammaproteobacteria;Pseudomonadales;Moraxellaceae;Acinetobacter;Acinetobacter calcoaceticus/baumannii	NZ_LN868200
ACBA002.B.00029.C001_02735	ACBA002.B.00029.C001	2667	345	T4P_pilT	T4P	T4P	ACBA002.B.00029.C001_T4P_1	multi_loci	mandatory	1.8999999999999988e-182	603.5	1.0	0.988406	2	342	ACBA002.B.00029	Acinetobacter baumannii	Bacteria	Proteobacteria	Bacteria;Proteobacteria;Gammaproteobacteria;Pseudomonadales;Moraxellaceae;Acinetobacter;Acinetobacter calcoaceticus/baumannii	NZ_LN868200
ACBA002.B.00029.C001_02736	ACBA002.B.00029.C001	2668	372	T4P_pilU	T4P	T4P	ACBA002.B.00029.C001_T4P_1	multi_loci	accessory	3.099999999999998e-176	582.8	0.997076	0.919355	3	344	ACBA002.B.00029	Acinetobacter baumannii	Bacteria	Proteobacteria	Bacteria;Proteobacteria;Gammaproteobacteria;Pseudomonadales;Moraxellaceae;Acinetobacter;Acinetobacter calcoaceticus/baumannii	NZ_LN868200
ACBA002.B.00029.C001_03293	ACBA002.B.00029.C001	3201	570	T4P_pilB	T4P	T4P	ACBA002.B.00029.C001_T4P_1	multi_loci	mandatory	1.099999999999999e-178	591.7	0.942857	0.698246	169	566	ACBA002.B.00029	Acinetobacter baumannii	Bacteria	Proteobacteria	Bacteria;Proteobacteria;Gammaproteobacteria;Pseudomonadales;Moraxellaceae;Acinetobacter;Acinetobacter calcoaceticus/baumannii	NZ_LN868200
ACBA002.B.00029.C001_03294	ACBA002.B.00029.C001	3202	408	T4P_pilC	T4P	T4P	ACBA002.B.00029.C001_T4P_1	multi_loci	mandatory	2.899999999999998e-131	435.1	0.997015	0.8210780000000001	71	405	ACBA002.B.00029	Acinetobacter baumannii	Bacteria	Proteobacteria	Bacteria;Proteobacteria;Gammaproteobacteria;Pseudomonadales;Moraxellaceae;Acinetobacter;Acinetobacter calcoaceticus/baumannii	NZ_LN868200
ACBA002.B.00029.C001_03295	ACBA002.B.00029.C001	3203	286	T4P_pilD	T4P	T4P	ACBA002.B.00029.C001_T4P_1	multi_loci	mandatory	8.999999999999996e-80	265.0	1.0	0.835664	32	270	ACBA002.B.00029	Acinetobacter baumannii	Bacteria	Proteobacteria	Bacteria;Proteobacteria;Gammaproteobacteria;Pseudomonadales;Moraxellaceae;Acinetobacter;Acinetobacter calcoaceticus/baumannii	NZ_LN868200
ACBA002.B.00030.C001_01344	ACBA002.B.00030.C001	1289	379	T2SS_gspL	T2SS	T2SS	ACBA002.B.00030.C001_T2SS_1	multi_loci	accessory	0.0008699999999999999	16.9	0.950355	0.327177	8	131	ACBA002.B.00030	Acinetobacter baumannii	Bacteria	Proteobacteria	Bacteria;Proteobacteria;Gammaproteobacteria;Pseudomonadales;Moraxellaceae;Acinetobacter;Acinetobacter calcoaceticus/baumannii	NZ_CP012952;NZ_CP012956;NZ_CP012955;NZ_CP012954;NZ_CP012953
ACBA002.B.00030.C001_01345	ACBA002.B.00030.C001	1290	159	T2SS_gspM	T2SS	T2SS	ACBA002.B.00030.C001_T2SS_1	multi_loci	accessory	8.1e-09	33.7	0.962963	0.72327	29	143	ACBA002.B.00030	Acinetobacter baumannii	Bacteria	Proteobacteria	Bacteria;Proteobacteria;Gammaproteobacteria;Pseudomonadales;Moraxellaceae;Acinetobacter;Acinetobacter calcoaceticus/baumannii	NZ_CP012952;NZ_CP012956;NZ_CP012955;NZ_CP012954;NZ_CP012953
ACBA002.B.00030.C001_02122	ACBA002.B.00030.C001	2059	319	T2SS_gspK	T2SS	T2SS	ACBA002.B.00030.C001_T2SS_1	multi_loci	accessory	5.5e-11	40.3	0.966102	0.17868299999999998	9	65	ACBA002.B.00030	Acinetobacter baumannii	Bacteria	Proteobacteria	Bacteria;Proteobacteria;Gammaproteobacteria;Pseudomonadales;Moraxellaceae;Acinetobacter;Acinetobacter calcoaceticus/baumannii	NZ_CP012952;NZ_CP012956;NZ_CP012955;NZ_CP012954;NZ_CP012953
ACBA002.B.00030.C001_02123	ACBA002.B.00030.C001	2060	233	T2SS_gspJ	T2SS	T2SS	ACBA002.B.00030.C001_T2SS_1	multi_loci	accessory	3.6000000000000003e-13	47.6	0.978261	0.377682	30	117	ACBA002.B.00030	Acinetobacter baumannii	Bacteria	Proteobacteria	Bacteria;Proteobacteria;Gammaproteobacteria;Pseudomonadales;Moraxellaceae;Acinetobacter;Acinetobacter calcoaceticus/baumannii	NZ_CP012952;NZ_CP012956;NZ_CP012955;NZ_CP012954;NZ_CP012953
ACBA002.B.00030.C001_02124	ACBA002.B.00030.C001	2061	126	T2SS_gspI	T2SS	T2SS	ACBA002.B.00030.C001_T2SS_1	multi_loci	accessory	2.8e-14	51.1	0.964286	0.428571	4	57	ACBA002.B.00030	Acinetobacter baumannii	Bacteria	Proteobacteria	Bacteria;Proteobacteria;Gammaproteobacteria;Pseudomonadales;Moraxellaceae;Acinetobacter;Acinetobacter calcoaceticus/baumannii	NZ_CP012952;NZ_CP012956;NZ_CP012955;NZ_CP012954;NZ_CP012953
ACBA002.B.00030.C001_02125	ACBA002.B.00030.C001	2062	184	T2SS_gspH	T2SS	T2SS	ACBA002.B.00030.C001_T2SS_1	multi_loci	accessory	1.6e-11	42.4	0.969697	0.342391	11	73	ACBA002.B.00030	Acinetobacter baumannii	Bacteria	Proteobacteria	Bacteria;Proteobacteria;Gammaproteobacteria;Pseudomonadales;Moraxellaceae;Acinetobacter;Acinetobacter calcoaceticus/baumannii	NZ_CP012952;NZ_CP012956;NZ_CP012955;NZ_CP012954;NZ_CP012953
ACBA002.B.00030.C001_03259	ACBA002.B.00030.C001	3164	496	T2SS_gspE	T2SS	T2SS	ACBA002.B.00030.C001_T2SS_1	multi_loci	mandatory	4.999999999999997e-191	632.5	0.992891	0.844758	70	488	ACBA002.B.00030	Acinetobacter baumannii	Bacteria	Proteobacteria	Bacteria;Proteobacteria;Gammaproteobacteria;Pseudomonadales;Moraxellaceae;Acinetobacter;Acinetobacter calcoaceticus/baumannii	NZ_CP012952;NZ_CP012956;NZ_CP012955;NZ_CP012954;NZ_CP012953
ACBA002.B.00030.C001_03522	ACBA002.B.00030.C001	3424	193	T2SS_gspG	T2SS	T2SS	ACBA002.B.00030.C001_T2SS_1	multi_loci	mandatory	1.3000000000000002e-28	96.9	1.0	0.445596	59	144	ACBA002.B.00030	Acinetobacter baumannii	Bacteria	Proteobacteria	Bacteria;Proteobacteria;Gammaproteobacteria;Pseudomonadales;Moraxellaceae;Acinetobacter;Acinetobacter calcoaceticus/baumannii	NZ_CP012952;NZ_CP012956;NZ_CP012955;NZ_CP012954;NZ_CP012953
ACBA002.B.00030.C001_03523	ACBA002.B.00030.C001	3425	401	T2SS_gspF	T2SS	T2SS	ACBA002.B.00030.C001_T2SS_1	multi_loci	mandatory	3.4999999999999978e-124	411.9	1.0	0.832918	66	399	ACBA002.B.00030	Acinetobacter baumannii	Bacteria	Proteobacteria	Bacteria;Proteobacteria;Gammaproteobacteria;Pseudomonadales;Moraxellaceae;Acinetobacter;Acinetobacter calcoaceticus/baumannii	NZ_CP012952;NZ_CP012956;NZ_CP012955;NZ_CP012954;NZ_CP012953
ACBA002.B.00030.C001_03622	ACBA002.B.00030.C001	3516	758	T2SS_gspD	T2SS	T2SS	ACBA002.B.00030.C001_T2SS_1	multi_loci	mandatory	9.299999999999997e-65	215.2	0.989362	0.244063	481	665	ACBA002.B.00030	Acinetobacter baumannii	Bacteria	Proteobacteria	Bacteria;Proteobacteria;Gammaproteobacteria;Pseudomonadales;Moraxellaceae;Acinetobacter;Acinetobacter calcoaceticus/baumannii	NZ_CP012952;NZ_CP012956;NZ_CP012955;NZ_CP012954;NZ_CP012953
ACBA002.B.00030.C001_03623	ACBA002.B.00030.C001	3517	278	T2SS_gspC	T2SS	T2SS	ACBA002.B.00030.C001_T2SS_1	multi_loci	mandatory	5.599999999999999e-10	37.5	0.783505	0.251799	68	137	ACBA002.B.00030	Acinetobacter baumannii	Bacteria	Proteobacteria	Bacteria;Proteobacteria;Gammaproteobacteria;Pseudomonadales;Moraxellaceae;Acinetobacter;Acinetobacter calcoaceticus/baumannii	NZ_CP012952;NZ_CP012956;NZ_CP012955;NZ_CP012954;NZ_CP012953
ACBA002.B.00030.C001_03624	ACBA002.B.00030.C001	3518	247	T2SS_gspN	T2SS	T2SS	ACBA002.B.00030.C001_T2SS_1	multi_loci	accessory	8e-08	30.3	0.803571	0.336032	13	95	ACBA002.B.00030	Acinetobacter baumannii	Bacteria	Proteobacteria	Bacteria;Proteobacteria;Gammaproteobacteria;Pseudomonadales;Moraxellaceae;Acinetobacter;Acinetobacter calcoaceticus/baumannii	NZ_CP012952;NZ_CP012956;NZ_CP012955;NZ_CP012954;NZ_CP012953
ACBA002.B.00030.C001_00362	ACBA002.B.00030.C001	348	352	T4P_pilM	T4P	T4P	ACBA002.B.00030.C001_T4P_1	multi_loci	accessory	1e-49	166.5	0.993827	0.4602270000000001	14	175	ACBA002.B.00030	Acinetobacter baumannii	Bacteria	Proteobacteria	Bacteria;Proteobacteria;Gammaproteobacteria;Pseudomonadales;Moraxellaceae;Acinetobacter;Acinetobacter calcoaceticus/baumannii	NZ_CP012952;NZ_CP012956;NZ_CP012955;NZ_CP012954;NZ_CP012953
ACBA002.B.00030.C001_00363	ACBA002.B.00030.C001	349	213	T4P_pilN	T4P	T4P	ACBA002.B.00030.C001_T4P_1	multi_loci	mandatory	9.9e-39	130.6	0.993103	0.666667	4	145	ACBA002.B.00030	Acinetobacter baumannii	Bacteria	Proteobacteria	Bacteria;Proteobacteria;Gammaproteobacteria;Pseudomonadales;Moraxellaceae;Acinetobacter;Acinetobacter calcoaceticus/baumannii	NZ_CP012952;NZ_CP012956;NZ_CP012955;NZ_CP012954;NZ_CP012953
ACBA002.B.00030.C001_00364	ACBA002.B.00030.C001	350	246	T4P_pilO	T4P	T4P	ACBA002.B.00030.C001_T4P_1	multi_loci	mandatory	8.699999999999998e-39	130.7	0.973684	0.601626	46	193	ACBA002.B.00030	Acinetobacter baumannii	Bacteria	Proteobacteria	Bacteria;Proteobacteria;Gammaproteobacteria;Pseudomonadales;Moraxellaceae;Acinetobacter;Acinetobacter calcoaceticus/baumannii	NZ_CP012952;NZ_CP012956;NZ_CP012955;NZ_CP012954;NZ_CP012953
ACBA002.B.00030.C001_00365	ACBA002.B.00030.C001	351	175	T4P_pilP	T4P	T4P	ACBA002.B.00030.C001_T4P_1	multi_loci	accessory	4.3e-25	86.8	0.978417	0.765714	17	150	ACBA002.B.00030	Acinetobacter baumannii	Bacteria	Proteobacteria	Bacteria;Proteobacteria;Gammaproteobacteria;Pseudomonadales;Moraxellaceae;Acinetobacter;Acinetobacter calcoaceticus/baumannii	NZ_CP012952;NZ_CP012956;NZ_CP012955;NZ_CP012954;NZ_CP012953
ACBA002.B.00030.C001_00366	ACBA002.B.00030.C001	352	721	T4P_pilQ	T4P	T4P	ACBA002.B.00030.C001_T4P_1	multi_loci	mandatory	2.3e-59	197.5	0.92973	0.234397	549	717	ACBA002.B.00030	Acinetobacter baumannii	Bacteria	Proteobacteria	Bacteria;Proteobacteria;Gammaproteobacteria;Pseudomonadales;Moraxellaceae;Acinetobacter;Acinetobacter calcoaceticus/baumannii	NZ_CP012952;NZ_CP012956;NZ_CP012955;NZ_CP012954;NZ_CP012953
ACBA002.B.00030.C001_00376	ACBA002.B.00030.C001	362	157	T4P_pilA	T4P	T4P	ACBA002.B.00030.C001_T4P_1	multi_loci	accessory	2.0999999999999997e-21	73.9	0.74359	0.369427	5	62	ACBA002.B.00030	Acinetobacter baumannii	Bacteria	Proteobacteria	Bacteria;Proteobacteria;Gammaproteobacteria;Pseudomonadales;Moraxellaceae;Acinetobacter;Acinetobacter calcoaceticus/baumannii	NZ_CP012952;NZ_CP012956;NZ_CP012955;NZ_CP012954;NZ_CP012953
ACBA002.B.00030.C001_00385	ACBA002.B.00030.C001	370	157	T4P_fimT	T4P	T4P	ACBA002.B.00030.C001_T4P_1	multi_loci	accessory	2.4e-20	70.4	0.969697	0.407643	8	71	ACBA002.B.00030	Acinetobacter baumannii	Bacteria	Proteobacteria	Bacteria;Proteobacteria;Gammaproteobacteria;Pseudomonadales;Moraxellaceae;Acinetobacter;Acinetobacter calcoaceticus/baumannii	NZ_CP012952;NZ_CP012956;NZ_CP012955;NZ_CP012954;NZ_CP012953
ACBA002.B.00030.C001_00386	ACBA002.B.00030.C001	371	184	T4P_pilV	T4P	T4P	ACBA002.B.00030.C001_T4P_1	multi_loci	accessory	3.6e-15	53.7	1.0	0.304348	10	65	ACBA002.B.00030	Acinetobacter baumannii	Bacteria	Proteobacteria	Bacteria;Proteobacteria;Gammaproteobacteria;Pseudomonadales;Moraxellaceae;Acinetobacter;Acinetobacter calcoaceticus/baumannii	NZ_CP012952;NZ_CP012956;NZ_CP012955;NZ_CP012954;NZ_CP012953
ACBA002.B.00030.C001_00387	ACBA002.B.00030.C001	372	333	T4P_pilW	T4P	T4P	ACBA002.B.00030.C001_T4P_1	multi_loci	accessory	1.9e-30	103.4	1.0	0.375375	11	135	ACBA002.B.00030	Acinetobacter baumannii	Bacteria	Proteobacteria	Bacteria;Proteobacteria;Gammaproteobacteria;Pseudomonadales;Moraxellaceae;Acinetobacter;Acinetobacter calcoaceticus/baumannii	NZ_CP012952;NZ_CP012956;NZ_CP012955;NZ_CP012954;NZ_CP012953
ACBA002.B.00030.C001_00388	ACBA002.B.00030.C001	373	272	T4P_pilX	T4P	T4P	ACBA002.B.00030.C001_T4P_1	multi_loci	accessory	1.9e-05	22.5	0.8813559999999999	0.191176	17	68	ACBA002.B.00030	Acinetobacter baumannii	Bacteria	Proteobacteria	Bacteria;Proteobacteria;Gammaproteobacteria;Pseudomonadales;Moraxellaceae;Acinetobacter;Acinetobacter calcoaceticus/baumannii	NZ_CP012952;NZ_CP012956;NZ_CP012955;NZ_CP012954;NZ_CP012953
ACBA002.B.00030.C001_00389	ACBA002.B.00030.C001	374	1284	T4P_pilY	T4P	T4P	ACBA002.B.00030.C001_T4P_1	multi_loci	accessory	4.099999999999997e-62	208.2	0.955882	0.546729	460	1161	ACBA002.B.00030	Acinetobacter baumannii	Bacteria	Proteobacteria	Bacteria;Proteobacteria;Gammaproteobacteria;Pseudomonadales;Moraxellaceae;Acinetobacter;Acinetobacter calcoaceticus/baumannii	NZ_CP012952;NZ_CP012956;NZ_CP012955;NZ_CP012954;NZ_CP012953
ACBA002.B.00030.C001_00390	ACBA002.B.00030.C001	375	160	T4P_pilE	T4P	T4P	ACBA002.B.00030.C001_T4P_1	multi_loci	mandatory	1.9000000000000006e-21	74.2	0.924242	0.4125	11	76	ACBA002.B.00030	Acinetobacter baumannii	Bacteria	Proteobacteria	Bacteria;Proteobacteria;Gammaproteobacteria;Pseudomonadales;Moraxellaceae;Acinetobacter;Acinetobacter calcoaceticus/baumannii	NZ_CP012952;NZ_CP012956;NZ_CP012955;NZ_CP012954;NZ_CP012953
ACBA002.B.00030.C001_00391	ACBA002.B.00030.C001	376	141	T4P_pilE	T4P	T4P	ACBA002.B.00030.C001_T4P_1	multi_loci	mandatory	6.6e-21	72.5	0.848485	0.425532	3	62	ACBA002.B.00030	Acinetobacter baumannii	Bacteria	Proteobacteria	Bacteria;Proteobacteria;Gammaproteobacteria;Pseudomonadales;Moraxellaceae;Acinetobacter;Acinetobacter calcoaceticus/baumannii	NZ_CP012952;NZ_CP012956;NZ_CP012955;NZ_CP012954;NZ_CP012953
ACBA002.B.00030.C001_03026	ACBA002.B.00030.C001	2947	345	T4P_pilT	T4P	T4P	ACBA002.B.00030.C001_T4P_1	multi_loci	mandatory	5.2999999999999954e-182	602.1	1.0	0.988406	2	342	ACBA002.B.00030	Acinetobacter baumannii	Bacteria	Proteobacteria	Bacteria;Proteobacteria;Gammaproteobacteria;Pseudomonadales;Moraxellaceae;Acinetobacter;Acinetobacter calcoaceticus/baumannii	NZ_CP012952;NZ_CP012956;NZ_CP012955;NZ_CP012954;NZ_CP012953
ACBA002.B.00030.C001_03027	ACBA002.B.00030.C001	2948	372	T4P_pilU	T4P	T4P	ACBA002.B.00030.C001_T4P_1	multi_loci	accessory	3.299999999999998e-176	582.8	0.997076	0.919355	3	344	ACBA002.B.00030	Acinetobacter baumannii	Bacteria	Proteobacteria	Bacteria;Proteobacteria;Gammaproteobacteria;Pseudomonadales;Moraxellaceae;Acinetobacter;Acinetobacter calcoaceticus/baumannii	NZ_CP012952;NZ_CP012956;NZ_CP012955;NZ_CP012954;NZ_CP012953
ACBA002.B.00030.C001_03564	ACBA002.B.00030.C001	3463	570	T4P_pilB	T4P	T4P	ACBA002.B.00030.C001_T4P_1	multi_loci	mandatory	4.2999999999999975e-179	593.1	0.942857	0.698246	169	566	ACBA002.B.00030	Acinetobacter baumannii	Bacteria	Proteobacteria	Bacteria;Proteobacteria;Gammaproteobacteria;Pseudomonadales;Moraxellaceae;Acinetobacter;Acinetobacter calcoaceticus/baumannii	NZ_CP012952;NZ_CP012956;NZ_CP012955;NZ_CP012954;NZ_CP012953
ACBA002.B.00030.C001_03565	ACBA002.B.00030.C001	3464	408	T4P_pilC	T4P	T4P	ACBA002.B.00030.C001_T4P_1	multi_loci	mandatory	9.999999999999994e-132	436.7	0.997015	0.8210780000000001	71	405	ACBA002.B.00030	Acinetobacter baumannii	Bacteria	Proteobacteria	Bacteria;Proteobacteria;Gammaproteobacteria;Pseudomonadales;Moraxellaceae;Acinetobacter;Acinetobacter calcoaceticus/baumannii	NZ_CP012952;NZ_CP012956;NZ_CP012955;NZ_CP012954;NZ_CP012953
ACBA002.B.00030.C001_03566	ACBA002.B.00030.C001	3465	286	T4P_pilD	T4P	T4P	ACBA002.B.00030.C001_T4P_1	multi_loci	mandatory	8.199999999999995e-80	265.3	1.0	0.835664	32	270	ACBA002.B.00030	Acinetobacter baumannii	Bacteria	Proteobacteria	Bacteria;Proteobacteria;Gammaproteobacteria;Pseudomonadales;Moraxellaceae;Acinetobacter;Acinetobacter calcoaceticus/baumannii	NZ_CP012952;NZ_CP012956;NZ_CP012955;NZ_CP012954;NZ_CP012953
ACBA002.B.00031.C001_00264	ACBA002.B.00031.C001	252	247	T2SS_gspN	T2SS	T2SS	ACBA002.B.00031.C001_T2SS_1	multi_loci	accessory	1.1e-07	29.8	0.803571	0.336032	13	95	ACBA002.B.00031	Acinetobacter baumannii	Bacteria	Proteobacteria	Bacteria;Proteobacteria;Gammaproteobacteria;Pseudomonadales;Moraxellaceae;Acinetobacter;Acinetobacter calcoaceticus/baumannii	NZ_LN865143;NZ_LN865144
ACBA002.B.00031.C001_00265	ACBA002.B.00031.C001	253	278	T2SS_gspC	T2SS	T2SS	ACBA002.B.00031.C001_T2SS_1	multi_loci	mandatory	5.3e-10	37.5	0.783505	0.251799	68	137	ACBA002.B.00031	Acinetobacter baumannii	Bacteria	Proteobacteria	Bacteria;Proteobacteria;Gammaproteobacteria;Pseudomonadales;Moraxellaceae;Acinetobacter;Acinetobacter calcoaceticus/baumannii	NZ_LN865143;NZ_LN865144
ACBA002.B.00031.C001_00266	ACBA002.B.00031.C001	254	758	T2SS_gspD	T2SS	T2SS	ACBA002.B.00031.C001_T2SS_1	multi_loci	mandatory	8.699999999999997e-65	215.2	0.989362	0.244063	481	665	ACBA002.B.00031	Acinetobacter baumannii	Bacteria	Proteobacteria	Bacteria;Proteobacteria;Gammaproteobacteria;Pseudomonadales;Moraxellaceae;Acinetobacter;Acinetobacter calcoaceticus/baumannii	NZ_LN865143;NZ_LN865144
ACBA002.B.00031.C001_00364	ACBA002.B.00031.C001	344	401	T2SS_gspF	T2SS	T2SS	ACBA002.B.00031.C001_T2SS_1	multi_loci	mandatory	1.499999999999999e-124	413.0	1.0	0.832918	66	399	ACBA002.B.00031	Acinetobacter baumannii	Bacteria	Proteobacteria	Bacteria;Proteobacteria;Gammaproteobacteria;Pseudomonadales;Moraxellaceae;Acinetobacter;Acinetobacter calcoaceticus/baumannii	NZ_LN865143;NZ_LN865144
ACBA002.B.00031.C001_00365	ACBA002.B.00031.C001	345	193	T2SS_gspG	T2SS	T2SS	ACBA002.B.00031.C001_T2SS_1	multi_loci	mandatory	1.1999999999999999e-28	96.9	1.0	0.445596	59	144	ACBA002.B.00031	Acinetobacter baumannii	Bacteria	Proteobacteria	Bacteria;Proteobacteria;Gammaproteobacteria;Pseudomonadales;Moraxellaceae;Acinetobacter;Acinetobacter calcoaceticus/baumannii	NZ_LN865143;NZ_LN865144
ACBA002.B.00031.C001_00633	ACBA002.B.00031.C001	610	496	T2SS_gspE	T2SS	T2SS	ACBA002.B.00031.C001_T2SS_1	multi_loci	mandatory	4.6999999999999954e-191	632.5	0.992891	0.844758	70	488	ACBA002.B.00031	Acinetobacter baumannii	Bacteria	Proteobacteria	Bacteria;Proteobacteria;Gammaproteobacteria;Pseudomonadales;Moraxellaceae;Acinetobacter;Acinetobacter calcoaceticus/baumannii	NZ_LN865143;NZ_LN865144
ACBA002.B.00031.C001_01579	ACBA002.B.00031.C001	1533	184	T2SS_gspH	T2SS	T2SS	ACBA002.B.00031.C001_T2SS_1	multi_loci	accessory	1.5e-11	42.4	0.969697	0.342391	11	73	ACBA002.B.00031	Acinetobacter baumannii	Bacteria	Proteobacteria	Bacteria;Proteobacteria;Gammaproteobacteria;Pseudomonadales;Moraxellaceae;Acinetobacter;Acinetobacter calcoaceticus/baumannii	NZ_LN865143;NZ_LN865144
ACBA002.B.00031.C001_01580	ACBA002.B.00031.C001	1534	126	T2SS_gspI	T2SS	T2SS	ACBA002.B.00031.C001_T2SS_1	multi_loci	accessory	2.7000000000000005e-14	51.1	0.964286	0.428571	4	57	ACBA002.B.00031	Acinetobacter baumannii	Bacteria	Proteobacteria	Bacteria;Proteobacteria;Gammaproteobacteria;Pseudomonadales;Moraxellaceae;Acinetobacter;Acinetobacter calcoaceticus/baumannii	NZ_LN865143;NZ_LN865144
ACBA002.B.00031.C001_01581	ACBA002.B.00031.C001	1535	233	T2SS_gspJ	T2SS	T2SS	ACBA002.B.00031.C001_T2SS_1	multi_loci	accessory	4.2e-13	47.3	0.978261	0.377682	30	117	ACBA002.B.00031	Acinetobacter baumannii	Bacteria	Proteobacteria	Bacteria;Proteobacteria;Gammaproteobacteria;Pseudomonadales;Moraxellaceae;Acinetobacter;Acinetobacter calcoaceticus/baumannii	NZ_LN865143;NZ_LN865144
ACBA002.B.00031.C001_01582	ACBA002.B.00031.C001	1536	319	T2SS_gspK	T2SS	T2SS	ACBA002.B.00031.C001_T2SS_1	multi_loci	accessory	5.1000000000000005e-11	40.3	0.966102	0.17868299999999998	9	65	ACBA002.B.00031	Acinetobacter baumannii	Bacteria	Proteobacteria	Bacteria;Proteobacteria;Gammaproteobacteria;Pseudomonadales;Moraxellaceae;Acinetobacter;Acinetobacter calcoaceticus/baumannii	NZ_LN865143;NZ_LN865144
ACBA002.B.00031.C001_02395	ACBA002.B.00031.C001	2344	159	T2SS_gspM	T2SS	T2SS	ACBA002.B.00031.C001_T2SS_1	multi_loci	accessory	7.6e-09	33.7	0.962963	0.72327	29	143	ACBA002.B.00031	Acinetobacter baumannii	Bacteria	Proteobacteria	Bacteria;Proteobacteria;Gammaproteobacteria;Pseudomonadales;Moraxellaceae;Acinetobacter;Acinetobacter calcoaceticus/baumannii	NZ_LN865143;NZ_LN865144
ACBA002.B.00031.C001_02396	ACBA002.B.00031.C001	2345	379	T2SS_gspL	T2SS	T2SS	ACBA002.B.00031.C001_T2SS_1	multi_loci	accessory	0.00082	16.9	0.950355	0.327177	8	131	ACBA002.B.00031	Acinetobacter baumannii	Bacteria	Proteobacteria	Bacteria;Proteobacteria;Gammaproteobacteria;Pseudomonadales;Moraxellaceae;Acinetobacter;Acinetobacter calcoaceticus/baumannii	NZ_LN865143;NZ_LN865144
ACBA002.B.00031.C001_00322	ACBA002.B.00031.C001	305	286	T4P_pilD	T4P	T4P	ACBA002.B.00031.C001_T4P_1	multi_loci	mandatory	1.0999999999999995e-79	264.7	1.0	0.835664	32	270	ACBA002.B.00031	Acinetobacter baumannii	Bacteria	Proteobacteria	Bacteria;Proteobacteria;Gammaproteobacteria;Pseudomonadales;Moraxellaceae;Acinetobacter;Acinetobacter calcoaceticus/baumannii	NZ_LN865143;NZ_LN865144
ACBA002.B.00031.C001_00323	ACBA002.B.00031.C001	306	408	T4P_pilC	T4P	T4P	ACBA002.B.00031.C001_T4P_1	multi_loci	mandatory	1.799999999999999e-131	435.7	0.997015	0.8210780000000001	71	405	ACBA002.B.00031	Acinetobacter baumannii	Bacteria	Proteobacteria	Bacteria;Proteobacteria;Gammaproteobacteria;Pseudomonadales;Moraxellaceae;Acinetobacter;Acinetobacter calcoaceticus/baumannii	NZ_LN865143;NZ_LN865144
ACBA002.B.00031.C001_00324	ACBA002.B.00031.C001	307	570	T4P_pilB	T4P	T4P	ACBA002.B.00031.C001_T4P_1	multi_loci	mandatory	3.999999999999996e-179	593.1	0.942857	0.698246	169	566	ACBA002.B.00031	Acinetobacter baumannii	Bacteria	Proteobacteria	Bacteria;Proteobacteria;Gammaproteobacteria;Pseudomonadales;Moraxellaceae;Acinetobacter;Acinetobacter calcoaceticus/baumannii	NZ_LN865143;NZ_LN865144
ACBA002.B.00031.C001_00862	ACBA002.B.00031.C001	822	372	T4P_pilU	T4P	T4P	ACBA002.B.00031.C001_T4P_1	multi_loci	accessory	3.099999999999998e-176	582.8	0.997076	0.919355	3	344	ACBA002.B.00031	Acinetobacter baumannii	Bacteria	Proteobacteria	Bacteria;Proteobacteria;Gammaproteobacteria;Pseudomonadales;Moraxellaceae;Acinetobacter;Acinetobacter calcoaceticus/baumannii	NZ_LN865143;NZ_LN865144
ACBA002.B.00031.C001_00863	ACBA002.B.00031.C001	823	345	T4P_pilT	T4P	T4P	ACBA002.B.00031.C001_T4P_1	multi_loci	mandatory	1.8999999999999988e-182	603.5	1.0	0.988406	2	342	ACBA002.B.00031	Acinetobacter baumannii	Bacteria	Proteobacteria	Bacteria;Proteobacteria;Gammaproteobacteria;Pseudomonadales;Moraxellaceae;Acinetobacter;Acinetobacter calcoaceticus/baumannii	NZ_LN865143;NZ_LN865144
ACBA002.B.00031.C001_03298	ACBA002.B.00031.C001	3216	141	T4P_pilE	T4P	T4P	ACBA002.B.00031.C001_T4P_1	multi_loci	mandatory	6.2e-21	72.5	0.848485	0.425532	3	62	ACBA002.B.00031	Acinetobacter baumannii	Bacteria	Proteobacteria	Bacteria;Proteobacteria;Gammaproteobacteria;Pseudomonadales;Moraxellaceae;Acinetobacter;Acinetobacter calcoaceticus/baumannii	NZ_LN865143;NZ_LN865144
ACBA002.B.00031.C001_03299	ACBA002.B.00031.C001	3217	160	T4P_pilE	T4P	T4P	ACBA002.B.00031.C001_T4P_1	multi_loci	mandatory	1e-19	68.5	0.924242	0.4125	11	76	ACBA002.B.00031	Acinetobacter baumannii	Bacteria	Proteobacteria	Bacteria;Proteobacteria;Gammaproteobacteria;Pseudomonadales;Moraxellaceae;Acinetobacter;Acinetobacter calcoaceticus/baumannii	NZ_LN865143;NZ_LN865144
ACBA002.B.00031.C001_03300	ACBA002.B.00031.C001	3218	1284	T4P_pilY	T4P	T4P	ACBA002.B.00031.C001_T4P_1	multi_loci	accessory	5.799999999999998e-62	207.7	0.959559	0.548287	460	1163	ACBA002.B.00031	Acinetobacter baumannii	Bacteria	Proteobacteria	Bacteria;Proteobacteria;Gammaproteobacteria;Pseudomonadales;Moraxellaceae;Acinetobacter;Acinetobacter calcoaceticus/baumannii	NZ_LN865143;NZ_LN865144
ACBA002.B.00031.C001_03301	ACBA002.B.00031.C001	3219	272	T4P_pilX	T4P	T4P	ACBA002.B.00031.C001_T4P_1	multi_loci	accessory	1.7e-05	22.5	0.8813559999999999	0.191176	17	68	ACBA002.B.00031	Acinetobacter baumannii	Bacteria	Proteobacteria	Bacteria;Proteobacteria;Gammaproteobacteria;Pseudomonadales;Moraxellaceae;Acinetobacter;Acinetobacter calcoaceticus/baumannii	NZ_LN865143;NZ_LN865144
ACBA002.B.00031.C001_03302	ACBA002.B.00031.C001	3220	333	T4P_pilW	T4P	T4P	ACBA002.B.00031.C001_T4P_1	multi_loci	accessory	1.8e-30	103.4	1.0	0.375375	11	135	ACBA002.B.00031	Acinetobacter baumannii	Bacteria	Proteobacteria	Bacteria;Proteobacteria;Gammaproteobacteria;Pseudomonadales;Moraxellaceae;Acinetobacter;Acinetobacter calcoaceticus/baumannii	NZ_LN865143;NZ_LN865144
ACBA002.B.00031.C001_03303	ACBA002.B.00031.C001	3221	184	T4P_pilV	T4P	T4P	ACBA002.B.00031.C001_T4P_1	multi_loci	accessory	3.3e-15	53.7	1.0	0.304348	10	65	ACBA002.B.00031	Acinetobacter baumannii	Bacteria	Proteobacteria	Bacteria;Proteobacteria;Gammaproteobacteria;Pseudomonadales;Moraxellaceae;Acinetobacter;Acinetobacter calcoaceticus/baumannii	NZ_LN865143;NZ_LN865144
ACBA002.B.00031.C001_03304	ACBA002.B.00031.C001	3222	157	T4P_fimT	T4P	T4P	ACBA002.B.00031.C001_T4P_1	multi_loci	accessory	2.3e-20	70.4	0.969697	0.407643	8	71	ACBA002.B.00031	Acinetobacter baumannii	Bacteria	Proteobacteria	Bacteria;Proteobacteria;Gammaproteobacteria;Pseudomonadales;Moraxellaceae;Acinetobacter;Acinetobacter calcoaceticus/baumannii	NZ_LN865143;NZ_LN865144
ACBA002.B.00031.C001_03313	ACBA002.B.00031.C001	3231	161	T4P_pilA	T4P	T4P	ACBA002.B.00031.C001_T4P_1	multi_loci	accessory	9.1e-25	84.6	0.8205129999999999	0.397516	5	68	ACBA002.B.00031	Acinetobacter baumannii	Bacteria	Proteobacteria	Bacteria;Proteobacteria;Gammaproteobacteria;Pseudomonadales;Moraxellaceae;Acinetobacter;Acinetobacter calcoaceticus/baumannii	NZ_LN865143;NZ_LN865144
ACBA002.B.00031.C001_03323	ACBA002.B.00031.C001	3241	721	T4P_pilQ	T4P	T4P	ACBA002.B.00031.C001_T4P_1	multi_loci	mandatory	2.2e-59	197.5	0.92973	0.234397	549	717	ACBA002.B.00031	Acinetobacter baumannii	Bacteria	Proteobacteria	Bacteria;Proteobacteria;Gammaproteobacteria;Pseudomonadales;Moraxellaceae;Acinetobacter;Acinetobacter calcoaceticus/baumannii	NZ_LN865143;NZ_LN865144
ACBA002.B.00031.C001_03324	ACBA002.B.00031.C001	3242	175	T4P_pilP	T4P	T4P	ACBA002.B.00031.C001_T4P_1	multi_loci	accessory	4e-25	86.8	0.978417	0.765714	17	150	ACBA002.B.00031	Acinetobacter baumannii	Bacteria	Proteobacteria	Bacteria;Proteobacteria;Gammaproteobacteria;Pseudomonadales;Moraxellaceae;Acinetobacter;Acinetobacter calcoaceticus/baumannii	NZ_LN865143;NZ_LN865144
ACBA002.B.00031.C001_03325	ACBA002.B.00031.C001	3243	246	T4P_pilO	T4P	T4P	ACBA002.B.00031.C001_T4P_1	multi_loci	mandatory	8.2e-39	130.7	0.973684	0.601626	46	193	ACBA002.B.00031	Acinetobacter baumannii	Bacteria	Proteobacteria	Bacteria;Proteobacteria;Gammaproteobacteria;Pseudomonadales;Moraxellaceae;Acinetobacter;Acinetobacter calcoaceticus/baumannii	NZ_LN865143;NZ_LN865144
ACBA002.B.00031.C001_03326	ACBA002.B.00031.C001	3244	213	T4P_pilN	T4P	T4P	ACBA002.B.00031.C001_T4P_1	multi_loci	mandatory	9.199999999999999e-39	130.6	0.993103	0.666667	4	145	ACBA002.B.00031	Acinetobacter baumannii	Bacteria	Proteobacteria	Bacteria;Proteobacteria;Gammaproteobacteria;Pseudomonadales;Moraxellaceae;Acinetobacter;Acinetobacter calcoaceticus/baumannii	NZ_LN865143;NZ_LN865144
ACBA002.B.00031.C001_03327	ACBA002.B.00031.C001	3245	352	T4P_pilM	T4P	T4P	ACBA002.B.00031.C001_T4P_1	multi_loci	accessory	9.6e-50	166.5	0.993827	0.4602270000000001	14	175	ACBA002.B.00031	Acinetobacter baumannii	Bacteria	Proteobacteria	Bacteria;Proteobacteria;Gammaproteobacteria;Pseudomonadales;Moraxellaceae;Acinetobacter;Acinetobacter calcoaceticus/baumannii	NZ_LN865143;NZ_LN865144
ACBA002.B.00032.C001_02219	ACBA002.B.00032.C001	2141	319	T2SS_gspK	T2SS	T2SS	ACBA002.B.00032.C001_T2SS_1	multi_loci	accessory	5.5e-11	40.3	0.966102	0.17868299999999998	9	65	ACBA002.B.00032	Acinetobacter baumannii	Bacteria	Proteobacteria	Bacteria;Proteobacteria;Gammaproteobacteria;Pseudomonadales;Moraxellaceae;Acinetobacter;Acinetobacter calcoaceticus/baumannii	NZ_CP013924;NZ_CP013925
ACBA002.B.00032.C001_02220	ACBA002.B.00032.C001	2142	233	T2SS_gspJ	T2SS	T2SS	ACBA002.B.00032.C001_T2SS_1	multi_loci	accessory	4.500000000000001e-13	47.3	0.978261	0.377682	30	117	ACBA002.B.00032	Acinetobacter baumannii	Bacteria	Proteobacteria	Bacteria;Proteobacteria;Gammaproteobacteria;Pseudomonadales;Moraxellaceae;Acinetobacter;Acinetobacter calcoaceticus/baumannii	NZ_CP013924;NZ_CP013925
ACBA002.B.00032.C001_02221	ACBA002.B.00032.C001	2143	126	T2SS_gspI	T2SS	T2SS	ACBA002.B.00032.C001_T2SS_1	multi_loci	accessory	2.9e-14	51.1	0.964286	0.428571	4	57	ACBA002.B.00032	Acinetobacter baumannii	Bacteria	Proteobacteria	Bacteria;Proteobacteria;Gammaproteobacteria;Pseudomonadales;Moraxellaceae;Acinetobacter;Acinetobacter calcoaceticus/baumannii	NZ_CP013924;NZ_CP013925
ACBA002.B.00032.C001_02222	ACBA002.B.00032.C001	2144	184	T2SS_gspH	T2SS	T2SS	ACBA002.B.00032.C001_T2SS_1	multi_loci	accessory	1.6e-11	42.4	0.969697	0.342391	11	73	ACBA002.B.00032	Acinetobacter baumannii	Bacteria	Proteobacteria	Bacteria;Proteobacteria;Gammaproteobacteria;Pseudomonadales;Moraxellaceae;Acinetobacter;Acinetobacter calcoaceticus/baumannii	NZ_CP013924;NZ_CP013925
ACBA002.B.00032.C001_03317	ACBA002.B.00032.C001	3208	496	T2SS_gspE	T2SS	T2SS	ACBA002.B.00032.C001_T2SS_1	multi_loci	mandatory	9.499999999999991e-191	631.6	0.992891	0.844758	70	488	ACBA002.B.00032	Acinetobacter baumannii	Bacteria	Proteobacteria	Bacteria;Proteobacteria;Gammaproteobacteria;Pseudomonadales;Moraxellaceae;Acinetobacter;Acinetobacter calcoaceticus/baumannii	NZ_CP013924;NZ_CP013925
ACBA002.B.00032.C001_03557	ACBA002.B.00032.C001	3446	193	T2SS_gspG	T2SS	T2SS	ACBA002.B.00032.C001_T2SS_1	multi_loci	mandatory	1.3000000000000002e-28	96.9	1.0	0.445596	59	144	ACBA002.B.00032	Acinetobacter baumannii	Bacteria	Proteobacteria	Bacteria;Proteobacteria;Gammaproteobacteria;Pseudomonadales;Moraxellaceae;Acinetobacter;Acinetobacter calcoaceticus/baumannii	NZ_CP013924;NZ_CP013925
ACBA002.B.00032.C001_03558	ACBA002.B.00032.C001	3447	401	T2SS_gspF	T2SS	T2SS	ACBA002.B.00032.C001_T2SS_1	multi_loci	mandatory	1.6999999999999992e-124	413.0	1.0	0.832918	66	399	ACBA002.B.00032	Acinetobacter baumannii	Bacteria	Proteobacteria	Bacteria;Proteobacteria;Gammaproteobacteria;Pseudomonadales;Moraxellaceae;Acinetobacter;Acinetobacter calcoaceticus/baumannii	NZ_CP013924;NZ_CP013925
ACBA002.B.00032.C001_03655	ACBA002.B.00032.C001	3536	758	T2SS_gspD	T2SS	T2SS	ACBA002.B.00032.C001_T2SS_1	multi_loci	mandatory	9.399999999999999e-65	215.2	0.989362	0.244063	481	665	ACBA002.B.00032	Acinetobacter baumannii	Bacteria	Proteobacteria	Bacteria;Proteobacteria;Gammaproteobacteria;Pseudomonadales;Moraxellaceae;Acinetobacter;Acinetobacter calcoaceticus/baumannii	NZ_CP013924;NZ_CP013925
ACBA002.B.00032.C001_03656	ACBA002.B.00032.C001	3537	278	T2SS_gspC	T2SS	T2SS	ACBA002.B.00032.C001_T2SS_1	multi_loci	mandatory	4.6e-10	37.8	0.783505	0.251799	68	137	ACBA002.B.00032	Acinetobacter baumannii	Bacteria	Proteobacteria	Bacteria;Proteobacteria;Gammaproteobacteria;Pseudomonadales;Moraxellaceae;Acinetobacter;Acinetobacter calcoaceticus/baumannii	NZ_CP013924;NZ_CP013925
ACBA002.B.00032.C001_03657	ACBA002.B.00032.C001	3538	247	T2SS_gspN	T2SS	T2SS	ACBA002.B.00032.C001_T2SS_1	multi_loci	accessory	1.2e-07	29.8	0.803571	0.336032	13	95	ACBA002.B.00032	Acinetobacter baumannii	Bacteria	Proteobacteria	Bacteria;Proteobacteria;Gammaproteobacteria;Pseudomonadales;Moraxellaceae;Acinetobacter;Acinetobacter calcoaceticus/baumannii	NZ_CP013924;NZ_CP013925
ACBA002.B.00032.C001_00292	ACBA002.B.00032.C001	276	352	T4P_pilM	T4P	T4P	ACBA002.B.00032.C001_T4P_1	multi_loci	accessory	1e-49	166.5	0.993827	0.4602270000000001	14	175	ACBA002.B.00032	Acinetobacter baumannii	Bacteria	Proteobacteria	Bacteria;Proteobacteria;Gammaproteobacteria;Pseudomonadales;Moraxellaceae;Acinetobacter;Acinetobacter calcoaceticus/baumannii	NZ_CP013924;NZ_CP013925
ACBA002.B.00032.C001_00293	ACBA002.B.00032.C001	277	213	T4P_pilN	T4P	T4P	ACBA002.B.00032.C001_T4P_1	multi_loci	mandatory	1e-38	130.6	0.993103	0.666667	4	145	ACBA002.B.00032	Acinetobacter baumannii	Bacteria	Proteobacteria	Bacteria;Proteobacteria;Gammaproteobacteria;Pseudomonadales;Moraxellaceae;Acinetobacter;Acinetobacter calcoaceticus/baumannii	NZ_CP013924;NZ_CP013925
ACBA002.B.00032.C001_00294	ACBA002.B.00032.C001	278	246	T4P_pilO	T4P	T4P	ACBA002.B.00032.C001_T4P_1	multi_loci	mandatory	8.8e-39	130.7	0.973684	0.601626	46	193	ACBA002.B.00032	Acinetobacter baumannii	Bacteria	Proteobacteria	Bacteria;Proteobacteria;Gammaproteobacteria;Pseudomonadales;Moraxellaceae;Acinetobacter;Acinetobacter calcoaceticus/baumannii	NZ_CP013924;NZ_CP013925
ACBA002.B.00032.C001_00295	ACBA002.B.00032.C001	279	175	T4P_pilP	T4P	T4P	ACBA002.B.00032.C001_T4P_1	multi_loci	accessory	4.3e-25	86.8	0.978417	0.765714	17	150	ACBA002.B.00032	Acinetobacter baumannii	Bacteria	Proteobacteria	Bacteria;Proteobacteria;Gammaproteobacteria;Pseudomonadales;Moraxellaceae;Acinetobacter;Acinetobacter calcoaceticus/baumannii	NZ_CP013924;NZ_CP013925
ACBA002.B.00032.C001_00296	ACBA002.B.00032.C001	280	720	T4P_pilQ	T4P	T4P	ACBA002.B.00032.C001_T4P_1	multi_loci	mandatory	2.3e-59	197.5	0.92973	0.234722	548	716	ACBA002.B.00032	Acinetobacter baumannii	Bacteria	Proteobacteria	Bacteria;Proteobacteria;Gammaproteobacteria;Pseudomonadales;Moraxellaceae;Acinetobacter;Acinetobacter calcoaceticus/baumannii	NZ_CP013924;NZ_CP013925
ACBA002.B.00032.C001_00306	ACBA002.B.00032.C001	290	144	T4P_pilA	T4P	T4P	ACBA002.B.00032.C001_T4P_1	multi_loci	accessory	9.9e-22	74.9	0.769231	0.416667	5	64	ACBA002.B.00032	Acinetobacter baumannii	Bacteria	Proteobacteria	Bacteria;Proteobacteria;Gammaproteobacteria;Pseudomonadales;Moraxellaceae;Acinetobacter;Acinetobacter calcoaceticus/baumannii	NZ_CP013924;NZ_CP013925
ACBA002.B.00032.C001_00316	ACBA002.B.00032.C001	300	157	T4P_fimT	T4P	T4P	ACBA002.B.00032.C001_T4P_1	multi_loci	accessory	2.4e-20	70.4	0.969697	0.407643	8	71	ACBA002.B.00032	Acinetobacter baumannii	Bacteria	Proteobacteria	Bacteria;Proteobacteria;Gammaproteobacteria;Pseudomonadales;Moraxellaceae;Acinetobacter;Acinetobacter calcoaceticus/baumannii	NZ_CP013924;NZ_CP013925
ACBA002.B.00032.C001_00317	ACBA002.B.00032.C001	301	184	T4P_pilV	T4P	T4P	ACBA002.B.00032.C001_T4P_1	multi_loci	accessory	3.6e-15	53.7	1.0	0.304348	10	65	ACBA002.B.00032	Acinetobacter baumannii	Bacteria	Proteobacteria	Bacteria;Proteobacteria;Gammaproteobacteria;Pseudomonadales;Moraxellaceae;Acinetobacter;Acinetobacter calcoaceticus/baumannii	NZ_CP013924;NZ_CP013925
ACBA002.B.00032.C001_00318	ACBA002.B.00032.C001	302	333	T4P_pilW	T4P	T4P	ACBA002.B.00032.C001_T4P_1	multi_loci	accessory	9.1e-30	101.2	1.0	0.375375	11	135	ACBA002.B.00032	Acinetobacter baumannii	Bacteria	Proteobacteria	Bacteria;Proteobacteria;Gammaproteobacteria;Pseudomonadales;Moraxellaceae;Acinetobacter;Acinetobacter calcoaceticus/baumannii	NZ_CP013924;NZ_CP013925
ACBA002.B.00032.C001_00319	ACBA002.B.00032.C001	303	272	T4P_pilX	T4P	T4P	ACBA002.B.00032.C001_T4P_1	multi_loci	accessory	1.9e-05	22.5	0.8813559999999999	0.191176	17	68	ACBA002.B.00032	Acinetobacter baumannii	Bacteria	Proteobacteria	Bacteria;Proteobacteria;Gammaproteobacteria;Pseudomonadales;Moraxellaceae;Acinetobacter;Acinetobacter calcoaceticus/baumannii	NZ_CP013924;NZ_CP013925
ACBA002.B.00032.C001_00320	ACBA002.B.00032.C001	304	1284	T4P_pilY	T4P	T4P	ACBA002.B.00032.C001_T4P_1	multi_loci	accessory	6.899999999999999e-62	207.5	0.959559	0.548287	460	1163	ACBA002.B.00032	Acinetobacter baumannii	Bacteria	Proteobacteria	Bacteria;Proteobacteria;Gammaproteobacteria;Pseudomonadales;Moraxellaceae;Acinetobacter;Acinetobacter calcoaceticus/baumannii	NZ_CP013924;NZ_CP013925
ACBA002.B.00032.C001_00321	ACBA002.B.00032.C001	305	160	T4P_pilE	T4P	T4P	ACBA002.B.00032.C001_T4P_1	multi_loci	mandatory	3.7e-20	70.1	0.924242	0.4125	11	76	ACBA002.B.00032	Acinetobacter baumannii	Bacteria	Proteobacteria	Bacteria;Proteobacteria;Gammaproteobacteria;Pseudomonadales;Moraxellaceae;Acinetobacter;Acinetobacter calcoaceticus/baumannii	NZ_CP013924;NZ_CP013925
ACBA002.B.00032.C001_00322	ACBA002.B.00032.C001	306	141	T4P_pilA	T4P	T4P	ACBA002.B.00032.C001_T4P_1	multi_loci	accessory	2.6e-21	73.6	0.8205129999999999	0.460993	4	68	ACBA002.B.00032	Acinetobacter baumannii	Bacteria	Proteobacteria	Bacteria;Proteobacteria;Gammaproteobacteria;Pseudomonadales;Moraxellaceae;Acinetobacter;Acinetobacter calcoaceticus/baumannii	NZ_CP013924;NZ_CP013925
ACBA002.B.00032.C001_03053	ACBA002.B.00032.C001	2964	345	T4P_pilT	T4P	T4P	ACBA002.B.00032.C001_T4P_1	multi_loci	mandatory	1.9999999999999984e-182	603.5	1.0	0.988406	2	342	ACBA002.B.00032	Acinetobacter baumannii	Bacteria	Proteobacteria	Bacteria;Proteobacteria;Gammaproteobacteria;Pseudomonadales;Moraxellaceae;Acinetobacter;Acinetobacter calcoaceticus/baumannii	NZ_CP013924;NZ_CP013925
ACBA002.B.00032.C001_03054	ACBA002.B.00032.C001	2965	372	T4P_pilU	T4P	T4P	ACBA002.B.00032.C001_T4P_1	multi_loci	accessory	2.699999999999998e-176	583.1	0.997076	0.919355	3	344	ACBA002.B.00032	Acinetobacter baumannii	Bacteria	Proteobacteria	Bacteria;Proteobacteria;Gammaproteobacteria;Pseudomonadales;Moraxellaceae;Acinetobacter;Acinetobacter calcoaceticus/baumannii	NZ_CP013924;NZ_CP013925
ACBA002.B.00032.C001_03597	ACBA002.B.00032.C001	3483	570	T4P_pilB	T4P	T4P	ACBA002.B.00032.C001_T4P_1	multi_loci	mandatory	3.399999999999997e-179	593.4	0.942857	0.698246	169	566	ACBA002.B.00032	Acinetobacter baumannii	Bacteria	Proteobacteria	Bacteria;Proteobacteria;Gammaproteobacteria;Pseudomonadales;Moraxellaceae;Acinetobacter;Acinetobacter calcoaceticus/baumannii	NZ_CP013924;NZ_CP013925
ACBA002.B.00032.C001_03598	ACBA002.B.00032.C001	3484	408	T4P_pilC	T4P	T4P	ACBA002.B.00032.C001_T4P_1	multi_loci	mandatory	1.999999999999999e-131	435.7	0.997015	0.8210780000000001	71	405	ACBA002.B.00032	Acinetobacter baumannii	Bacteria	Proteobacteria	Bacteria;Proteobacteria;Gammaproteobacteria;Pseudomonadales;Moraxellaceae;Acinetobacter;Acinetobacter calcoaceticus/baumannii	NZ_CP013924;NZ_CP013925
ACBA002.B.00032.C001_03599	ACBA002.B.00032.C001	3485	286	T4P_pilD	T4P	T4P	ACBA002.B.00032.C001_T4P_1	multi_loci	mandatory	6.499999999999998e-80	265.6	1.0	0.835664	32	270	ACBA002.B.00032	Acinetobacter baumannii	Bacteria	Proteobacteria	Bacteria;Proteobacteria;Gammaproteobacteria;Pseudomonadales;Moraxellaceae;Acinetobacter;Acinetobacter calcoaceticus/baumannii	NZ_CP013924;NZ_CP013925
ACBA002.B.00033.C001_00266	ACBA002.B.00033.C001	252	247	T2SS_gspN	T2SS	T2SS	ACBA002.B.00033.C001_T2SS_1	multi_loci	accessory	1.1e-07	29.8	0.803571	0.336032	13	95	ACBA002.B.00033	Acinetobacter baumannii	Bacteria	Proteobacteria	Bacteria;Proteobacteria;Gammaproteobacteria;Pseudomonadales;Moraxellaceae;Acinetobacter;Acinetobacter calcoaceticus/baumannii	NZ_LN997846;NZ_LN997847
ACBA002.B.00033.C001_00267	ACBA002.B.00033.C001	253	278	T2SS_gspC	T2SS	T2SS	ACBA002.B.00033.C001_T2SS_1	multi_loci	mandatory	5.3e-10	37.5	0.783505	0.251799	68	137	ACBA002.B.00033	Acinetobacter baumannii	Bacteria	Proteobacteria	Bacteria;Proteobacteria;Gammaproteobacteria;Pseudomonadales;Moraxellaceae;Acinetobacter;Acinetobacter calcoaceticus/baumannii	NZ_LN997846;NZ_LN997847
ACBA002.B.00033.C001_00268	ACBA002.B.00033.C001	254	758	T2SS_gspD	T2SS	T2SS	ACBA002.B.00033.C001_T2SS_1	multi_loci	mandatory	8.699999999999997e-65	215.2	0.989362	0.244063	481	665	ACBA002.B.00033	Acinetobacter baumannii	Bacteria	Proteobacteria	Bacteria;Proteobacteria;Gammaproteobacteria;Pseudomonadales;Moraxellaceae;Acinetobacter;Acinetobacter calcoaceticus/baumannii	NZ_LN997846;NZ_LN997847
ACBA002.B.00033.C001_00366	ACBA002.B.00033.C001	344	401	T2SS_gspF	T2SS	T2SS	ACBA002.B.00033.C001_T2SS_1	multi_loci	mandatory	1.5999999999999994e-124	413.0	1.0	0.832918	66	399	ACBA002.B.00033	Acinetobacter baumannii	Bacteria	Proteobacteria	Bacteria;Proteobacteria;Gammaproteobacteria;Pseudomonadales;Moraxellaceae;Acinetobacter;Acinetobacter calcoaceticus/baumannii	NZ_LN997846;NZ_LN997847
ACBA002.B.00033.C001_00367	ACBA002.B.00033.C001	345	193	T2SS_gspG	T2SS	T2SS	ACBA002.B.00033.C001_T2SS_1	multi_loci	mandatory	1.1999999999999999e-28	96.9	1.0	0.445596	59	144	ACBA002.B.00033	Acinetobacter baumannii	Bacteria	Proteobacteria	Bacteria;Proteobacteria;Gammaproteobacteria;Pseudomonadales;Moraxellaceae;Acinetobacter;Acinetobacter calcoaceticus/baumannii	NZ_LN997846;NZ_LN997847
ACBA002.B.00033.C001_00635	ACBA002.B.00033.C001	610	496	T2SS_gspE	T2SS	T2SS	ACBA002.B.00033.C001_T2SS_1	multi_loci	mandatory	4.6999999999999954e-191	632.5	0.992891	0.844758	70	488	ACBA002.B.00033	Acinetobacter baumannii	Bacteria	Proteobacteria	Bacteria;Proteobacteria;Gammaproteobacteria;Pseudomonadales;Moraxellaceae;Acinetobacter;Acinetobacter calcoaceticus/baumannii	NZ_LN997846;NZ_LN997847
ACBA002.B.00033.C001_01588	ACBA002.B.00033.C001	1534	184	T2SS_gspH	T2SS	T2SS	ACBA002.B.00033.C001_T2SS_1	multi_loci	accessory	1.5e-11	42.4	0.969697	0.342391	11	73	ACBA002.B.00033	Acinetobacter baumannii	Bacteria	Proteobacteria	Bacteria;Proteobacteria;Gammaproteobacteria;Pseudomonadales;Moraxellaceae;Acinetobacter;Acinetobacter calcoaceticus/baumannii	NZ_LN997846;NZ_LN997847
ACBA002.B.00033.C001_01589	ACBA002.B.00033.C001	1535	126	T2SS_gspI	T2SS	T2SS	ACBA002.B.00033.C001_T2SS_1	multi_loci	accessory	2.7000000000000005e-14	51.1	0.964286	0.428571	4	57	ACBA002.B.00033	Acinetobacter baumannii	Bacteria	Proteobacteria	Bacteria;Proteobacteria;Gammaproteobacteria;Pseudomonadales;Moraxellaceae;Acinetobacter;Acinetobacter calcoaceticus/baumannii	NZ_LN997846;NZ_LN997847
ACBA002.B.00033.C001_01590	ACBA002.B.00033.C001	1536	233	T2SS_gspJ	T2SS	T2SS	ACBA002.B.00033.C001_T2SS_1	multi_loci	accessory	4.2e-13	47.3	0.978261	0.377682	30	117	ACBA002.B.00033	Acinetobacter baumannii	Bacteria	Proteobacteria	Bacteria;Proteobacteria;Gammaproteobacteria;Pseudomonadales;Moraxellaceae;Acinetobacter;Acinetobacter calcoaceticus/baumannii	NZ_LN997846;NZ_LN997847
ACBA002.B.00033.C001_01591	ACBA002.B.00033.C001	1537	319	T2SS_gspK	T2SS	T2SS	ACBA002.B.00033.C001_T2SS_1	multi_loci	accessory	5.1000000000000005e-11	40.3	0.966102	0.17868299999999998	9	65	ACBA002.B.00033	Acinetobacter baumannii	Bacteria	Proteobacteria	Bacteria;Proteobacteria;Gammaproteobacteria;Pseudomonadales;Moraxellaceae;Acinetobacter;Acinetobacter calcoaceticus/baumannii	NZ_LN997846;NZ_LN997847
ACBA002.B.00033.C001_02416	ACBA002.B.00033.C001	2345	159	T2SS_gspM	T2SS	T2SS	ACBA002.B.00033.C001_T2SS_1	multi_loci	accessory	7.7e-09	33.7	0.962963	0.72327	29	143	ACBA002.B.00033	Acinetobacter baumannii	Bacteria	Proteobacteria	Bacteria;Proteobacteria;Gammaproteobacteria;Pseudomonadales;Moraxellaceae;Acinetobacter;Acinetobacter calcoaceticus/baumannii	NZ_LN997846;NZ_LN997847
ACBA002.B.00033.C001_02417	ACBA002.B.00033.C001	2346	379	T2SS_gspL	T2SS	T2SS	ACBA002.B.00033.C001_T2SS_1	multi_loci	accessory	0.00082	16.9	0.950355	0.327177	8	131	ACBA002.B.00033	Acinetobacter baumannii	Bacteria	Proteobacteria	Bacteria;Proteobacteria;Gammaproteobacteria;Pseudomonadales;Moraxellaceae;Acinetobacter;Acinetobacter calcoaceticus/baumannii	NZ_LN997846;NZ_LN997847
ACBA002.B.00033.C001_00324	ACBA002.B.00033.C001	305	286	T4P_pilD	T4P	T4P	ACBA002.B.00033.C001_T4P_1	multi_loci	mandatory	1.1999999999999991e-79	264.7	1.0	0.835664	32	270	ACBA002.B.00033	Acinetobacter baumannii	Bacteria	Proteobacteria	Bacteria;Proteobacteria;Gammaproteobacteria;Pseudomonadales;Moraxellaceae;Acinetobacter;Acinetobacter calcoaceticus/baumannii	NZ_LN997846;NZ_LN997847
ACBA002.B.00033.C001_00325	ACBA002.B.00033.C001	306	408	T4P_pilC	T4P	T4P	ACBA002.B.00033.C001_T4P_1	multi_loci	mandatory	1.799999999999999e-131	435.7	0.997015	0.8210780000000001	71	405	ACBA002.B.00033	Acinetobacter baumannii	Bacteria	Proteobacteria	Bacteria;Proteobacteria;Gammaproteobacteria;Pseudomonadales;Moraxellaceae;Acinetobacter;Acinetobacter calcoaceticus/baumannii	NZ_LN997846;NZ_LN997847
ACBA002.B.00033.C001_00326	ACBA002.B.00033.C001	307	570	T4P_pilB	T4P	T4P	ACBA002.B.00033.C001_T4P_1	multi_loci	mandatory	3.999999999999996e-179	593.1	0.942857	0.698246	169	566	ACBA002.B.00033	Acinetobacter baumannii	Bacteria	Proteobacteria	Bacteria;Proteobacteria;Gammaproteobacteria;Pseudomonadales;Moraxellaceae;Acinetobacter;Acinetobacter calcoaceticus/baumannii	NZ_LN997846;NZ_LN997847
ACBA002.B.00033.C001_00865	ACBA002.B.00033.C001	822	372	T4P_pilU	T4P	T4P	ACBA002.B.00033.C001_T4P_1	multi_loci	accessory	3.099999999999998e-176	582.8	0.997076	0.919355	3	344	ACBA002.B.00033	Acinetobacter baumannii	Bacteria	Proteobacteria	Bacteria;Proteobacteria;Gammaproteobacteria;Pseudomonadales;Moraxellaceae;Acinetobacter;Acinetobacter calcoaceticus/baumannii	NZ_LN997846;NZ_LN997847
ACBA002.B.00033.C001_00866	ACBA002.B.00033.C001	823	345	T4P_pilT	T4P	T4P	ACBA002.B.00033.C001_T4P_1	multi_loci	mandatory	1.8999999999999988e-182	603.5	1.0	0.988406	2	342	ACBA002.B.00033	Acinetobacter baumannii	Bacteria	Proteobacteria	Bacteria;Proteobacteria;Gammaproteobacteria;Pseudomonadales;Moraxellaceae;Acinetobacter;Acinetobacter calcoaceticus/baumannii	NZ_LN997846;NZ_LN997847
ACBA002.B.00033.C001_03338	ACBA002.B.00033.C001	3232	141	T4P_pilE	T4P	T4P	ACBA002.B.00033.C001_T4P_1	multi_loci	mandatory	6.2e-21	72.5	0.848485	0.425532	3	62	ACBA002.B.00033	Acinetobacter baumannii	Bacteria	Proteobacteria	Bacteria;Proteobacteria;Gammaproteobacteria;Pseudomonadales;Moraxellaceae;Acinetobacter;Acinetobacter calcoaceticus/baumannii	NZ_LN997846;NZ_LN997847
ACBA002.B.00033.C001_03339	ACBA002.B.00033.C001	3233	160	T4P_pilE	T4P	T4P	ACBA002.B.00033.C001_T4P_1	multi_loci	mandatory	1.1000000000000002e-19	68.5	0.924242	0.4125	11	76	ACBA002.B.00033	Acinetobacter baumannii	Bacteria	Proteobacteria	Bacteria;Proteobacteria;Gammaproteobacteria;Pseudomonadales;Moraxellaceae;Acinetobacter;Acinetobacter calcoaceticus/baumannii	NZ_LN997846;NZ_LN997847
ACBA002.B.00033.C001_03340	ACBA002.B.00033.C001	3234	1284	T4P_pilY	T4P	T4P	ACBA002.B.00033.C001_T4P_1	multi_loci	accessory	5.799999999999998e-62	207.7	0.959559	0.548287	460	1163	ACBA002.B.00033	Acinetobacter baumannii	Bacteria	Proteobacteria	Bacteria;Proteobacteria;Gammaproteobacteria;Pseudomonadales;Moraxellaceae;Acinetobacter;Acinetobacter calcoaceticus/baumannii	NZ_LN997846;NZ_LN997847
ACBA002.B.00033.C001_03341	ACBA002.B.00033.C001	3235	272	T4P_pilX	T4P	T4P	ACBA002.B.00033.C001_T4P_1	multi_loci	accessory	1.8e-05	22.5	0.8813559999999999	0.191176	17	68	ACBA002.B.00033	Acinetobacter baumannii	Bacteria	Proteobacteria	Bacteria;Proteobacteria;Gammaproteobacteria;Pseudomonadales;Moraxellaceae;Acinetobacter;Acinetobacter calcoaceticus/baumannii	NZ_LN997846;NZ_LN997847
ACBA002.B.00033.C001_03342	ACBA002.B.00033.C001	3236	333	T4P_pilW	T4P	T4P	ACBA002.B.00033.C001_T4P_1	multi_loci	accessory	1.8e-30	103.4	1.0	0.375375	11	135	ACBA002.B.00033	Acinetobacter baumannii	Bacteria	Proteobacteria	Bacteria;Proteobacteria;Gammaproteobacteria;Pseudomonadales;Moraxellaceae;Acinetobacter;Acinetobacter calcoaceticus/baumannii	NZ_LN997846;NZ_LN997847
ACBA002.B.00033.C001_03343	ACBA002.B.00033.C001	3237	184	T4P_pilV	T4P	T4P	ACBA002.B.00033.C001_T4P_1	multi_loci	accessory	3.4e-15	53.7	1.0	0.304348	10	65	ACBA002.B.00033	Acinetobacter baumannii	Bacteria	Proteobacteria	Bacteria;Proteobacteria;Gammaproteobacteria;Pseudomonadales;Moraxellaceae;Acinetobacter;Acinetobacter calcoaceticus/baumannii	NZ_LN997846;NZ_LN997847
[truncated: 91,677 more rows]
